# Supplementary material for: Epigenomic footprints across 111 reference epigenomes reveal tissue-specific epigenetic regulation of lincRNAs
Source: Nat Commun. 2015 Feb 18;6:6370. doi: 10.1038/ncomms7370 (PMC4335353; doi:10.1038/ncomms7370)
Supplement: Supplementary Dataset 1 — Genomic coordinates of transcription start sites for lincRNA with the H3K4me1 chromatin mark. [file ncomms7370-s2.xlsx]

## Sheet: AdultBrain
chr17	49412576	49415576
chr11	126809055	126812055
chr8	136244874	136247874
chr22	49287229	49290229
chr17	49411122	49414122
chr17	49411026	49414026
chr13	25752717	25755717
chr15	48136933	48139933
chr9	72042137	72045137
chr1	37789201	37792201
chr20	55679297	55682297
chr5	77240748	77243748
chr21	34494509	34497509
chr2	6789151	6792151
chr3	72290216	72293216
chr11	82427624	82430624
chr3	181158774	181161774
chr2	34290793	34293793
chr14	95874927	95877927
chr14	77243795	77246795
chr20	1796752	1799752
chr1	83910236	83913236
chr9	129036697	129039697
chr12	110209813	110212813
chr2	11987248	11990248
chrX	14005439	14008439
chr12	128364662	128367662
chr20	24481481	24484481
chr7	149576199	149579199
chr11	119864246	119867246
chr10	129731281	129734281
chr12	119197984	119200984
chr5	68324492	68327492
chr14	91032339	91035339
chr1	175844979	175847979
chr4	13782281	13785281
chr14	64064092	64067092
chr8	2374624	2377624
chr7	141114690	141117690
chr5	38680672	38683672
chr2	200471291	200474291
chr8	109591791	109594791
chr2	235820528	235823528
chr9	120227038	120230038
chr6	165239739	165242739
chr9	3645835	3648835
chr3	164402364	164405364
chr1	44967505	44970505
chr4	55197559	55200559
chr8	1782848	1785848
chr5	123730140	123733140
chr1	2355919	2358919
chr19	56903587	56906587
chr5	117930383	117933383
chr5	123729796	123732796
chr15	101400548	101403548
chr5	137373388	137376388
chr14	50956830	50959830
chr3	186193016	186196016
chr5	92402875	92405875
chr8	2368193	2371193
chr8	28920953	28923953
chr1	156356518	156359518
chr3	15294191	15297191
chr9	92503008	92506008
chr2	2840663	2843663
chr4	29046713	29049713
chr5	8838344	8841344
chr2	232252187	232255187
chr5	176877642	176880642
chr1	204631500	204634500
chr2	199935014	199938014
chr1	31286900	31289900
chr16	66784155	66787155
chr13	46667528	46670528
chr5	82215438	82218438
chr8	20829808	20832808
chr7	134034043	134037043
chr6	170197421	170200421
chr4	27985185	27988185
chr4	145581009	145584009
chr8	20829888	20832888
chr14	90919961	90922961
chr14	71677850	71680850
chr2	74611113	74614113
chr3	170126800	170129800
chr8	53205515	53208515
chr9	124056066	124059066
chr14	90920074	90923074
chr3	10804377	10807377
chr12	12820416	12823416
chr6	134956127	134959127
chr11	121985531	121988531
chr12	74794815	74797815
chr1	95056353	95059353
chr4	138132453	138135453
chr14	77251567	77254567
chr2	21539032	21542032
chr12	26488383	26491383
chr14	65687565	65690565
chr7	137001839	137004839
chr6	135026987	135029987
chr5	125613993	125616993
chr14	104148852	104151852
chr10	60757886	60760886
chr8	9116305	9119305
chr11	45562524	45565524
chr5	38718875	38721875
chr5	31740934	31743934
chr15	77859812	77862812
chr13	30892540	30895540
chr3	12925210	12928210
chr21	37453657	37456657
chr3	170457654	170460654
chr13	44808695	44811695
chr19	37741328	37744328
chr4	13655303	13658303
chr2	8416714	8419714
chr2	33150694	33153694
chr12	2044240	2047240
chr3	156798130	156801130
chr10	25400487	25403487
chr2	35223727	35226727
chr7	51680447	51683447
chr2	2658902	2661902
chr10	75011049	75014049
chr11	115232848	115235848
chr5	87027586	87030586
chr2	2321504	2324504
chr12	9397593	9400593
chr2	139226726	139229726
chr6	134929075	134932075
chr5	6867172	6870172
chr7	1730586	1733586
chr6	109071357	109074357
chr3	9296943	9299943
chr7	54396890	54399890
chr2	43328329	43331329
chr2	221313900	221316900
chr7	2422256	2425256
chr4	83541090	83544090
chr14	92728500	92731500
chr7	534255	537255
chr3	152364435	152367435
chr11	13154886	13157886
chr9	109376587	109379587
chr12	130337989	130340989
chr8	112038162	112041162
chr6	80128514	80131514
chr1	20756227	20759227
chr5	38147082	38150082
chr11	112425025	112428025
chr9	120544226	120547226
chr5	139062730	139065730
chr11	94882203	94885203
chr1	16785943	16788943
chr14	100755953	100758953
chr3	147794446	147797446
chr21	34428635	34431635
chr8	81804689	81807689
chr20	12295633	12298633
chr9	109376839	109379839
chr15	83417816	83420816
chr9	23670897	23673897
chr5	1550325	1553325
chr7	35754555	35757555
chr8	125826424	125829424
chr3	50296235	50299235
chr17	49515514	49518514
chr11	61848156	61851156
chr2	134021040	134024040
chr19	19885702	19888702
chr17	53349514	53352514
chr2	180137058	180140058
chr11	133900667	133903667
chr2	95871783	95874783
chr19	46579387	46582387
chr19	58815215	58818215
chr2	101221990	101224990
chr2	43231700	43234700
chr14	21483431	21486431
chr13	33906483	33909483
chr13	112552799	112555799
chr19	52899510	52902510
chr22	46452540	46455540
chr5	66562350	66565350
chr1	230958953	230961953
chr16	71494681	71497681
chr13	78400857	78403857
chr7	54013937	54016937
chr19	43324515	43327515
chr19	54366517	54369517
chr5	173234542	173237542
chr1	84325206	84328206
chr11	85903024	85906024
chr1	221508138	221511138
chr7	30588897	30591897
chr17	20977369	20980369
chr1	83450391	83453391
chr9	132019133	132022133
chr21	19485722	19488722
chr4	7046458	7049458
chr1	219729034	219732034
chr1	160177159	160180159
chr16	24680883	24683883
chr2	134310386	134313386
chr2	35023417	35026417
chr2	239846465	239849465
chr7	137037729	137040729
chr2	20649303	20652303
chr1	212639585	212642585
chr11	115265974	115268974
chr1	1333402	1336402
chr16	29937157	29940157
chr2	103599387	103602387
chr21	38579304	38582304
chr12	128304228	128307228
chr22	46439233	46442233
chr18	72263571	72266571
chr8	127508894	127511894
chr6	164006115	164009115
chr10	123373853	123376853
chr5	180257118	180260118
chr13	31375843	31378843
chr6	168082967	168085967
chr10	87190771	87193771
chr7	2475898	2478898
chr9	132019841	132022841
chr10	80006997	80009997
chr12	123348382	123351382
chr3	188663928	188666928
chr8	81947699	81950699
chr1	116705405	116708405
chr14	74940067	74943067
chr6	134757354	134760354
chr5	81145920	81148920
chr13	52417786	52420786
chr20	34742155	34745155
chr2	208123669	208126669
chr1	211897244	211900244
chr20	37073721	37076721
chr21	21629633	21632633
chr5	87563212	87566212
chr20	18773479	18776479
chr10	29083542	29086542
chr2	6071319	6074319
chr4	44017378	44020378
chr10	10992615	10995615
chr1	4610295	4613295
chr2	105318716	105321716
chr4	109540116	109543116
chr11	104478549	104481549
chr8	1197260	1200260
chr5	92273798	92276798
chr20	6715283	6718283
chrX	13972012	13975012
chr7	34909694	34912694
chr8	17761765	17764765

## Sheet: EctoEpi
chr20	7326614	7329614
chr5	61172436	61175436
chr2	235015860	235018860
chr8	49569954	49572954
chr1	153145494	153148494
chr11	34577971	34580971
chr1	209539507	209542507
chr11	34590923	34593923
chr19	46704819	46707819
chr6	43704071	43707071
chr9	118500442	118503442
chr19	46705183	46708183
chr4	119989952	119992952
chr7	76604778	76607778
chr6	53610320	53613320
chr3	193807850	193810850
chr11	111379825	111382825
chr8	50079598	50082598
chr3	73856252	73859252
chr8	117335797	117338797
chr17	14739779	14742779
chr12	47640407	47643407
chr7	110173311	110176311
chr4	11625838	11628838
chr2	239627465	239630465
chr1	158946	161946
chr5	1932477	1935477
chr6	22055275	22058275
chr11	69909977	69912977
chr5	132448667	132451667
chr2	114599433	114602433
chr20	21142031	21145031
chr6	171002901	171005901
chr11	92697463	92700463
chr12	65374804	65377804
chr1	94239500	94242500
chr14	87401484	87404484
chr21	44372390	44375390
chr14	95794421	95797421
chr4	139229365	139232365
chr10	125332243	125335243
chr10	122936714	122939714
chr5	158653223	158656223
chr2	38465232	38468232
chr1	69520081	69523081
chr8	125868258	125871258
chr6	112801338	112804338
chr2	221654298	221657298
chr5	65503775	65506775
chr1	152626453	152629453
chr11	86436897	86439897
chr2	121934403	121937403
chr4	188229336	188232336
chr11	28722662	28725662
chr21	46760405	46763405
chr22	33503015	33506015
chr7	31459400	31462400
chr10	110468776	110471776
chr4	62292439	62295439
chr2	64711987	64714987
chr6	79521520	79524520
chr20	32604055	32607055
chr12	5496255	5499255
chr2	10856399	10859399
chr1	192915887	192918887
chr8	29777529	29780529
chr5	124730173	124733173
chr11	13009595	13012595
chr15	39485010	39488010
chr5	67669093	67672093
chr11	67614644	67617644
chr1	30180894	30183894
chr18	3349057	3352057
chr2	53089873	53092873
chr10	6820060	6823060
chr7	130536979	130539979
chr2	1582583	1585583
chr1	8279089	8282089
chr1	234699544	234702544
chr5	4510875	4513875
chr12	67488686	67491686
chr4	59848370	59851370
chr9	32643524	32646524
chr2	151427235	151430235
chr2	114587196	114590196
chr2	43265186	43268186
chr21	29093198	29096198
chr12	90500016	90503016
chr1	158108929	158111929
chr9	41953576	41956576
chr10	71766092	71769092
chr1	243169270	243172270
chr14	51798611	51801611
chr12	116954163	116957163
chr4	31506788	31509788
chr16	89224128	89227128
chr1	175125170	175128170
chr7	41139702	41142702
chr4	157505631	157508631
chr21	36507435	36510435
chr7	534255	537255
chr3	186193016	186196016
chr5	151327632	151330632
chr7	65864825	65867825
chr2	221313900	221316900
chr6	88079811	88082811
chr11	90889751	90892751
chr11	12561014	12564014
chr2	85513261	85516261
chr7	115925288	115928288
chr7	100105840	100108840
chr20	11280673	11283673
chr6	10433607	10436607
chr6	8341754	8344754
chr11	72280204	72283204
chr17	17579502	17582502
chr4	59848500	59851500
chr6	10433049	10436049
chr3	180130462	180133462
chr6	113969776	113972776
chr3	149954806	149957806
chr12	121828265	121831265
chr12	26467148	26470148
chr1	201432774	201435774
chr9	69107293	69110293
chr2	112247350	112250350
chr1	209497301	209500301
chr5	131515321	131518321
chr6	113850820	113853820
chr1	522333	525333
chr14	50427178	50430178
chr1	67993813	67996813
chr2	38741382	38744382
chr3	151868013	151871013
chr22	16371581	16374581
chr1	80838806	80841806
chr22	33500545	33503545
chr8	102463180	102466180
chr1	58324715	58327715
chr15	70489348	70492348
chr10	109827552	109830552
chr8	123500554	123503554
chr3	128682700	128685700
chr13	75823116	75826116
chr1	175172485	175175485
chr13	114596576	114599576
chr1	234794517	234797517
chr21	27721453	27724453
chr1	48517717	48520717
chr4	58290538	58293538
chr11	108907194	108910194
chr11	119864246	119867246
chr19	15944728	15947728
chr2	217467994	217470994
chr7	157073880	157076880
chr1	17514778	17517778
chr12	5126131	5129131
chr5	14650255	14653255
chr6	153635	156635
chr9	134690079	134693079
chr11	56614454	56617454

## Sheet: CardiacMuscle
chr4	8320506	8323506
chr4	8320403	8323403
chr1	230019999	230022999
chr2	217662831	217665831
chr14	94462116	94465116
chr10	44755761	44758761
chr5	135146856	135149856
chr5	171984517	171987517
chr10	44406274	44409274
chr1	221001097	221004097
chr6	34245982	34248982
chr2	237640525	237643525
chr11	45234789	45237789
chr10	44406392	44409392
chr6	76163160	76166160
chr7	173420	176420
chr2	30568025	30571025
chr9	124056066	124059066
chr3	167581061	167584061
chr3	167581137	167584137
chr1	204008893	204011893
chr16	85169256	85172256
chr8	93679564	93682564
chr1	59520221	59523221
chr17	80199043	80202043
chr2	121300402	121303402
chr2	178110009	178113009
chr5	66941117	66944117
chr17	53349514	53352514
chr13	114585140	114588140
chr13	114585028	114588028
chr1	168742228	168745228
chr20	23111758	23114758
chr2	105989050	105992050
chr6	29941389	29944389
chr15	51598934	51601934
chr10	36376817	36379817
chr5	31740934	31743934
chr9	14024470	14027470
chr21	46412501	46415501
chr14	51798611	51801611
chr3	139554562	139557562
chr13	99156756	99159756
chr19	40168514	40171514
chr3	177533153	177536153
chr8	142401174	142404174
chr14	76044431	76047431
chr22	43110362	43113362
chr5	89194981	89197981
chr12	9216172	9219172
chr15	64991947	64994947
chr5	31746685	31749685
chr3	193966442	193969442
chr1	48229719	48232719
chr5	127037582	127040582
chr11	86412641	86415641
chr16	88736713	88739713
chr3	41011569	41014569
chr12	131460607	131463607
chr12	9216273	9219273
chr3	8633310	8636310
chr4	38564124	38567124
chr4	1202408	1205408
chr1	234666025	234669025
chr12	15153267	15156267
chr20	12223444	12226444
chr3	134030918	134033918
chr3	99217691	99220691
chr18	22206646	22209646
chr12	78752026	78755026
chr4	124665328	124668328
chr5	178366584	178369584
chr11	112656527	112659527
chr5	157910698	157913698
chr10	43365469	43368469
chr6	164529226	164532226
chr6	79978595	79981595
chr8	124579502	124582502
chr12	94888718	94891718
chr10	80110854	80113854
chr6	19042480	19045480
chr2	108144443	108147443
chr1	230136977	230139977
chr8	11432322	11435322
chr2	130029921	130032921
chr6	160059633	160062633
chr4	7046458	7049458
chr11	59926795	59929795
chr11	72886239	72889239

## Sheet: Endoderm
chr6	30996189	30999189
chr11	79321844	79324844
chr6	40242476	40245476
chr1	143187328	143190328
chr14	19887886	19890886
chr7	56182593	56185593
chr13	78235135	78238135
chr10	131999892	132002892
chr10	43185671	43188671
chr15	20548489	20551489
chr7	128505133	128508133
chr1	2727757	2730757
chr7	56549488	56552488
chr13	24519421	24522421
chr2	31804636	31807636
chr7	56604323	56607323
chr22	46282128	46285128
chr11	1048380	1051380
chr10	134774241	134777241
chr20	57931329	57934329
chr7	1305489	1308489
chr9	99891792	99894792
chr10	134777538	134780538
chr10	71425484	71428484
chr2	89063824	89066824
chr14	104339892	104342892
chr2	2733229	2736229
chr3	75719622	75722622
chr4	189716287	189719287
chr11	67393275	67396275
chr11	66326355	66329355
chr5	133247868	133250868
chr6	168593538	168596538
chr1	2730063	2733063
chr5	16178847	16181847
chr1	182096300	182099300
chr20	41312623	41315623
chr20	24123522	24126522
chr2	3159027	3162027
chr7	62513309	62516309
chr2	66461845	66464845
chr22	20339614	20342614
chr12	131648056	131651056
chr22	22646598	22649598
chr10	43475455	43478455
chr19	36196772	36199772
chr5	166351875	166354875
chr13	19478079	19481079
chr2	114425243	114428243
chr13	114585140	114588140
chr8	102273631	102276631
chr3	197183776	197186776
chr20	55688471	55691471
chr1	11668088	11671088
chr3	75720042	75723042
chr15	79574787	79577787
chr13	114585028	114588028
chr10	42969491	42972491
chr6	150361669	150364669
chr4	132895607	132898607
chr4	3633256	3636256
chr4	6200960	6203960
chr16	31050874	31053874
chr2	20305090	20308090
chr10	45096052	45099052
chr11	67783001	67786001
chr5	17216008	17219008
chr7	6653748	6656748
chr12	131518532	131521532
chr11	93969816	93972816
chr20	23167265	23170265
chr8	144814810	144817810
chr19	57350770	57353770
chr12	123170172	123173172
chr15	94442430	94445430
chrY	1466795	1469795
chrX	1516795	1519795
chr8	11432322	11435322
chr3	197183694	197186694
chr2	168148181	168151181
chr6	171032785	171035785
chr10	25463705	25466705
chr12	30472267	30475267
chr4	127997417	128000417
chr21	44864981	44867981
chr10	105035251	105038251
chr9	43141239	43144239
chr6	33599913	33602913
chr7	156236782	156239782
chr5	1003360	1006360
chr11	112832682	112835682
chr14	62277192	62280192
chr4	185908651	185911651
chrX	1849977	1852977
chr2	131593067	131596067

## Sheet: FetalMuscle
chr2	121844802	121847802
chr10	131075015	131078015
chr20	46585266	46588266
chr5	134988124	134991124
chr15	81933031	81936031
chr14	101359607	101362607
chr6	168628912	168631912
chr3	184489443	184492443
chr14	101244247	101247247
chr21	46412501	46415501
chr12	131975996	131978996
chr10	130116978	130119978
chr10	123373853	123376853
chr7	158797713	158800713
chr15	93113772	93116772
chr5	8523791	8526791
chr22	23245704	23248704
chr2	121075083	121078083
chr5	73405971	73408971
chr9	137443084	137446084
chr1	3652939	3655939
chr2	544305	547305
chr9	137435590	137438590
chr20	56645626	56648626
chr2	43269421	43272421
chr5	1966708	1969708
chr11	2010826	2013826
chr17	78943513	78946513
chr20	57167973	57170973
chr6	41468682	41471682
chr20	47098723	47101723
chr5	177445407	177448407
chr5	1965768	1968768
chr8	57451556	57454556
chr15	93122559	93125559
chr15	101655308	101658308
chr20	30072081	30075081
chr11	61262412	61265412
chr17	10284961	10287961
chr21	47455466	47458466
chr7	70335	73335
chr6	40312390	40315390
chr2	75766365	75769365
chr2	3128298	3131298
chr14	100798627	100801627

## Sheet: GastroInt
chr21	42933385	42936385
chr12	115699475	115702475
chr11	134845093	134848093
chr15	45739125	45742125
chr20	52416357	52419357
chr17	70635111	70638111
chr7	104565577	104568577
chr20	56132553	56135553
chr17	31231180	31234180
chr15	53407062	53410062
chr1	32319669	32322669
chr6	82641697	82644697
chr3	81041519	81044519
chr7	27399962	27402962
chr4	165673716	165676716
chr9	90477581	90480581
chr7	115321172	115324172
chr6	86098404	86101404
chr13	27945985	27948985
chr21	42951746	42954746
chr20	34674614	34677614
chr1	159929508	159932508
chr8	9292215	9295215
chr3	193560313	193563313
chr6	71103090	71106090
chr3	151513772	151516772
chr1	235091478	235094478
chr2	16382198	16385198
chr2	219839506	219842506
chr1	29472006	29475006
chr15	87172867	87175867
chr12	22752859	22755859
chr12	93482798	93485798
chr2	14755052	14758052
chr6	114111532	114114532
chr21	43134435	43137435
chr8	128229833	128232833
chr1	244254828	244257828
chr3	108854061	108857061
chr12	68321515	68324515
chr5	133770902	133773902
chr10	4718846	4721846
chr14	54935927	54938927
chr4	74373020	74376020
chr1	48517717	48520717
chr3	177010730	177013730
chr20	43022846	43025846
chr4	23733702	23736702
chr1	169732289	169735289
chr6	160692149	160695149
chr1	182375256	182378256
chr2	138682477	138685477
chr2	201964605	201967605
chr7	16248613	16251613
chr12	92293734	92296734
chr3	133774992	133777992
chr8	23350211	23353211
chr4	85213065	85216065
chr2	75165885	75168885
chr2	70024580	70027580
chr11	71414950	71417950
chr1	12586266	12589266
chr2	177370930	177373930
chr4	107286859	107289859
chr7	17597033	17600033
chr3	164874350	164877350
chr12	65409748	65412748
chr2	114460155	114463155
chr3	182360502	182363502
chr11	61523627	61526627
chr14	39942544	39945544
chr4	149612684	149615684
chr22	39315732	39318732
chr6	161338181	161341181
chr1	212410819	212413819
chr14	54316100	54319100
chr17	48843418	48846418
chr9	117899188	117902188
chr8	8280642	8283642
chr2	108937194	108940194
chr7	17412991	17415991
chr1	234794517	234797517
chr3	187720278	187723278
chr14	59293452	59296452
chr20	6715283	6718283
chr12	6501571	6504571
chr21	43097841	43100841
chr19	5834744	5837744
chr19	45032311	45035311
chr4	152719152	152722152
chr5	73629091	73632091
chr11	64266825	64269825
chr6	139627859	139630859
chr6	107233854	107236854
chr13	30681512	30684512
chr9	6045860	6048860
chr20	10843803	10846803
chr2	205337060	205340060
chr3	187719694	187722694
chr3	72198908	72201908
chr8	37481891	37484891
chr6	43818570	43821570
chr2	129827798	129830798
chr17	41049251	41052251
chr2	158591017	158594017
chr21	40326892	40329892
chr1	219614484	219617484
chr2	64832609	64835609
chr17	77899024	77902024
chr10	81965966	81968966
chr6	113687646	113690646
chr8	8317347	8320347
chr11	12106938	12109938
chr3	156839293	156842293
chr5	95549279	95552279
chr5	157601930	157604930
chr12	14368024	14371024
chr5	157600904	157603904
chr5	40050893	40053893
chr10	60062813	60065813
chr3	40806198	40809198
chr6	140197028	140200028
chr6	114190399	114193399
chr8	123439290	123442290
chr17	15174107	15177107
chr15	85857247	85860247
chr15	92190844	92193844
chr8	40199421	40202421
chr1	168463382	168466382
chr1	211811537	211814537

## Sheet: HSCs
chr2	89164153	89167153
chr7	26589941	26592941
chr4	10685127	10688127
chr3	18030015	18033015
chr8	20810023	20813023
chr8	20809138	20812138
chr4	185775405	185778405
chr3	135157230	135160230
chr8	65728630	65731630
chr15	94404838	94407838
chr8	139074011	139077011
chr4	172558414	172561414
chrY	20565432	20568432
chr20	3086059	3089059
chr20	5489148	5492148
chr14	106354442	106357442
chr4	75194755	75197755
chr8	125258139	125261139
chr4	78413940	78416940
chr2	105939167	105942167
chr2	68591216	68594216
chr8	29604325	29607325
chr20	31238180	31241180
chr8	29604125	29607125
chr5	157659884	157662884
chrY	2481888	2484888
chrX	2531888	2534888
chr5	20610449	20613449
chr8	103989513	103992513
chr11	78139382	78142382
chr21	21629633	21632633
chr4	55311390	55314390
chr5	145779044	145782044
chr4	55808296	55811296
chr10	43189983	43192983
chr1	54880429	54883429
chr1	239880919	239883919
chr6	82522374	82525374
chr14	66951572	66954572
chr14	86527804	86530804
chrX	65233803	65236803
chr2	112363918	112366918
chr15	32827171	32830171
chr6	139627859	139630859
chr3	34199326	34202326
chr13	64648644	64651644
chr2	69062824	69065824
chr8	96227102	96230102
chr22	46998095	47001095
chr9	66552411	66555411
chr2	103510680	103513680
chr4	190579259	190582259
chr3	78314590	78317590
chr1	173143142	173146142
chr1	198988666	198991666
chr7	38379716	38382716
chr12	66423346	66426346
chr12	89701830	89704830
chr7	142196569	142199569
chr22	17348868	17351868
chr8	6113558	6116558
chr12	47608739	47611739
chr2	123829557	123832557
chr6	29463786	29466786
chr21	34637065	34640065
chr14	106436858	106439858
chr14	21386000	21389000
chr10	38452076	38455076
chr11	42273762	42276762
chr4	176322761	176325761
chr8	102150393	102153393
chr17	8769494	8772494
chr21	46339466	46342466
chr15	80124396	80127396
chr10	6620881	6623881
chr4	172483918	172486918
chr15	83381278	83384278
chr1	116460497	116463497
chr4	171960253	171963253
chr4	74574519	74577519
chr21	16132531	16135531
chr2	8038286	8041286
chr12	104861233	104864233
chr22	17174038	17177038
chr8	130694425	130697425
chr3	44480924	44483924
chr1	31970341	31973341
chr11	121322222	121325222
chr11	1708027	1711027
chr1	149697105	149700105
chr12	48098368	48101368
chr10	47554665	47557665
chr6	6899755	6902755
chr2	89159575	89162575
chr1	173990147	173993147
chrX	22715074	22718074
chr14	60029708	60032708
chr7	20255700	20258700
chr2	64870246	64873246
chr4	39639260	39642260
chr12	34188873	34191873
chr22	21075835	21078835
chr1	193656059	193659059
chr11	23824644	23827644
chr4	182184682	182187682
chr9	97093258	97096258
chr21	40376579	40379579
chr11	95429750	95432750
chr10	47572355	47575355
chr1	38678939	38681939
chr20	20701534	20704534
chr2	208102874	208105874
chr4	190210990	190213990
chr8	52872518	52875518
chr2	86114903	86117903
chr1	170142044	170145044
chr9	45003379	45006379
chr9	93923869	93926869
chr10	81584850	81587850
chr9	37074289	37077289
chr5	72057054	72060054
chr2	8278032	8281032
chr12	111268083	111271083
chr8	130690985	130693985
chr2	112250888	112253888
chr6	25055801	25058801
chr10	15209604	15212604
chr8	61564620	61567620
chr2	145446252	145449252
chr10	30942918	30945918
chr1	68296486	68299486
chrX	70915546	70918546
chr1	108612604	108615604
chr22	23827667	23830667
chr7	130793435	130796435

## Sheet: MesodermalMesenchymal
chr12	127767328	127770328
chr21	29910140	29913140
chr17	15174107	15177107
chr6	79314253	79317253
chr10	128108948	128111948
chr5	178804262	178807262
chr5	178803006	178806006
chr20	51070658	51073658
chr11	28699230	28702230
chr8	49501461	49504461
chr6	141172561	141175561
chr2	216445858	216448858
chr1	79787954	79790954
chr5	172380410	172383410
chr9	125163685	125166685
chr3	74047456	74050456
chr10	92752877	92755877
chr8	123439290	123442290
chr3	55328728	55331728
chr13	114596576	114599576
chr4	43341392	43344392
chr5	90517736	90520736
chr21	29599486	29602486
chr8	78309808	78312808
chr17	15181294	15184294
chr8	128350019	128353019
chr8	128092966	128095966
chr13	38057406	38060406
chr7	17717673	17720673
chr2	151421148	151424148
chr7	46340218	46343218
chr6	169434237	169437237
chr8	16987190	16990190
chr3	190415137	190418137
chrX	100261462	100264462
chr1	96838181	96841181
chr11	29180003	29183003
chr12	65951871	65954871
chr1	110369477	110372477
chr11	82806738	82809738
chr12	88188010	88191010
chr8	99972156	99975156
chrX	133731987	133734987
chr6	160318718	160321718
chr12	66034652	66037652
chr9	91265575	91268575
chr2	151427235	151430235
chr12	66036614	66039614
chr1	101093000	101096000
chr4	177795356	177798356
chr4	177795111	177798111
chr11	137617	140617
chr8	57470882	57473882
chr14	52065170	52068170
chr15	39050114	39053114
chr7	130536979	130539979
chr7	112634189	112637189
chr9	118685986	118688986
chr13	75823116	75826116
chr14	85981778	85984778
chr7	119806899	119809899
chr2	216339890	216342890
chr1	219614484	219617484
chr1	229575267	229578267
chr11	35605358	35608358
chr4	108178357	108181357
chr6	131016957	131019957
chr3	154686512	154689512
chr4	132692957	132695957
chr8	49532078	49535078
chr6	169687811	169690811
chr15	63389569	63392569
chr2	121314185	121317185
chr8	49531525	49534525
chr1	56045210	56048210
chr6	155700817	155703817
chrX	13393807	13396807
chr2	150714205	150717205
chr1	29472006	29475006
chr6	113850820	113853820
chr6	24741030	24744030
chr4	112560151	112563151
chr1	222626547	222629547
chr10	81544699	81547699
chr8	18947743	18950743
chr2	151475081	151478081
chr1	170555877	170558877
chr5	120115413	120118413
chr4	147877090	147880090
chr5	152601603	152604603
chr1	80838806	80841806
chr4	157606316	157609316
chr11	95214070	95217070
chr21	36107978	36110978
chr5	72632233	72635233
chr1	234763557	234766557
chr11	12561014	12564014
chr11	28039622	28042622
chr13	43384473	43387473
chr11	121985531	121988531
chr17	48290555	48293555
chr14	53634272	53637272
chr2	67486435	67489435
chr3	155007477	155010477
chr6	14839955	14842955
chr5	163659603	163662603
chr8	117414495	117417495
chr5	7324677	7327677
chr8	95115050	95118050
chr21	47471010	47474010
chr12	106450532	106453532
chr1	222012508	222015508
chr1	118404611	118407611
chr3	98698402	98701402
chr4	129490186	129493186
chr2	162948439	162951439
chr5	172889003	172892003
chr8	19102360	19105360
chr5	57046044	57049044
chr2	216733146	216736146
chr10	4284481	4287481
chr21	39703843	39706843
chr2	146359491	146362491
chr4	27218526	27221526
chr6	169362936	169365936
chr10	4718846	4721846
chr4	27217601	27220601
chr6	114190399	114193399
chr2	216396356	216399356
chr9	22213171	22216171
chr3	55208260	55211260
chr12	31157438	31160438
chr15	39485010	39488010
chr21	30045670	30048670
chr12	15931502	15934502
chr9	115872280	115875280
chr7	12692304	12695304
chr6	113687646	113690646
chr2	87747537	87750537
chr8	18576915	18579915
chr1	222236605	222239605
chr12	28977264	28980264
chr4	107286859	107289859
chr11	18619834	18622834
chr7	65864825	65867825
chr1	206162584	206165584
chr3	170457654	170460654
chr2	19909976	19912976
chr7	17412991	17415991
chr1	744041	747041
chr15	89340465	89343465
chr7	33912343	33915343
chr7	46516038	46519038
chr14	75081850	75084850
chr15	95674588	95677588
chr4	166604291	166607291
chr14	74940067	74943067
chr10	44353359	44356359
chr2	65681331	65684331
chr13	31455188	31458188
chr14	51793604	51796604
chr13	107027411	107030411
chr8	40199421	40202421
chr8	62677028	62680028
chr12	27312826	27315826
chr2	177370930	177373930
chr2	229474611	229477611
chr7	106413957	106416957
chr6	153635	156635
chr4	160318185	160321185
chr9	84886821	84889821
chr1	103317898	103320898
chr8	16460264	16463264
chr14	74295338	74298338
chr7	134367396	134370396
chr2	216581266	216584266
chr9	115873853	115876853
chrX	45363133	45366133
chr1	715825	718825
chr17	19531264	19534264
chr4	175074288	175077288
chr1	219583783	219586783
chr6	113753123	113756123
chr4	138574828	138577828
chr8	54426230	54429230
chr9	124724498	124727498
chr13	38715869	38718869
chr1	30180894	30183894
chr3	87136930	87139930
chr5	159186568	159189568
chr22	27619188	27622188
chr8	130251996	130254996
chr1	751592	754592
chr3	99217691	99220691
chr1	234794517	234797517
chr15	50143408	50146408
chr10	6820060	6823060
chr3	55394357	55397357
chr4	142252272	142255272
chr2	31750512	31753512
chr5	88764356	88767356
chr12	90673171	90676171
chr5	7922905	7925905
chr14	38758657	38761657
chr1	163228140	163231140
chr9	16119631	16122631
chr8	125282424	125285424
chr8	49467501	49470501
chr6	169561519	169564519
chr12	8386511	8389511
chr3	149102087	149105087
chr1	59315426	59318426
chr3	101658203	101661203
chr2	238031240	238034240
chr4	188229336	188232336
chr9	69107293	69110293
chr19	36087309	36090309
chr12	27856001	27859001
chr5	90575459	90578459
chr12	93482798	93485798
chr1	211811537	211814537
chr8	49428149	49431149
chr6	43818570	43821570
chr3	149796404	149799404
chr1	8279089	8282089
chr7	19391657	19394657
chr2	151467395	151470395
chr20	48778501	48781501
chr2	20699571	20702571
chr11	28722662	28725662
chr1	751251	754251
chr11	134819102	134822102
chr2	208102874	208105874
chr13	36270161	36273161
chr2	113967599	113970599
chr8	123137923	123140923
chr3	81344996	81347996
chr8	93520544	93523544
chr6	132404724	132407724
chr5	123789566	123792566
chr12	91015099	91018099
chr3	81812407	81815407
chr2	108937194	108940194
chr8	128936855	128939855
chr1	17514778	17517778
chr1	94788625	94791625
chr2	8278032	8281032
chr5	153277047	153280047
chr1	168754677	168757677
chr6	23175712	23178712
chr5	95384319	95387319
chr14	62035871	62038871
chr3	156798130	156801130
chr11	45419498	45422498
chr6	138058620	138061620
chr1	204008893	204011893
chr4	106060276	106063276
chr13	44709872	44712872
chr5	157850093	157853093
chr8	77317389	77320389
chr10	4424938	4427938
chr3	145678042	145681042
chr14	62216315	62219315
chr10	33972183	33975183
chr2	42159363	42162363
chr10	116752916	116755916
chr2	114735986	114738986
chr8	87776663	87779663
chr12	88208763	88211763
chr15	102493596	102496596
chr2	218145962	218148962
chr5	82059723	82062723
chr2	216316930	216319930
chr15	26146007	26149007
chr10	5636581	5639581
chr7	17597033	17600033
chr1	114397757	114400757
chr9	111015600	111018600
chr5	92160462	92163462
chr6	84444744	84447744
chr13	47030873	47033873
chr11	12050922	12053922
chr7	22894205	22897205
chr2	10856399	10859399
chr10	4696119	4699119
chr2	215823616	215826616
chr17	36161259	36164259
chr21	28731983	28734983
chr9	82643994	82646994
chr17	19320848	19323848
chr1	43142906	43145906
chr2	28671551	28674551
chr2	238341965	238344965
chr2	9777401	9780401
chr11	108907194	108910194
chr17	67589426	67592426
chr13	43415523	43418523
chr13	44808695	44811695
chr4	144205946	144208946
chr7	115314883	115317883
chr13	110704132	110707132
chr7	81189599	81192599
chr3	151486716	151489716
chr14	52230494	52233494
chr3	154957234	154960234
chr13	19292369	19295369
chr22	17348868	17351868
chr3	178101705	178104705
chr1	201432774	201435774
chr6	134757354	134760354
chr6	84691947	84694947
chr8	124936673	124939673
chr5	142909415	142912415
chr6	164006115	164009115
chr8	57451556	57454556
chr17	39709247	39712247
chr5	66941117	66944117
chr12	127823117	127826117
chr1	94797323	94800323
chr6	81151561	81154561
chr7	34247638	34250638
chr2	227048587	227051587
chr2	180137058	180140058
chr19	43324515	43327515
chr3	40806198	40809198
chr6	140387072	140390072
chrX	23094995	23097995
chr4	142495730	142498730
chr1	200441548	200444548
chr2	111140519	111143519
chr7	22703652	22706652
chr3	110246929	110249929
chr9	32643524	32646524
chr4	79565557	79568557
chr21	47474930	47477930
chr2	1582583	1585583
chr9	93868086	93871086
chr11	116645092	116648092
chr3	154255598	154258598
chr13	24071435	24074435
chr15	63186511	63189511
chr20	12915187	12918187
chr9	18360718	18363718
chr2	37969976	37972976
chr11	102744264	102747264
chr9	5582990	5585990
chr4	84651408	84654408
chr2	220968877	220971877
chr8	69763498	69766498
chr3	154577306	154580306
chr12	15979708	15982708
chr11	26308054	26311054
chr4	80516196	80519196
chr1	146473678	146476678
chr11	12106938	12109938
chr5	97215624	97218624
chr9	94187020	94190020
chr9	90477581	90480581
chr10	80025585	80028585
chr8	70088924	70091924
chr2	166694108	166697108
chr2	221654298	221657298
chr14	51427220	51430220
chrX	119252110	119255110
chr7	131580900	131583900
chr2	201598400	201601400
chr21	47455466	47458466
chr7	62813335	62816335
chr20	22033331	22036331
chr12	122878589	122881589
chr2	151112021	151115021
chr1	112901650	112904650
chr9	138355226	138358226
chr12	27704206	27707206
chr5	32946049	32949049
chr13	44116554	44119554
chr10	21660379	21663379
chr10	33887468	33890468
chr6	112801338	112804338
chr2	147635977	147638977
chr8	102298173	102301173
chr6	58290408	58293408
chr3	156533351	156536351
chr5	151055006	151058006
chr9	118015030	118018030
chr12	117035575	117038575
chr12	290065	293065
chr14	50914025	50917025
chr12	67488686	67491686
chr9	137443084	137446084
chr7	70335	73335
chr13	29291762	29294762
chr2	208123669	208126669
chr10	110320073	110323073
chr10	80006997	80009997
chr4	95594896	95597896

## Sheet: Myeloid
chr12	8718709	8721709
chr12	48676493	48679493
chr5	79916843	79919843
chr11	29539123	29542123
chr1	25438111	25441111
chr14	21386000	21389000
chr4	147027809	147030809
chr9	137827497	137830497
chr15	93798927	93801927
chr8	17761765	17764765
chr11	1798118	1801118
chr1	207420912	207423912
chr5	17442619	17445619
chr2	145446252	145449252
chr10	30568339	30571339
chr19	21775308	21778308
chr12	59803452	59806452
chr1	236105605	236108605
chr2	123829557	123832557
chr7	36788792	36791792
chr2	145424034	145427034
chr6	166648957	166651957
chr20	51286956	51289956
chr21	16866943	16869943
chr14	21402914	21405914
chr9	33718188	33721188
chr13	49150724	49153724
chr7	33979	36979
chr6	46713199	46716199
chr2	231563744	231566744
chr10	30864128	30867128
chr5	173234542	173237542
chr3	150610589	150613589
chr4	139345177	139348177
chr21	34428635	34431635
chr1	150563559	150566559
chr7	156849708	156852708
chr8	65728630	65731630
chr2	65089260	65092260
chr4	74574519	74577519
chr13	49145953	49148953
chr4	38523301	38526301
chr2	208101099	208104099
chr4	185819108	185822108
chr10	5274821	5277821
chr1	144090446	144093446
chr15	94404838	94407838
chr8	103989513	103992513
chr2	208099290	208102290
chr1	160902670	160905670
chr2	9253826	9256826
chr2	239462195	239465195
chr2	69062824	69065824
chr1	230136977	230139977
chr9	71160005	71163005
chr21	23108139	23111139
chr4	185775405	185778405
chr13	110051543	110054543
chr2	75150473	75153473
chr20	1926392	1929392
chr12	20166214	20169214
chr11	42273762	42276762
chr9	45045645	45048645
chr6	15088734	15091734
chr6	110146225	110149225
chr2	48466622	48469622
chr9	97093258	97096258
chr1	232852317	232855317
chr6	82522374	82525374
chr6	6691477	6694477
chr22	42832529	42835529
chr5	17683193	17686193
chr14	92728500	92731500
chr8	31131612	31134612
chr19	50846524	50849524
chr4	139843886	139846886
chr10	131565608	131568608
chr11	85903024	85906024
chr10	47656734	47659734
chr11	115801992	115804992
chr1	114397757	114400757
chr20	52167809	52170809
chr14	21340251	21343251
chr12	10094594	10097594
chr1	223352986	223355986
chr2	156879625	156882625
chr6	34245982	34248982
chr10	30841912	30844912
chr12	40548541	40551541
chr12	47608739	47611739
chr6	109556317	109559317
chr1	89605	92605
chr8	130694425	130697425
chr5	81840629	81843629
chrX	13320071	13323071
chr3	167582923	167585923
chr20	42417084	42420084
chr22	21075835	21078835
chr8	74581176	74584176
chr9	65882385	65885385
chr2	174762656	174765656
chr3	154686512	154689512
chr7	102612469	102615469
chr1	234780535	234783535
chr11	78901103	78904103
chr2	68591216	68594216
chr20	4410820	4413820
chr5	145779044	145782044
chr10	28783242	28786242
chr4	185273630	185276630
chr2	28671551	28674551
chr8	130901211	130904211
chr6	30796936	30799936
chr21	39576750	39579750
chr13	21921360	21924360
chrY	23205110	23208110
chr3	153148145	153151145
chr3	34583872	34586872
chr21	14387513	14390513
chr2	128320864	128323864
chr1	147930433	147933433
chr17	8769494	8772494
chr2	21857681	21860681
chr15	85042109	85045109
chr22	46998095	47001095

## Sheet: NeuroProg
chr2	6464278	6467278
chr5	86956359	86959359
chr21	33568625	33571625
chr2	104495167	104498167
chr2	103626737	103629737
chr2	105026159	105029159
chr5	89650926	89653926
chr2	103791218	103794218
chr14	104843788	104846788
chr11	15778944	15781944
chr22	27454980	27457980
chr13	112552799	112555799
chr3	182223412	182226412
chr14	29849001	29852001
chr2	6773338	6776338
chr9	120227038	120230038
chr5	96838900	96841900
chr6	31020484	31023484
chr1	177565344	177568344
chr10	65795540	65798540
chr2	6908942	6911942
chr1	77243452	77246452
chr8	25541814	25544814
chr15	98063541	98066541
chr9	91623893	91626893
chr13	31568775	31571775
chr14	63764765	63767765
chr14	29858052	29861052
chr1	4630108	4633108
chr5	1550325	1553325
chr11	115528876	115531876
chr7	157257425	157260425
chr7	117642599	117645599
chr7	54396890	54399890
chr6	148457040	148460040
chr9	128818359	128821359
chr21	22173926	22176926
chr3	161538196	161541196
chr3	157694425	157697425
chr14	97206028	97209028
chr7	89750704	89753704
chr11	116369847	116372847
chr17	20977369	20980369
chr3	26752298	26755298
chrX	13972012	13975012
chr3	182081435	182084435
chr2	105318716	105321716
chr8	64376907	64379907
chr9	76187031	76190031
chr5	113910238	113913238
chr5	57416668	57419668
chr11	116508639	116511639
chr2	33930453	33933453
chr2	151112021	151115021
chr8	20556145	20559145
chr7	108237319	108240319
chr3	187165133	187168133
chr3	94529	97529
chr14	29297950	29300950
chr2	139360580	139363580
chr10	130082699	130085699
chr18	61812943	61815943
chr2	16407962	16410962
chr1	75427498	75430498
chr7	137037729	137040729
chr1	54981432	54984432
chr1	244269167	244272167
chr8	64615814	64618814
chr5	111962633	111965633
chr8	64381263	64384263
chr2	220990767	220993767
chr1	156356518	156359518
chr22	27712999	27715999
chr4	135343522	135346522
chr10	25400487	25403487
chr6	57689395	57692395
chr16	89117873	89120873
chr17	75522707	75525707
chr3	69638992	69641992
chr3	10804377	10807377
chr6	6758024	6761024
chrX	38628084	38631084
chr10	82408053	82411053
chr14	27340839	27343839
chr2	123821397	123824397
chr13	78400857	78403857
chr15	89903310	89906310
chr3	62246915	62249915
chr22	27297755	27300755
chr2	8416714	8419714
chr8	58801868	58804868
chr18	68241817	68244817
chr15	93854286	93857286
chr3	125627615	125630615
chr4	149862030	149865030
chr5	95581980	95584980
chr5	87027586	87030586
chr13	23489008	23492008
chr3	78094445	78097445
chr2	68051194	68054194
chr1	71170636	71173636
chr3	142829144	142832144
chr7	91271327	91274327
chr11	133678895	133681895
chr1	103317898	103320898
chr11	22512065	22515065
chr2	226262926	226265926
chr19	45639575	45642575
chr11	22512158	22515158
chr8	138863070	138866070
chr21	17441342	17444342
chr3	187007511	187010511
chr12	92072408	92075408
chr2	235820528	235823528
chr6	8326884	8329884
chr5	121657553	121660553
chr5	6338497	6341497
chr12	116005969	116008969
chr7	54013937	54016937
chr14	105369179	105372179
chr2	22752477	22755477
chr20	20949589	20952589
chr1	98513661	98516661
chr6	125282685	125285685
chr4	182078802	182081802
chr6	21522503	21525503
chr8	7211376	7214376
chr5	38718875	38721875
chr2	105028966	105031966
chr8	29761751	29764751
chr1	121139166	121142166
chr3	72257543	72260543
chr12	97668487	97671487
chr6	166400027	166403027
chr5	124705117	124708117
chr4	150815885	150818885
chr8	40757873	40760873
chr10	31010680	31013680
chr12	119211442	119214442
chr5	44387334	44390334
chr1	16845689	16848689
chr12	126909036	126912036
chr5	125613993	125616993
chr15	80543055	80546055
chr2	105372677	105375677
chr9	3645835	3648835
chr16	85315064	85318064
chr20	25128394	25131394
chr9	38358924	38361924
chr10	2055042	2058042
chr19	4767617	4770617
chrX	68397900	68400900
chr6	109071357	109074357
chr1	16969678	16972678
chr1	69713606	69716606
chr2	105048225	105051225
chr10	80455279	80458279
chr1	95056353	95059353
chr8	134788095	134791095
chrX	47155751	47158751
chr2	2321504	2324504
chr4	105827014	105830014
chr10	80006997	80009997
chr7	149576199	149579199
chr12	120825849	120828849
chr8	34640070	34643070
chr8	137500191	137503191
chr3	181158774	181161774
chr15	52407271	52410271
chr21	18244511	18247511
chr5	8523791	8526791
chr2	235995730	235998730
chr7	137001839	137004839
chr15	89146841	89149841
chr7	35754555	35757555
chr5	123794742	123797742
chr19	43324515	43327515
chr11	112262341	112265341
chr20	61330332	61333332
chr2	5865081	5868081
chr13	112984039	112987039

[truncated: 4 more sheets: Placenta, SmoothMuscle, StemCell, Tcells]
