# Supplementary material for: Epigenomic footprints across 111 reference epigenomes reveal tissue-specific epigenetic regulation of lincRNAs
Source: Nat Commun. 2015 Feb 18;6:6370. doi: 10.1038/ncomms7370 (PMC4335353; doi:10.1038/ncomms7370)
Supplement: Supplementary Dataset 2 — Genomic coordinates of enhancers with the H3K4me1 chromatin mark [file ncomms7370-s3.xlsx]

## Sheet: AdultBrain
chr15	32114402	32118200
chr15	32098202	32108400
chr20	58203202	58208200
chr7	154566402	154574800
chr1	205018802	205020600
chr1	20788602	20789600
chr8	91853402	91858000
chr11	83976802	83981000
chr6	97453802	97460600
chr15	32067802	32069000
chr15	32142002	32151200
chr1	4740202	4748600
chr19	7115202	7115800
chr12	99268802	99270200
chr1	211023202	211026800
chr18	59008402	59009600
chr9	120017802	120018800
chr15	32132802	32141200
chr9	19752402	19756600
chr1	34516002	34516600
chr11	112932602	112933400
chr8	126088402	126091200
chr1	65781802	65788400
chr1	212648002	212648800
chr20	58258602	58260400
chr15	32119402	32122200
chr2	236102802	236105200
chr10	87720002	87721800
chr10	87945602	87949000
chr20	58257602	58258400
chr15	80718202	80719400
chr20	58271402	58272400
chr11	112605202	112610600
chr3	42765802	42766200
chr11	40202202	40203600
chr1	3360602	3362200
chr10	87936802	87938600
chr15	32124802	32128000
chr12	99245002	99248200
chr16	10069202	10073600
chr14	34314802	34315600
chr5	160203802	160204200
chr9	19604602	19617600
chr19	51037002	51038000
chr13	25763402	25766200
chr10	88072002	88078400
chr20	58200002	58202400
chr1	4722202	4726400
chr1	66600002	66600600
chr22	48998802	49000600
chr10	87865002	87866000
chr8	3270002	3270200
chr7	117377602	117379000
chr5	11164202	11164800
chr15	30230802	30235400
chr4	7468202	7471600
chr4	83688202	83691400
chr7	22148402	22151800
chr6	97381002	97382400
chr16	62619402	62620400
chr20	58195402	58199800
chr15	32158402	32160000
chr1	65789002	65792000
chr10	128966002	128967800
chr2	233131002	233132000
chr5	147041402	147042200
chr14	32826402	32827800
chr8	145840002	145842000
chr4	6462602	6464000
chr7	154580802	154581200
chr6	97570402	97571800
chr9	19617802	19625000
chr5	666402	667800
chr17	17161202	17163800
chr6	37638402	37639200
chr10	7042602	7044400
chr18	195402	197600
chr6	69481602	69482400
chr10	87768602	87770000
chr11	126810402	126813600
chr17	20215802	20217600
chr9	131077002	131078400
chr3	39522002	39523600
chr18	60639402	60647800
chr9	34898602	34898800
chr20	58262802	58266000
chr13	25773002	25773600
chr4	6464202	6467000
chr4	6439002	6442000
chr19	44132602	44133800
chr6	97437602	97442400
chr3	58268802	58270000
chr10	61047402	61051000
chr1	66607202	66609000
chr11	113586002	113587600
chr9	117202602	117206400
chr10	88043802	88045400
chr15	32023802	32025800
chr15	30242602	30243000
chr16	51310002	51312000
chr6	97549202	97550200
chr3	170230802	170233600
chr12	81724802	81726200
chr11	134322002	134325600
chr5	11071802	11074200
chr16	56521602	56522800
chr11	9207002	9208200
chr5	3264802	3267400
chr14	36457602	36460800
chr10	128362602	128364200
chr17	30501802	30502400
chr3	170877602	170879200
chr6	97423202	97424200
chr2	74319602	74323000
chr2	193036202	193036600
chr12	112919402	112923000
chr14	34315802	34319000
chr6	16555202	16558200
chr15	84157802	84160600
chr17	71905602	71907800
chr1	203131202	203134000
chr3	117469402	117473000
chr8	1967402	1968600
chr5	11552602	11553200
chr5	11347402	11348000
chr11	71096402	71096800
chr11	112759402	112760800
chr11	83971802	83976600
chr7	86682802	86683400
chr12	69274002	69275000
chr11	126816802	126817800
chr1	204808002	204809600
chr10	124542002	124543200
chr9	30525402	30525800
chr5	11190202	11192400
chr17	33334002	33335400
chr9	19599602	19600600
chr1	65803402	65803600
chr8	141838602	141839400
chr1	66615802	66626800
chr14	78920602	78921600
chr2	162437202	162437800
chr10	88095002	88096600
chr20	58244402	58253800
chr7	142032002	142035400
chr6	168319202	168322200
chr5	136742002	136748000
chr21	22459602	22460000
chr10	87871802	87873400
chr16	19539202	19540400
chr11	83523402	83525000
chr15	44240002	44248400
chr15	32108602	32112200
chr20	37396602	37397600
chr5	115737002	115739000
chr7	154583402	154584600
chr2	2550802	2552200
chr16	19664402	19667200
chr10	88016802	88018400
chr11	134263402	134271400
chr3	179695202	179700600
chr2	236626602	236629600
chr16	19541002	19549600
chr5	136794802	136803600
chr3	179682602	179684200
chr19	55800402	55801200
chr2	191467202	191469400
chr1	204909402	204913200
chr1	212713202	212714400
chr12	111964602	111965800
chr5	11257602	11260000
chr16	5011002	5015800
chr20	58210602	58213400
chr7	48871602	48873000
chr15	44261802	44263000
chr19	31073802	31075000
chr9	8915202	8916600
chr13	44782802	44787800
chr7	111790002	111792000
chr1	11271402	11273000
chr1	177789802	177791200
chr3	11051002	11056400
chr10	60855002	60856600
chr5	169336002	169338000
chr6	136688202	136688800
chr15	85632802	85636000
chr4	170940202	170945000
chr10	87968202	87968800
chr11	117634202	117646600
chr10	96124202	96129800
chr17	49413202	49415600
chr6	97406002	97407000
chr1	61878002	61878600
chr8	3254802	3255600
chr13	67612002	67616200
chr1	66512202	66515400
chr9	135065802	135068000
chr10	102079402	102080400
chr22	49287802	49289200
chr16	5043802	5046600
chr6	161555602	161557000
chr9	19550202	19555600
chr1	34518202	34519800
chr20	58388602	58390400
chr15	29290602	29291000
chr12	112091202	112092400
chr13	78328002	78329400
chr15	84157202	84157600
chr4	6467202	6468800
chr16	56263002	56276200
chr15	30250202	30255000
chr7	104770402	104774400
chr3	134911802	134912600
chr11	124806402	124809600
chr17	70879602	70879800
chr3	194556802	194558800
chr11	40290402	40291000
chr5	6332802	6334200
chr17	43990802	43992400
chr20	58192602	58194200
chr15	30324802	30326400
chr7	86290202	86294000
chr8	68994602	68994800
chr11	113351802	113352800
chr6	163585202	163587200
chr7	150844202	150844600
chr14	78963802	78965200
chr2	70377002	70377600
chr9	19476202	19499000
chr1	204809802	204814800
chr11	7342802	7343800
chr3	138022802	138023000
chr9	19638402	19654600
chr10	88018602	88029800
chr7	117392402	117396200
chr9	19731602	19732000
chr10	35820402	35823200
chr4	77087002	77088000
chr6	99013202	99014400
chr2	17894402	17895000
chr5	136585802	136588000
chr7	86452202	86453800
chr15	29360002	29362600
chr9	19655202	19660800
chr1	10192602	10194400
chr11	83984402	83985800
chr10	66294402	66296000
chr15	84234002	84245400
chr10	61112602	61114000
chr16	68224802	68225800
chr2	9664402	9665000
chr7	86418202	86418600
chr3	52630602	52631800
chr5	146345002	146349600
chr16	15623402	15624200
chr17	70880002	70883400
chr7	154261202	154262400
chr7	154379402	154380200
chr14	78872602	78874200
chr18	21737402	21738000
chr13	67004402	67005000
chr4	96124602	96126600
chr12	99202202	99203600
chr1	44413402	44432000
chr8	27094802	27108400
chr11	10501602	10504000
chr4	83633802	83635400
chr20	39827602	39836000
chr3	47720002	47720400
chr20	58189402	58192400
chr16	56348802	56363000
chr7	86294202	86296000
chr15	32118402	32119200
chr17	29734602	29735200
chr20	36627602	36628800
chr3	134549602	134551400
chr5	61245002	61245800
chr6	166913402	166915400
chr3	85404202	85404400
chr6	39766202	39766800
chr5	146429002	146430000
chr3	185156202	185158800
chr10	106441802	106444200
chr7	86419002	86420000
chr6	38193802	38196000
chr3	170356202	170363000
chr15	30248602	30249800
chr5	136819602	136820200
chr17	44016602	44024600
chr10	125125802	125128400
chr1	109869402	109871800
chr16	23064002	23065200
chr10	99737402	99738200
chr11	126851802	126855000
chr12	25836802	25837400
chr8	120664002	120666000
chr11	113108802	113110000
chr6	163596402	163600600
chr1	233926002	233927000
chr13	67370402	67370600
chr1	204815002	204817200
chr1	116548202	116556800
chr18	58698402	58699800
chr9	135769802	135774400
chr15	31841402	31843600
chr20	58214602	58217000
chr3	118681802	118682400
chr2	8919602	8920800
chr20	58267002	58270600
chr2	31042802	31048000
chr12	99174802	99176600
chr11	7279402	7280000
chr16	75694402	75696000
chr10	87737602	87741800
chr1	204867602	204868800
chr16	27827402	27830000
chr10	87804202	87805400
chr9	30524002	30524600
chr6	39682202	39685200
chr10	7038802	7042400
chr3	13532602	13540600
chr9	129147602	129150000
chr6	138500202	138501200
chr8	140804402	140805600
chr18	59123802	59128000
chr12	99177002	99178800
chr11	116994802	116998600
chr17	35608802	35609200
chr18	59114402	59116200
chr10	62133002	62133800
chr8	53264802	53265600
chr12	109668402	109673400
chr6	114614202	114614400
chr18	59076402	59077200
chr12	125994002	125994600
chr9	120085802	120086000
chr6	166706002	166706600
chr4	115582202	115583600
chr8	119628402	119630600
chr7	51248802	51249200
chr10	64153402	64153800
chr11	126734602	126735800
chr10	49420402	49421800
chr12	125896402	125899800
chr9	5429402	5430200
chr5	136775002	136775600
chr2	71818202	71825600
chr13	39665002	39665400
chr5	146431802	146433000
chr13	83344202	83345200
chr4	6230002	6231400
chr11	117603802	117612000
chr4	83683802	83684400
chr10	61030602	61047200
chr5	115764602	115765200
chr9	131260002	131261000
chr5	136588202	136594400
chr1	205020802	205032400
chr11	125332002	125338000
chr3	46042402	46043200
chr8	26080602	26081400
chr1	217182202	217182600
chr11	33584002	33587000
chr10	104841402	104842200
chr2	193037202	193037600
chr15	29364202	29365400
chr11	7655802	7656800
chr17	49422802	49426000
chr3	58278802	58286200
chr2	9066002	9068800
chr1	183888402	183893400
chr6	97389602	97394400
chr3	11059802	11064600
chr12	26761202	26767800
chr7	105346402	105346600
chr11	117365802	117370000
chr17	4775802	4781200
chr1	44846202	44847000
chr1	109553602	109554800
chr7	51336002	51340400
chr6	163582802	163584600
chr2	29965002	29968200
chr6	166716202	166719200
chr2	192909802	192910800
chr10	128317602	128324000
chr10	128244402	128253200
chr9	19771002	19771600
chr14	45520402	45521400
chr10	129060402	129061400
chr4	15131802	15136600
chr11	13792602	13792800
chr11	112542402	112542600
chr11	83472402	83473400
chr2	54128202	54129000
chr10	64154002	64157400
chr17	44010802	44014400
chr9	19687802	19694600
chr9	111470802	111472800
chr9	87608202	87613200
chr7	86405802	86407400
chr8	139041802	139042200
chr3	85348602	85349800
chr1	10397002	10403600
chr11	9162802	9169800
chr11	131147402	131148800
chr12	99272002	99278800
chr11	125348402	125350600
chr10	104863602	104864800
chr4	159147802	159160000
chr6	161601202	161604200
chr5	132136602	132139800
chr15	29525802	29526400
chr7	136939602	136940400
chr17	37681602	37683000
chr18	68803402	68805400
chr6	97383202	97389000
chr17	31049602	31051800
chr10	122888402	122894600
chr14	80290202	80294600
chr15	32051402	32052000
chr5	126734202	126735000
chr16	56543802	56545400
chr3	115905002	115907800
chr9	129641602	129644200
chr3	39525602	39528000
chr10	124238202	124241200
chr2	125710802	125711600
chr6	20095602	20096800
chr1	55202402	55203400
chr1	204903802	204905200
chr3	7711202	7711400
chr3	85405202	85405600
chr4	163702802	163705200
chr7	111399802	111401200
chr1	65764402	65765400
chr1	65762602	65764000
chr2	240050402	240055200
chr5	136667802	136673600
chr20	58310002	58313000
chr17	43938402	43939000
chr11	117431802	117435400
chr7	86421802	86422800
chr6	110874802	110879000
chr7	22143602	22148000
chr18	13619602	13625600
chr14	78919802	78920400
chr11	112537602	112539400
chr9	8552202	8552600
chr1	4809202	4813000
chr7	111392602	111399200
chr3	179651002	179652000
chr9	120103602	120104200
chr2	153234602	153239200
chr1	248522602	248525800
chr10	61007202	61008600
chr9	19663202	19667200
chr9	103315602	103321800
chr4	170914802	170917000
chr2	153433002	153438600
chr17	76070002	76074400
chr5	126638002	126638600
chr10	98119202	98121200
chr1	66585802	66586600
chr14	34201202	34202000
chr6	131208402	131210200
chr9	87293402	87297000
chr21	22461802	22462200
chr4	83691602	83700600
chr6	69591202	69592000
chr8	126091402	126093200
chr6	163972002	163973000
chr9	19744802	19745400
chr10	128310402	128312000
chr5	108944402	108957400
chr6	97495202	97498400
chr10	1079602	1080200
chr14	51495202	51495600
chr20	60336002	60337800
chr7	154559202	154560600
chr6	97422402	97423000
chr8	41342402	41343400
chr1	4756002	4764000
chr8	143094802	143095200
chr20	40909802	40911200
chr18	59121802	59122400
chr1	65792402	65792800
chr3	101449602	101452200
chr20	58377202	58380600
chr12	21487002	21488600
chr14	51496002	51496600
chr1	11274802	11277000
chr9	87629802	87637600
chr8	53341602	53342000
chr8	42932802	42935400
chr15	32043202	32043600
chr10	24877602	24879800
chr5	63295202	63297000
chr10	38437002	38437400
chr13	98008802	98012800
chr5	146373402	146374400
chr17	29754402	29756200
chr5	146430602	146431200
chr5	118931202	118932600
chr7	133979002	133979800
chr7	86284602	86287600
chr17	5348802	5351600
chr6	155579202	155581200
chr5	154254602	154255400
chr6	163630002	163630400
chr10	88069202	88071800
chr7	86366802	86367400
chr9	87638002	87640600
chr6	163970602	163971600
chr3	9139202	9140000
chr4	94672202	94673200
chr9	19710002	19713000
chr11	83935202	83936800
chr9	8840602	8841200
chr13	80104802	80106400
chr3	160176402	160186000
chr11	119956402	119965000
chr1	159165402	159166400
chr16	24206402	24207600
chr20	36439402	36440400
chr15	30255802	30257200
chr1	229670802	229671400
chr1	171788802	171789600
chr7	117388802	117392200
chr1	66589802	66590800
chr4	170914202	170914600
chr1	212556002	212557400
chr13	44399802	44400600
chr3	132882802	132883600
chr9	19585402	19598200
chr5	60914602	60921000
chr2	26445602	26446400
chr1	160013202	160037800
chr2	145732202	145735400
chr16	19880402	19884400
chr16	12545802	12547000
chr3	135975602	135976400
chr9	120164602	120172600
chr18	74713802	74714800
chr9	19774802	19777400
chr19	30735002	30739000
chr15	32083002	32085600
chr20	57706402	57708000
chr14	95577202	95578600
chr2	153221002	153222000
chr8	141533402	141541200
chr11	117524402	117530200
chr7	75201602	75203400
chr10	87941202	87942000
chr12	51604202	51605800
chr11	134302402	134303000
chr5	146454802	146457200
chr9	19510402	19512800
chr7	86413202	86414800
chr6	138501602	138502600
chr2	239267202	239268000
chr2	230388002	230389600
chr19	3268402	3269000
chr14	78597002	78598800
chr5	160883202	160884200
chr21	22314402	22315600
chr7	154575002	154576800
chr1	4739402	4740000
chr16	5016602	5017400
chr2	120498202	120498800
chr8	127659602	127660800
chr13	99573202	99575200
chr14	66739002	66741000
chr8	140975002	140978000
chr1	181522802	181524000
chr7	36931402	36932400
chr10	87972802	87988000
chr10	88081202	88082200
chr18	35576002	35576800
chr5	11161402	11161600
chr14	102882602	102889400
chr19	31080202	31082600
chr1	31424802	31425400
chr11	71176202	71176600
chr10	66046602	66047200
chr9	19694802	19695400
chr14	51079002	51086400
chr5	146200202	146201000
chr12	46531202	46532000
chr5	146046202	146048600
chr5	179389002	179392400
chr12	99282202	99282600
chr6	161638602	161639400
chr11	83460202	83461200
chr7	51278002	51278800
chr2	193018402	193018600
chr20	52779402	52779800
chr5	148644602	148647200
chr11	7657002	7657800
chr9	27343802	27346200
chr1	210996002	210997000
chr6	37639402	37645200
chr10	87899402	87903400
chr1	204869002	204873800
chr14	78922002	78922800
chr12	74667402	74667800
chr1	160052402	160053000
chr1	65804802	65811200
chr3	183532202	183540200
chr3	56404002	56406200
chr7	102767802	102769000
chr11	8019602	8020200
chr2	236864202	236865600
chr1	204821602	204824400
chr1	230480002	230483400
chr11	113019202	113022000
chr9	19572602	19583600
chr1	66510402	66511800
chr16	81191602	81193600
chr11	113137402	113140800
chr15	77855802	77857800
chr11	134329002	134330000
chr7	123667202	123668000
chr20	58186402	58187000
chr2	122139802	122141200
chr5	146324202	146327600
chr15	32095202	32098000
chr8	26442402	26455000
chr6	46642002	46642600
chr1	30221402	30222400
chr4	134104602	134105200
chr14	95580002	95580600
chr11	132841002	132843800
chr8	91851602	91851800
chr15	32157402	32158200
chr5	115361402	115362800
chr1	112042002	112042400
chr5	76390602	76392000
chr14	79086602	79087000
chr1	66529602	66530400
chr9	120086202	120086600
chr16	51301002	51306000
chr7	103179802	103182400
chr11	7277202	7278200
chr2	97059602	97059800
chr3	7711602	7712000
chr3	70157602	70160000
chr17	76688202	76689400
chr10	60745402	60757600
chr5	11380602	11381800
chr1	177798402	177800800
chr3	135977002	135978000
chr17	68695202	68696200
chr10	87942202	87945200
chr11	83890402	83891000
chr12	109938602	109942600
chr15	57563402	57566200
chr2	149793402	149794600
chr10	87487202	87487800
chr17	47377602	47378400
chr11	83833402	83835800
chr10	88067602	88068200
chr1	66637602	66639800
chr11	113004802	113006400
chr3	40218602	40221000
chr5	160273802	160275800
chr12	53925402	53927800
chr5	60929402	60933800
chr10	88006602	88006800
chr8	26503802	26512200
chr10	90991802	90997800
chr2	230569402	230570800
chr11	7281402	7282200
chr5	60935602	60937200
chr7	111787202	111789800
chr6	16551202	16555000
chr11	125338202	125339600
chr8	109474002	109477600
chr3	156248402	156249400
chr13	67616402	67619400
chr4	83680002	83683600
chr20	52612402	52614800
chr10	118521002	118523600
chr12	114126802	114127600
chr7	150678602	150680600
chr17	29708202	29708800
chr19	39844602	39850400
chr4	40907202	40908000
chr2	153371402	153372600
chr9	80741402	80742400
chr7	69274402	69275400
chr9	123276002	123277000
chr10	104842402	104846200
chr11	13383802	13384400
chr14	78444002	78445600
chr5	16709802	16711600
chr4	96663002	96663200
chr11	113105202	113108400
chr7	103176802	103178400
chr4	167971802	167972000
chr6	163600802	163620400
chr10	88078602	88080200
chr2	6089402	6091400
chr3	65407402	65410200
chr3	11044802	11050600
chr14	73629402	73631200
chr7	155193802	155196400
chr20	20857202	20857600
chr2	157367802	157368200
chr4	134096602	134098000
chr5	136735602	136736800
chr6	163977002	163977400
chr5	11075202	11078000
chr3	179700802	179703200
chr7	10809202	10811000
chr3	85347202	85347800
chr16	10103402	10108200
chr10	66296202	66299400
chr5	16557002	16561000
chr19	40689002	40689600
chr9	111006602	111007400
chr5	179448802	179449800
chr4	6416402	6422000
chr8	53322802	53325400
chr4	99730202	99730800
chr6	161609602	161610800
chr6	97498602	97504000
chr16	12606402	12608200
chr9	134845402	134846400
chr4	118381802	118382800
chr5	11267202	11268600
chr11	113365002	113365400
chr15	32070402	32072000
chr12	128688402	128689400
chr9	131566802	131569400
chr9	19626402	19628600
chr8	65667002	65667800
chr11	117569402	117571600
chr15	64416802	64427400
chr12	130881402	130881600
chr2	236886002	236889600
chr15	44411802	44412600
chr15	61443802	61444400
chr13	21246402	21248600
chr1	46100402	46101600
chr1	34415602	34416200
chr14	77219002	77219800
chr16	19611802	19614600
chr4	96330202	96334000
chr7	111816002	111827200
chr5	136421402	136424400
chr7	86266402	86269200
chr10	90986602	90991600
chr20	11907802	11908400
chr6	107871202	107872400
chr5	11471602	11472200
chr11	83544402	83550000
chr4	575202	575600
chr11	119643002	119643600
chr6	73709402	73711000
chr13	99559402	99559800
chr5	76426802	76427400
chr1	14636602	14637800
chr5	136776802	136783200
chr5	146443002	146444200
chr5	125795602	125796000
chr2	54673402	54674000
chr2	239960602	239963000
chr3	55902002	55902400
chr13	85592602	85593400
chr1	115106602	115107400
chr18	46213002	46216200
chr10	45789802	45790200
chr20	58236202	58241400
chr1	204337802	204339600
chr15	29108402	29108600
chr2	58521002	58521200
chr18	10463002	10467200
chr10	75308802	75310000
chr11	117509802	117515800
chr5	178603802	178604800
chr4	96335002	96335800
chr7	78048402	78050400
chr3	139073202	139075600
chr20	37529002	37530000
chr3	39524202	39525200
chr6	166892002	166893600
chr16	83797602	83797800
chr13	98027202	98029800
chr5	173571402	173574000
chr3	118644402	118645600
chr1	160298002	160300800
chr8	139351802	139353600
chr3	117250002	117251800
chr14	36453202	36457400
chr2	131787802	131788400
chr18	21139802	21142000
chr8	139492002	139493400
chr17	71084602	71088000
chr9	19635602	19638200
chr11	117652602	117654000
chr15	44289202	44289800
chr10	61059202	61060200
chr1	77840802	77841800
chr16	5010202	5010800
chr19	51034402	51036600
chr5	139184402	139187000
chr18	60638002	60639200
chr7	55979602	55981400
chr1	45026202	45048000
chr10	124790602	124791400
chr9	8598602	8602200
chr2	153465202	153466000
chr1	27087402	27088800
chr12	112599002	112601400
chr15	88602002	88603000
chr1	5259202	5261000
chr7	86296602	86302000
chr13	29884402	29885200
chr20	58307602	58309200
chr4	83708002	83712200
chr15	80741402	80741800
chr15	44278002	44278800
chr4	168089002	168090600
chr1	230499602	230500400
chr1	190123202	190124000
chr21	19232802	19235200
chr11	112984602	112990400
chr14	91195002	91196000
chr1	204828402	204829800
chr10	125289002	125290400
chr7	87796202	87797600
chr5	11494802	11496800
chr6	138566602	138567800
chr6	135291402	135292800
chr15	89257202	89259200
chr16	56276402	56281800
chr9	135068202	135070400
chr8	120974402	120977200
chr11	131407002	131409600
chr12	126014802	126016200
chr7	28181802	28183200
chr1	230477802	230479800
chr1	204916202	204920200
chr7	111683002	111683800
chr6	97420202	97421600
chr5	130771602	130772400
chr16	56319202	56344800
chr4	56234402	56241400
chr11	124798002	124798200
chr5	126752202	126756000
chr4	83645002	83645400
chr22	49291602	49292000
chr10	73339002	73342000
chr18	59009802	59011400
chr2	193004002	193004800
chr1	77931402	77938200
chr9	87313402	87318400
chr9	112411802	112412400
chr20	58218202	58224200
chr2	6099202	6101000
chr5	11092802	11093800
chr15	79343002	79344000
chr14	32913002	32914400
chr1	34390802	34392200
chr3	85136402	85137800
chr5	136418202	136419000
chr1	174334002	174336800
chr5	135178002	135181800
chr5	11353602	11357800
chr1	171952002	171954200
chr15	84177202	84182400
chr20	58195002	58195200
chr14	73632802	73640600
chr11	126846602	126851400
chr10	1246602	1251200
chr10	88088202	88092200
chr10	61065802	61067600
chr4	96084402	96092200
chr15	29366202	29366800
chr2	48431602	48432200
chr2	115484402	115486200
chr18	60653802	60654800
chr10	87647602	87648200
chr7	134926002	134926800
chr21	38220802	38224000
chr4	6456202	6456600
chr10	52196602	52197800
chr2	153308802	153326400
chr4	54655802	54657800
chr19	29990202	30000400
chr7	86346802	86347800
chr18	44133802	44136600
chr13	78281402	78282800
chr7	35810202	35822400
chr8	143172002	143178800
chr8	53239002	53243800
chr2	61361002	61361600
chr19	2380802	2381000
chr14	102659002	102664400
chr10	128226802	128228200
chr16	56345002	56348600
chr16	19587002	19590600
chr1	204831802	204833000
chr11	17536002	17539600
chr5	123928402	123929000
chr3	124233202	124234200
chr9	108643002	108643600
chr4	41680402	41681600
chr12	99151002	99153400
chr14	33977202	33977400
chr16	56255602	56262200
chr16	86570002	86572000
chr5	138326802	138327600
chr2	241071002	241073400
chr5	136830002	136830200
chr20	4698602	4698800
chr4	6343202	6343600
chr10	118637202	118638000
chr4	83549402	83552200
chr6	97461002	97462000
chr1	65799602	65800400
chr11	124676802	124678000
chr3	12659802	12660400
chr15	84227202	84229400
chr7	117397602	117401400
chr20	25725002	25725600
chr6	97555402	97556400
chr8	141482402	141482800
chr7	77723602	77723800
chr11	40300602	40301200
chr14	51494202	51495000
chr17	44030402	44031400
chr16	76326002	76326600
chr6	129806802	129808400
chr18	59032002	59033000
chr5	136460402	136462000
chr15	69796402	69797600
chr15	92276602	92276800
chr19	31078802	31080000
chr5	146160002	146160600
chr9	120090602	120091200
chr4	17499402	17506600
chr19	44131802	44132200
chr11	131478402	131489600
chr22	33650002	33650600
chr3	159611402	159617400
chr10	23407402	23410200
chr2	127737002	127737800
chr1	230548602	230554400
chr2	211318002	211320600
chr13	98032802	98033800
chr17	20025202	20026800
chr2	27224602	27225200
chr10	60774602	60783200
chr9	112374002	112375200
chr20	11952202	11953400
chr4	7350602	7360800
chr5	146453802	146454600
chr9	129080202	129082600
chr4	177292002	177292400
chr16	62618802	62619200
chr7	117380002	117381400
chr20	24678802	24681000
chr17	61317602	61318400
chr16	74988402	74989800
chr1	15840002	15841200
chr1	109837202	109868400
chr4	47090402	47090800
chr11	117660202	117662800
chr13	39790802	39792200
chr2	153395602	153395800
chr14	39086202	39087400
chr12	113805402	113808400
chr1	61832602	61833400
chr18	49878802	49880800
chr14	95584602	95591800
chr1	66539002	66540800
chr3	116972202	116972600
chr11	112906402	112910400
chr13	101212202	101213400
chr10	87858802	87860800
chr1	30227002	30228600
chr10	23265202	23266800
chr1	182029002	182030400
chr22	26297202	26297800
chr15	30036002	30036600
chr11	42805202	42807200
chr7	117465002	117466600
chr20	37514202	37525200
chr9	131078602	131080400
chr15	30236402	30240800
chr7	53129802	53130600
chr15	80750802	80755400
chr12	69853802	69854400
chr1	166825602	166829800
chr1	65724402	65727400
chr3	33671802	33672200
chr3	143007002	143008000
chr9	1453602	1455600
chr13	27862402	27864600
chr1	204913602	204914800
chr12	119280402	119281400
chr8	98407802	98409600
chr12	105585802	105587800
chr1	37529402	37530600
chr12	81753202	81754400
chr15	29343002	29344000
chr3	118700202	118701000
chr2	61441202	61442000
chr2	153205802	153207200
chr17	29773202	29773800
chr6	128644202	128645000
chr2	230534802	230535200
chr10	24008002	24008400
chr6	98978402	98979200
chr20	34841802	34843800
chr10	123275602	123298400
chr1	14940402	14941400
chr18	35515602	35517600
chr2	105084402	105085000
chr11	83676002	83676400
chr2	156522002	156522600
chr1	211077402	211084600
chr18	32581202	32583400
chr5	11512802	11513600
chr11	125361202	125362000
chr10	87760802	87761800
chr17	64716202	64717200
chr4	6425402	6431200
chr1	37634402	37636600
chr1	230489002	230491800
chr4	6462002	6462400
chr15	30162002	30167600
chr15	32029402	32030000
chr9	103227402	103229200
chr11	61073602	61076000
chr4	83598002	83600400
chr9	8631402	8631800
chr14	33623002	33623600
chr9	79558802	79560000
chr5	11372002	11373600
chr3	11078002	11079800
chr10	61021802	61024800
chr6	83280802	83281000
chr2	136906402	136907000
chr16	29931602	29931800
chr8	114613802	114614600
chr10	128212802	128214400
chr4	115560802	115561000
chr5	146064802	146065400
chr15	30243202	30244600
chr3	106765402	106766000
chr7	71617202	71619600
chr9	132840802	132841400
chr10	123260402	123263000
chr22	29686002	29687800
chr13	101318202	101325600
chr6	163671602	163686400
chr4	96327402	96330000
chr3	11016202	11017200
chr22	49313802	49320400
chr10	35845002	35845600
chr11	83490402	83492000
chr21	32359602	32363200
chr2	25815802	25823400
chr10	1688002	1689000
chr17	73656402	73659200
chr12	74819202	74819400
chr12	70926802	70932600
chr3	133435202	133437200
chr9	8542402	8542800
chr2	128726002	128727200
chr13	67545202	67545600
chr11	83874402	83875200
chr6	136627202	136627600
chr3	39532002	39535400
chr1	90400602	90402600
chr16	82375002	82375800
chr15	59506802	59507800
chr3	15711402	15712400
chr11	125339802	125343200
chr11	83781002	83781600
chr11	83847802	83859800
chr1	33314002	33314200
chr2	70895802	70896400
chr20	61478802	61482600
chr15	48056402	48057800
chr13	103749202	103750400
chr5	136663202	136665000
chr7	77754602	77755600
chr5	11255202	11256400
chr9	19628802	19630000
chr4	87335402	87336800
chr1	4783402	4785600
chr1	175836402	175840000
chr15	29274402	29290400
chr15	44421202	44422600
chr5	87946602	87948000
chr2	230515602	230515800
chr6	149896602	149897000
chr15	30170802	30177800
chr8	9192202	9194000
chr1	181524402	181524800
chr10	73371402	73372000
chr5	168422202	168422600
chr2	200696202	200699800
chr7	22335402	22337000
chr5	65474202	65476000
chr17	43925602	43927200
chr10	61099802	61103400
chr1	34513402	34514400
chr20	6955802	6956800
chr15	84156002	84157000
chr7	111751402	111752400
chr18	48925402	48926800
chr10	88059402	88060000
chr11	94811402	94822400
chr3	106794402	106797000
chr17	27091802	27092800
chr20	34758402	34759800
chr4	99538402	99542000
chr7	29546202	29547400
chr5	11369202	11370000
chr5	11260202	11260600
chr11	125352802	125358000
chr7	30194002	30195800
chr20	47042202	47042600
chr3	33651002	33652400
chr7	15485802	15486800
chr14	73198002	73199400
chr7	141381402	141382600
chr16	87773402	87775600
chr5	115739202	115741000
chr6	161628002	161629200
chr4	96339002	96339600
chr11	112541402	112542200
chr4	83746002	83747200
chr14	51483402	51484600
chr20	3266802	3268400
chr17	49430002	49430600
chr7	86442602	86443200
chr11	112632802	112634200
chr10	22867602	22867800
chr22	31057802	31058600
chr5	131318202	131324800
chr2	34296002	34296600
chr12	126036202	126036600
chr1	203127402	203129200
chr15	80719802	80721000
chr15	51665602	51674200
chr4	71627802	71628800
chr8	67422802	67423000
chr10	62283402	62289800
chr3	195305002	195306600
chr8	67410402	67422600
chr7	111756202	111760000
chr4	159111802	159119600
chr12	99194802	99195400
chr12	119198202	119198800
chr4	114005202	114008400
chr5	137495002	137496200
chr12	126012002	126014200
chr2	200795402	200799200
chr4	62441802	62443400
chr11	131459402	131473000
chr1	171884402	171885000
chr7	86353402	86353800
chr1	231052802	231053600
chr5	118876202	118876800
chr12	110923802	110924800
chr3	108194602	108195200
chr6	69482602	69483800
chr6	138583602	138585600
chr3	183520602	183521600
chr14	53791202	53791600
chr4	96334202	96334800
chr7	78047802	78048000
chr5	173932402	173933000
chr15	44567202	44568000
chr12	53928002	53929400
chr4	145639602	145640000
chr8	143189802	143191800
chr18	44431202	44433000
chr2	153218202	153219600
chr13	52291602	52298000
chr4	115553802	115560600
chr6	163976202	163976800
chr13	78310002	78315600
chr15	44417602	44418600
chr12	70951202	70955400
chr11	117648402	117650600
chr4	168020802	168025000
chr7	86342002	86342600
chr10	128222002	128223000
chr11	126534402	126535000
chr5	146434402	146442000
chr21	22588602	22589000
chr1	65757402	65762200
chr14	94195402	94198600
chr11	112639802	112641800
chr8	91797602	91798200
chr15	29308602	29309400
chr16	15626802	15628400
chr20	58184802	58185400
chr20	58183602	58184600
chr7	124725602	124726000
chr2	153208402	153213400
chr11	83884402	83885400
chr2	47733602	47734000
chr18	51060402	51062400
chr10	7028402	7029400
chr6	143130202	143130800
chr6	97442602	97444200
chr20	24515202	24517400
chr14	102830802	102832400
chr8	134276402	134289400
chr6	161629602	161630800
chr15	71165602	71167800
chr10	87867002	87869600
chr11	126827602	126829000
chr1	204846602	204866800
chr15	32066002	32067600
chr3	49595602	49596000
chr5	11380202	11380400
chr8	139039402	139040200
chr2	131636202	131636800
chr14	102911202	102912400
chr10	124085802	124093200
chr18	58996002	58997600
chr9	127656002	127658000
chr2	123118602	123119400
chr12	64624002	64624800
chr11	126818402	126819800
chr11	7671602	7679400
chr9	115892002	115894800
chr5	116586002	116587000
chr6	134345802	134346600
chr10	87846402	87849200
chr1	212628402	212631000
chr7	111637602	111638600
chr8	141716802	141719800
chr7	111731202	111733800
chr3	40569402	40571200
chr6	136738802	136740600
chr15	57287802	57289000
chr11	117530402	117563000
chr1	233911802	233914000
chr5	77192802	77198000
chr6	97446402	97448800
chr5	173545802	173548000
chr14	79218802	79219400
chr4	97464202	97464600
chr20	3314202	3316200
chr7	45318202	45319800
chr15	80701402	80702400
chr3	156037402	156040400
chr9	80932202	80935200
chr7	111780002	111785600
chr1	227547802	227548400
chr9	19667402	19670200
chr6	163885402	163886600
chr5	11329602	11330200
chr1	65777202	65778800
chr4	144347602	144348800
chr3	149483802	149486400
chr5	146320802	146322000
chr14	25346602	25347200
chr3	179660802	179665000
chr12	120234802	120237000
chr14	67992602	67999400
chr9	8576202	8577000
chr2	157368402	157368600
chr2	230481202	230481400
chr6	16328402	16330200
chr15	44346402	44348600
chr2	21473602	21483800
chr11	131475202	131475800
chr15	31264202	31266000
chr4	170912202	170912600
chr1	228878002	228881000
chr8	68931402	68932000
chr6	43454602	43455800
chr7	51218602	51231800
chr16	56282402	56305200
chr20	47861802	47863400
chr2	153299002	153307600
chr13	103374202	103376000
chr3	159606402	159607400
chr3	116117802	116119000
chr9	36797602	36799600
chr7	29958002	29958800
chr7	156996802	156998800
chr14	39413602	39414200
chr6	163969602	163970400
chr4	154093802	154094400
chr20	36950002	36951000
chr5	158746002	158747000
chr18	60354202	60356800
chr1	166907602	166908000
chr1	5468002	5469000
chr7	136922802	136923800
chr21	22272002	22277600
chr16	12651402	12651800
chr9	19661402	19662200
chr12	110641202	110642800
chr6	37650802	37651000
chr4	41672002	41673400
chr1	57472202	57472600
chr2	6080402	6084000
chr21	22378402	22380000
chr3	39497202	39509400
chr21	33697002	33699200
chr5	137270602	137273200
chr7	77720002	77721600
chr10	133988402	133991600
chr10	128921002	128922400
chr20	33095402	33095800
chr11	62146402	62148800
chr11	126736002	126737400
chr8	26478802	26480200
chr5	7884602	7885600
chr3	39538202	39542400
chr1	204799602	204802400
chr6	97377002	97378000
chr7	78045002	78046000
chr4	77026602	77026800
chr3	69720402	69721200
chr7	153602	156000
chr16	19694802	19696200
chr11	40207402	40211000
chr11	82428802	82432600
chr7	45123802	45125400
chr3	39530002	39531400
chr21	27214002	27216600
chr1	146737602	146737800
chr6	39646202	39655200
chr8	53273202	53274000
chr2	211536202	211536800
chr15	32061202	32062000
chr3	39521002	39521400
chr15	85639602	85658600
chr2	102479802	102483000
chr3	156246602	156248200
chr11	131439602	131443800
chr15	30186802	30187800
chr4	24702402	24703000
chr10	52255802	52257000
chr6	125374802	125376600
chr11	131399002	131406400
chr10	128334002	128342000
chr6	136839402	136839800
chr4	159160202	159167200
chr1	66518202	66519000
chr11	40299602	40300400
chr15	32030202	32033200
chr5	76458402	76459200
chr9	72041402	72042800
chr13	101297002	101306400
chr19	58811202	58812200
chr6	97378202	97379200
chr12	42040602	42041400
chr4	170932602	170937200
chr18	49921002	49922600
chr10	25072602	25074400
chr8	26480402	26501800
chr2	34293602	34295800
chr11	84006402	84010800
chr3	13183402	13186600
chr13	39677002	39680600
chr4	15144202	15148000
chr6	148794802	148795400
chr11	83838002	83839600
chr7	103173002	103174200
chr16	56251602	56252200
chr3	134598802	134599800
chr3	33666602	33668400
chr14	25354402	25355200
chr9	1401602	1403600
chr7	51365802	51379400
chr2	230574002	230574400
chr4	48510602	48512400
chr15	45779602	45781600
chr7	71614802	71616600
chr3	134866002	134868200
chr16	19878002	19879600
chr9	104071602	104074200
chr9	103229402	103230400
chr10	36843802	36845000
chr8	109567402	109569200
chr3	40213802	40216000
chr3	9087602	9087800
chr4	170905602	170905800
chr8	120575002	120575600
chr11	131414802	131416000
chr13	44129402	44130200
chr10	87897002	87897800
chr6	56480602	56482200
chr12	83246402	83246600
chr10	22767602	22771800
chr2	153409402	153411400
chr10	75310202	75317000
chr5	11520402	11521000
chrX	70386602	70388200
chr18	60648202	60650400
chr18	77014402	77015800
chr9	80742602	80743000
chr17	44024802	44028000
chr2	55521802	55523000
chr14	102810002	102812800
chr3	9489402	9491200
chr11	83379002	83379600
chr1	164647202	164647800
chr15	32091802	32094000
chr16	56244202	56251400
chr5	179443402	179444600
chr10	88061402	88061600
chr11	83968802	83971600
chr15	44318802	44319800
chr2	39942002	39943400
chr8	53174602	53175000
chr20	5089002	5091200
chr2	193065402	193065600
chr12	99195602	99196000
chr1	65795602	65796000
chr5	135184802	135188400
chr17	73014802	73018600
chr4	83595802	83597800
chr4	83660402	83661800
chr6	114635402	114636400
chr12	99229202	99229800
chr1	44810202	44815600
chr5	80376202	80379800
chr7	104485402	104486000
chr6	96473202	96474000
chr8	136100802	136101600
chr15	65958002	65958800
chr9	30506602	30508000
chr16	53878802	53880200
chr16	69389602	69390400
chr15	29353802	29355000
chr4	83434802	83436800
chr9	108037802	108044600
chr6	136814802	136816400
chr17	9816002	9817200
chr10	7037802	7038600
chr3	12011402	12012400
chr9	19713202	19714400
chr6	136684402	136688000
chr1	171869602	171871200
chr1	37623202	37624800
chr2	168940202	168943000
chr11	126527602	126534000
chr14	96765602	96766400
chr2	78385402	78385800
chr5	146423402	146426800
chr12	99142202	99149800
chr10	62130802	62132400
chr14	33802202	33802400
chr2	55622802	55623200
chr3	142403602	142404600
chr6	163658602	163671400
chr2	141222602	141223600
chr9	103969602	103970200
chr5	715602	718200
chr13	78321402	78322000
chr1	144902602	144903400
chr11	133965602	133969200
chr21	27274802	27275000
chr7	157393602	157394200
chr6	166712002	166716000
chr8	26455402	26459600
chr11	83367002	83367800
chr1	204804602	204807400
chr3	50722002	50722200
chr4	17514402	17521400
chr6	53775002	53778200
chr18	77916202	77916400
chr11	9801002	9802200
chr15	60428002	60428800
chr4	41081402	41084000
chr9	102036402	102037000
chr8	131087002	131088400
chr3	138021202	138021400
chr20	42195002	42195400
chr7	91755802	91756000
chr5	11204002	11204800
chr3	66399602	66399800
chr12	63283602	63284200
chr15	45777202	45779200
chr12	129168802	129169600
chr9	124592602	124593600
chr4	82378402	82379400
chr20	20828602	20830800
chr12	99279002	99281000
chr6	38151802	38153800
chr5	66577002	66590600
chr13	102064602	102065400
chr16	49127802	49129800
chr5	102624602	102627800
chr1	34514802	34515800
chr10	119712802	119713600
chr10	75304802	75306000
chr11	131494002	131495800
chr5	11268802	11270200
chr10	25093002	25099800
chr11	119943002	119944000
chr3	55852602	55853400
chr1	183935602	183938800
chr6	99143002	99143800
chr5	60980602	60981800
chr8	145873002	145873200
chr13	25761802	25763200
chr1	155837202	155842800
chr4	96172602	96178800
chr5	61014202	61015600
chr5	169321402	169323400
chr14	88709002	88709400
chr16	81185402	81186000
chr7	91994602	92003000
chr11	99362202	99362800
chr10	87420202	87421800
chr10	88011002	88014800
chr1	234410602	234414200
chr3	51316802	51318000
chr3	106763202	106765200
chr1	67107402	67110000
chr10	68750002	68751000
chr2	240902602	240903600
chr12	99236202	99238200
chr11	6562002	6563400
chr8	91849402	91849600
chr5	132132002	132136400
chr8	86893002	86895000
chr4	36166402	36172600
chr6	163928002	163928600
chr7	22189802	22199000
chr17	76062602	76064200
chr1	204817602	204819600
chr14	34056602	34057000
chr8	3452402	3454000
chr4	170937402	170940000
chr6	163974402	163976000
chr10	108430802	108433200
chr20	15488402	15488800
chr5	146398802	146399200
chr5	11498802	11499600
chr9	129220002	129223000
chr5	83869602	83870200
chr5	64990402	64992600
chr4	17589602	17589800
chr20	2936002	2937000
chr12	109493602	109498000
chr1	34517402	34518000
chr10	87711402	87712000
chr13	44721802	44723000
chr3	33652802	33655400
chr18	59018402	59019000
chr14	32846402	32846600
chrX	14007602	14015800
chr1	177273602	177281400
chr4	185176002	185177400
chr10	87608402	87609600
chr5	136821202	136828600
chr13	50584402	50588200
chr10	102690002	102692200
chr4	83546202	83549200
chr1	66550602	66551000
chr10	62134002	62137000
chr12	30882402	30882800
chr11	83518002	83521000
chr8	141546602	141547200
chr10	127482402	127485200
chr9	104003402	104006600
chr2	191235402	191237800
chr8	27594002	27594800
chr2	101960602	101961400
chr11	83787202	83787600
chr11	113128602	113129200
chr10	86884002	86885400
chr6	80251202	80252600
chr5	76224202	76224600
chr5	86671802	86673000
chr1	116572802	116579000
chr1	230976202	230978200
chr9	80381602	80383000
chr1	18305602	18306200
chr16	15773602	15774200
chr3	181492002	181492600
chr2	80133202	80133600
chr5	11571202	11571600
chr21	45515602	45520600
chr2	54306202	54309600
chr9	19743002	19743800
chr8	111989202	111989600
chr11	73165602	73166600
chr11	130758402	130758800
chr12	21488802	21493200
chr6	52888002	52889400
chr14	105099002	105100800
chr16	67161802	67164000
chr12	28968602	28969200
chr20	37509602	37514000
chr3	179735602	179737000
chr6	158359402	158367800
chr16	50555402	50556000
chr5	65123002	65132200
chr1	66584602	66585600
chr12	63300802	63301800
chr2	159318402	159321200
chr19	32905802	32909200
chr5	115811002	115811400
chr10	122488602	122489800
chr18	13634802	13639600
chr21	45466402	45475200
chr1	229993002	229995400
chr14	32831602	32832600
chr7	117405602	117407600
chr3	179638802	179639800
chr16	51708002	51708800
chr5	11522602	11526000
chr6	114383202	114384000
chr16	78155802	78156600
chr10	122565402	122566000
chr20	33202802	33204200
chr3	101452802	101453800
chr1	205018002	205018600
chr9	131193202	131194200
chr20	49901202	49903000
chr1	44929602	44930400
chr18	53050202	53061600
chr11	83966002	83968600
chr1	204926802	204932800
chr10	129416002	129417000
chr5	8387002	8387400
chr21	22484002	22485200
chr9	37980602	37981800
chr6	114612202	114614000
chr4	41498002	41499600
chr16	23068602	23072200
chr4	36096402	36097400
chr10	88108202	88110200
chr1	205897802	205904800
chr3	170199202	170209200
chr15	91042602	91043600
chr11	83507002	83507600
chr16	75981402	75985400
chr13	25658402	25658800
chr9	103064402	103065600
chr16	83774002	83775000
chr10	66047602	66048800
chr6	39736402	39741800
chr10	61077802	61080200
chr1	211486002	211486600
chr7	102753402	102759000
chr12	109509202	109510200
chr11	122104402	122104600
chr15	38637202	38637800
chr3	58394602	58400600
chr6	97521602	97522400
chrX	24612802	24613400
chr20	40896802	40897000
chr7	75292202	75293200
chr9	30522802	30523200
chr1	183798802	183801400
chr18	59060002	59060800
chr5	76226002	76226600
chr3	9231602	9232400
chr14	51078202	51078800
chr9	108693802	108694200
chr7	131115002	131116800
chr16	52112202	52114000
chr2	113286002	113288400
chr5	7879802	7884400
chr7	78170402	78172400
chr1	150304802	150305800
chr2	131807802	131810400
chr2	64742002	64742800
chr1	14933202	14934400
chr5	11565402	11565600
chr7	86466802	86467400
chr8	119260202	119261000
chr14	65848602	65850800
chr18	77132402	77134000
chr18	59174402	59174800
chr17	68153402	68155600
chr2	233529802	233534400
chr7	48907602	48908600
chr7	97807202	97807600
chr1	50927002	50927400
chr2	192897002	192898000
chr14	51484802	51494000
chr7	78258202	78258400
chr11	83780002	83780800
chr11	119644002	119645000
chr5	136810002	136811000
chr7	149078402	149079800
chr7	102766602	102767000
chr6	110448802	110450200
chr1	76613202	76614000
chr7	22182202	22185000
chr7	123607602	123608000
chr2	25277602	25280400
chrX	133384802	133386600
chr7	137020002	137022800
chr3	118701802	118702000
chrX	13824402	13825800
chr13	25766402	25768200
chr20	23936402	23940800
chr4	170919002	170920800
chr1	43780602	43784200
chr16	58328602	58328800
chr13	84341802	84342800
chr11	11662202	11664400
chr13	44151602	44154200
chr8	18751002	18753000
chr7	42689002	42690600
chr20	49904202	49905200
chr5	11289002	11290600
chr11	63355802	63364600
chrX	13814602	13816800
chr22	22157602	22158800
chr18	60588802	60591200
chr3	17840002	17842200
chr13	67632602	67633000
chr4	114047202	114048200
chr3	107520002	107522000
chr3	33669202	33671600
chr18	5420002	5423600
chr14	31947402	31949400
chr1	37790402	37790600
chr13	67688402	67690800
chr11	84015002	84015600
chr2	154658002	154658400
chr21	27348802	27362000
chr8	131121202	131126400
chr4	170911402	170912000
chr20	20494402	20495200
chr1	183995802	184004000
chr14	60334202	60334600
chr17	74161402	74163800
chr4	190628202	190629200
chr4	96276402	96276800
chr15	29329402	29340600
chr13	78301802	78302000
chr10	105903402	105908200
chr6	69352402	69353400
chr1	204906002	204908000
chr17	36551002	36552000
chr4	6382602	6388600
chr1	175825602	175826200
chr17	49428002	49429800
chr15	44478602	44484400
chr19	58447402	58447800
chr11	82733602	82740000
chr11	126795002	126796000
chr15	30292602	30298000
chr7	95033802	95035000
chr17	27554802	27556200
chr2	133698602	133699400
chr5	11404002	11404600
chr7	149135802	149136400
chr2	80623402	80624000
chr5	31602002	31602400
chr11	124785602	124797600
chr2	193037802	193038200
chr4	144362202	144364000
chr1	84467002	84467400
chr16	72296202	72297400
chr11	83677402	83678800
chr6	138485802	138487000
chr8	68933202	68934600
chr15	69449002	69452200
chr4	185707002	185707800
chr11	40291602	40293600
chr11	115254602	115256200
chr1	10203602	10204200
chr15	80716202	80717600
chr10	128312802	128317400
chr15	51590802	51592800
chr5	136774202	136774800
chr10	12214402	12215200
chr6	114616602	114617000
chr9	88138202	88145600
chr1	44799602	44800400
chr1	31680202	31680800
chr6	163980802	163988000
chr9	114172202	114177000
chr1	4733202	4736600
chr5	11046002	11048000
chr3	13094602	13100800
chr4	55582802	55584200
chr3	139814602	139815800
chr4	85730402	85731200
chr3	61273402	61276000
chr17	11970802	11972800
chr11	131289202	131291000
chr10	339002	340600
chr2	24451802	24456800
chr10	62102802	62107000
chr18	59093602	59094200
chr5	118469402	118469800
chr10	133926002	133927800
chr11	82697202	82698800
chr3	115774002	115774800
chr5	136816202	136818000
chr7	22152002	22153200
chr10	87967802	87968000
chr9	120089802	120090400
chr5	21551402	21552600
chr12	81688202	81690200
chr18	59086802	59088000
chr10	87359802	87361400
chr17	64522402	64524600
chr15	29267602	29273600
chr10	87755002	87756000
chr22	32916602	32917200
chr11	7688602	7691200
chr8	42842202	42843400
chr11	7278402	7279200
chr6	140965002	140966000
chr10	62107202	62115200
chr1	177270002	177273400
chr7	104776402	104778800
chr15	32112402	32112800
chr2	240005802	240007200
chr15	88591602	88593600
chr13	63350002	63351000
chr1	31690402	31693600
chr1	177088202	177089800
chr13	111944402	111946000
chr15	23011002	23012400
chr10	72007002	72007800
chr16	78260402	78261400
chr7	111703802	111706800
chr1	66682402	66687200
chr12	128321602	128322000
chr7	38884402	38885200
chr8	85523002	85523200
chr4	6444802	6455800
chr1	84416802	84429000
chr12	81732802	81733600
chr5	76223602	76224000
chr7	91881802	91883400
chr7	142915202	142916000
chr10	123480802	123481400
chr16	27721402	27723600
chr2	78491802	78493800
chr8	3270402	3271200
chr18	50937802	50939200
chr21	18769002	18769600
chr6	97506202	97507000
chr6	134881202	134889600
chr22	49046402	49049000
chr4	134083002	134084000
chr2	197449602	197455600
chr14	68003602	68009200
chr14	76399802	76403200
chr12	54191602	54193600
chr20	24502602	24505000
chr9	120330602	120331600
chr14	69830002	69831400
chr11	112997002	113004400
chr11	131311202	131312400
chr6	96481802	96482200
chr6	118584602	118586400
chr20	24457402	24459600
chr5	11038202	11039600
chr2	128739602	128740800
chr20	2912202	2914000
chr18	72101402	72101800
chr7	155187802	155188800
chr1	66545802	66547000
chr3	118688202	118692400
chr16	16256802	16258000
chr9	135793202	135795800
chr5	11498202	11498600
chr11	46990602	46991400
chr15	92667002	92669600
chr1	175853402	175855400
chr7	104833402	104834400
chr1	4780402	4781800
chr1	97876602	97877200
chr1	210633002	210633400
chr7	111762602	111766200
chr1	204834602	204845200
chr5	116517202	116518800
chr12	112925802	112927800
chr9	88204402	88204800
chr9	37737002	37737400
chr20	4598002	4599400
chr9	129197202	129206800
chr6	169640002	169643600
chr22	48989602	48991600
chr2	80139002	80139600
chr12	132103202	132104400
chr8	66512002	66514200
chr11	117494202	117500000
chr10	66318202	66320200
chr16	56262402	56262800
chr3	35968602	35969200
chr17	49587802	49588400
chr1	43980202	43981200
chr17	20895002	20913200
chr6	38325402	38327400
chr10	64147602	64149400
chr11	117466202	117467000
chr6	168316602	168317000
chr6	97525402	97526800
chr17	68600202	68614400
chr2	241763002	241764000
chr14	32825602	32826000
chr2	31483602	31484600
chr11	83514202	83514600
chr17	29735602	29744800
chr12	112894202	112894600
chr6	53771602	53774400
chr11	18773802	18774600
chr2	199026002	199026400
chr11	83783402	83784000
chr19	29973602	29975400
chr11	97760802	97761200
chr14	32901802	32908400
chr3	106743002	106747600
chrX	80793002	80794600
chr6	3635402	3636200
chr1	230044002	230044400
chr1	66449602	66449800
chr10	118702602	118705600
chr5	146027002	146028000
chr4	74286202	74286600
chr1	175649402	175650000
chr3	98297802	98304800
chr4	115605602	115606000
chr14	88962602	88963600
chr5	86924002	86924400
chr12	99270602	99271400
chrX	64734602	64738000
chr18	59091202	59091600
chr5	11165402	11170200
chr9	8348202	8348600
chr3	183526802	183532000
chr11	46650402	46651000
chr4	83653402	83655800
chr11	131491602	131493600
chr17	64598802	64601400
chr7	51353202	51355800
chr13	92645802	92647000
chr5	68117002	68117400
chr9	110728802	110729600
chr9	19732802	19733600
chr2	236636802	236639000
chr8	77636202	77637200
chr5	137372202	137372800
chr9	129100602	129106200
chr9	126391402	126392200
chr12	99244602	99244800
chr15	32152202	32152600
chr19	30010602	30012600
chr8	26461002	26461200
chr10	25235802	25241000
chr11	113013202	113013400
chr3	144058602	144059600
chr5	115802602	115803800
chr9	36203202	36205600
chr8	141672602	141674000
chr1	65769602	65770800
chr16	78434202	78435000
chr6	130187002	130188400
chr10	61109802	61111000
chr11	117384402	117384800
chr5	8866202	8866600
chr15	32050002	32051200
chr10	1229202	1246200
chr4	96236402	96243200
chr1	2017802	2018600
chr11	10496802	10501400
chr11	82374602	82375800
chr15	102241202	102244800
chr2	153333602	153334600
chr18	21777002	21785000
chr9	87600202	87600600
chr20	11972002	11972800
chr6	97471402	97479000
chr13	84389602	84390600
chr17	49443402	49444400
chr6	18099402	18101200
chr15	52609202	52610200
chr13	99557002	99557600
chr10	64152802	64153200
chr20	58295602	58296800
chr16	19696802	19697400
chr7	22215202	22216600
chr4	96181402	96186200
chr5	36584002	36585000
chr11	34912802	34913600
chr17	19842602	19843200
chr2	237579202	237579400
chr7	35874802	35875600
chr1	84722602	84723400
chr3	35820602	35820800
[truncated: 39,441 more rows]

## Sheet: EctoEpi
chr5	112761602	112764400
chr18	20405602	20405800
chr19	43634602	43635600
chr2	106153602	106155000
chr10	91680202	91681000
chr8	30561202	30562000
chr8	124569602	124570800
chr20	6067402	6068600
chr5	132565002	132565800
chr1	43487002	43487200
chr11	71507602	71508000
chr20	9952202	9953000
chr2	206753402	206753600
chr5	150965402	150969200
chr8	32168202	32169200
chr12	59446602	59448200
chr11	101934202	101935800
chr21	36517402	36519400
chr5	52614402	52615200
chr19	43651802	43652200
chr8	49622602	49622800
chr4	11440202	11440800
chr19	51495602	51496200
chr10	101216002	101216400
chr6	17060002	17060800
chr5	154662202	154663400
chr19	43633402	43634200
chr12	41057002	41058400
chr2	19854402	19854800
chr19	43635802	43636000
chr4	78150402	78151000
chr1	87101802	87103600
chr2	158093402	158093800
chr2	235170802	235171000
chr5	112680802	112682200
chr17	31448402	31449400
chr5	13933202	13933400
chr2	31610402	31613200
chr6	159317802	159318800
chr18	20448402	20448800
chr8	36720002	36721800
chr13	28566202	28566800
chr21	31517402	31517800
chr11	78866802	78869600
chr1	153147002	153147400
chr11	78753402	78754400
chr15	48094202	48094800
chr5	135449602	135451600
chr1	234153602	234155200
chr8	101690402	101690600
chr8	10939202	10939600
chr5	154686602	154687400
chr13	40814202	40815200
chr11	119731202	119731600
chr10	35276402	35278000
chr20	7327402	7329600
chr7	99082602	99083200
chr15	90892202	90892600
chr1	200627002	200627800
chr9	28329002	28330200
chr2	181827202	181827800
chr7	32517402	32517800
chr14	37285202	37286000
chr6	18027802	18030000
chr19	10646002	10646200
chr5	61174202	61174400
chr17	52348202	52348800
chr1	176886402	176887000
chr1	220687802	220688200
chr20	4694402	4694800
chr14	98543402	98544400
chr6	91617402	91618400
chr12	67469002	67470000
chr7	117713402	117714000
chr17	52140402	52141800
chr2	84474202	84475200
chr1	207040002	207042000
chr1	120459802	120460800
chr20	40273402	40274200
chr8	101876802	101877600
chr12	50330202	50331400
chr12	52919402	52921000
chr11	59661802	59662600
chr18	29032202	29032400
chr19	39265602	39266800
chr10	105643402	105644000
chr1	159231202	159232600
chr14	55986002	55986600
chr20	18832802	18833400
chr12	52732002	52733200
chr16	69024802	69025200
chr14	85935002	85935200
chr10	123523202	123524000
chr1	113578202	113578600
chr1	11205002	11205600
chr1	43486202	43486800
chr19	43651202	43651600
chr15	95769602	95770000
chr17	6779202	6779600
chr1	77988002	77988400
chr7	116294202	116294600
chr15	81403002	81403200
chr2	26525202	26525600
chr2	121939602	121940000
chr16	23164002	23164800
chr17	52346602	52347000
chr1	162883002	162884200
chr10	35278202	35278800
chr19	57815802	57817400
chr10	8431002	8431600
chr14	99369402	99371000
chr2	75606602	75607400
chr5	151016602	151018000
chr2	33634602	33635200
chr6	135283802	135284600
chr10	103067402	103068600
chr2	225725202	225726600
chr7	76104202	76104600
chr21	42258202	42258400
chr22	19116402	19118400
chr15	90891002	90892000
chr3	170175802	170176800
chr17	52346202	52346400
chr8	106860602	106862200
chr3	59548602	59556600
chr8	128672602	128673800
chr19	51435002	51436800
chr1	43487602	43488800
chr1	112602402	112605200
chr2	121929602	121930600
chr2	119479602	119480000
chr3	189302602	189303200
chr16	68696802	68705400
chr6	35044802	35045800
chr13	34485202	34486000
chr8	131801402	131802000
chr20	3164802	3165000
chr11	70220202	70221200
chr20	22723602	22724400
chr20	55337602	55338200
chr8	29715602	29715800
chr18	45850602	45852400
chr18	61150202	61151800
chr3	189543202	189551400
chr3	151022002	151022400
chr2	156971602	156974000
chr1	181737802	181738400
chr7	83115402	83116400
chr17	31425002	31425600
chr9	111550402	111550800
chr18	28626202	28627000
chr11	105010002	105010800
chr7	139126402	139127600
chr1	99203802	99205600
chr5	95484202	95485200
chr6	48199602	48200200
chr19	46698402	46708000
chr3	189552202	189559400
chr19	19046002	19046600
chr18	57645602	57646200
chr2	151392202	151392600
chr4	169513402	169514200
chr7	21053202	21053600
chr20	33690002	33690800
chr12	47660802	47661400
chr15	101074202	101074600
chr1	183158202	183160600
chr4	130306402	130306800
chr5	164736002	164737400
chr2	235169802	235170000
chr15	67757802	67758400
chr19	43770602	43771600
chr3	127164602	127165800
chr1	116016002	116017800
chr1	46684202	46685000
chr15	45131602	45131800
chr22	35909802	35911600
chr2	217588202	217591000
chr4	187289002	187289600
chr2	129814202	129815000
chr9	82993002	82994600
chr1	115766402	115768000
chr20	22804002	22809000
chr12	110257602	110259200
chr13	34994802	34997000
chr20	34039002	34040400
chr5	4083802	4084200
chr10	58076402	58078000
chr18	19314402	19314600
chr1	209987802	209988200
chr17	69878802	69880000
chr19	51496602	51496800
chr18	37470602	37471400
chr2	196767202	196768000
chr18	56132602	56136600
chr8	25245002	25246000
chr18	45963202	45964200
chr1	56111402	56111800
chr4	91610802	91612000
chr13	80366602	80367400
chr9	135504802	135508800
chr1	17591002	17592600
chr1	170933402	170934000
chr11	113214802	113215600
chr11	29830202	29831000
chr22	34823602	34826200
chr6	106175602	106176000
chr3	189667202	189668800
chr2	190917002	190917600
chr2	64598402	64600000
chr19	48990002	48990400
chr18	12022002	12023000
chr18	11695202	11696200
chr21	36483802	36484600
chr1	90627002	90628600
chr6	51164402	51165600
chr4	90585202	90585600
chr11	8637402	8637800
chr19	51513202	51513800
chr19	33848802	33849800
chr11	25233002	25234000
chr6	8513402	8514200
chr8	117832402	117833000
chr7	96357202	96359200
chr15	59104402	59105400
chr12	66065002	66066600
chr1	29518002	29518200
chr6	7475202	7476000
chr15	75663402	75664600
chr11	120004202	120006000
chr5	52615402	52616400
chr20	22742602	22743200
chr7	55034402	55035200
chr17	69526002	69526400
chr4	5506802	5507000
chr20	22948002	22948600
chr4	169987202	169987600
chr5	73308802	73311400
chr1	209402402	209403400
chr15	40534802	40537000
chr16	50959202	50960000
chr12	52972402	52973800
chr5	64390202	64390400
chr10	122270402	122271200
chr2	230226802	230229400
chr16	83694802	83696000
chr11	12989202	12989800
chr8	32167802	32168000
chr11	113275202	113275800
chr18	51633002	51633200
chr8	99404802	99405400
chr1	152944802	152946000
chr12	76658402	76659200
chr22	37527802	37528200
chr5	150963802	150965200
chr2	99537202	99538200
chr4	78265002	78265400
chr6	48216802	48217200
chr3	14239602	14240400
chr14	105563202	105564400
chr9	87585002	87585200
chr19	43623402	43624200
chr6	106174602	106175200
chr5	3309602	3310800
chr2	97363602	97364400
chr2	42598202	42598400
chr18	77990602	77992400
chr10	123848002	123848600
chr5	168782602	168783200
chr8	116874402	116875200
chr2	221313802	221314600
chr9	113048602	113049000
chr10	79691202	79692400
chr10	91676602	91679000
chr6	155352802	155353200
chr1	234376402	234376800
chr5	6399802	6402000
chr1	209533802	209545200
chr11	30218802	30220200
chr9	6103202	6104200
chr16	80236602	80237800
chr1	85346602	85347000
chr2	225672002	225672800
chr18	61146402	61149800
chr20	23562802	23564200
chr6	51013002	51013400
chr6	1862202	1863000
chr7	43562802	43566400
chr10	73060202	73061600
chr7	19579802	19580200
chr16	52023002	52024400
chr21	41630402	41631000
chr13	30266402	30267800
chr2	101802402	101802800
chr10	54655202	54657600
chr3	168776202	168777200
chr2	220548402	220548800
chr7	97685802	97686400
chr1	69569202	69570000
chr17	14522802	14524200
chr11	101591602	101592000
chr18	39365202	39365800
chr12	49682602	49683000
chr1	167758202	167758400
chr2	121930802	121931600
chr1	35221802	35222000
chr1	26851002	26851400
chr14	63212202	63213000
chr16	22324202	22327000
chr16	86658602	86659400
chr6	45750802	45751800
chr20	6907202	6907400
chr1	85051602	85052000
chr4	71387402	71389200
chr6	106816202	106821400
chr14	58203002	58203600
chr7	148772202	148772600
chr9	107567602	107568200
chr19	10646402	10647000
chr5	13932002	13932400
chr12	107840802	107842200
chr8	32368002	32370800
chr9	137011402	137013000
chr12	70914402	70915000
chr7	351402	353000
chr10	105875202	105875600
chr5	3455402	3457000
chr2	235774202	235774800
chr19	46963202	46964800
chr2	69602	72200
chr3	189578202	189579200
chr19	46610402	46611600
chr13	45319002	45319400
chr4	122294802	122298200
chr10	91681802	91682400
chr2	25941802	25942400
chr8	30562202	30562800
chr1	109752802	109753400
chr6	134684002	134684200
chr9	112223602	112225200
chr16	70174802	70175600
chr10	62247602	62248400
chr1	38582602	38583000
chr2	68191602	68193200
chr10	126985002	126986000
chr7	5041402	5041800
chr3	195640402	195641400
chr18	49144602	49144800
chr6	54756402	54757400
chr12	54634402	54635800
chr5	73543602	73545600
chr15	52296002	52297600
chr14	64459402	64460200
chr16	23501202	23506200
chr5	152463402	152463800
chr21	36536002	36536400
chr15	34357402	34359200
chr2	70614202	70615400
chr21	33006602	33007800
chr11	86173602	86176000
chr9	28735802	28736600
chr1	96012602	96014000
chrX	108513202	108514200
chr2	114067002	114067800
chr13	30252202	30252400
chr2	161051002	161053000
chr4	107167402	107168200
chr18	49143002	49143400
chr6	106827602	106828200
chr13	80188602	80189400
chr21	44368802	44370200
chr19	43435202	43436000
chr11	20083202	20084200
chr13	103239002	103239200
chr22	42558202	42559400
chr4	90586202	90587000
chr4	119639802	119640000
chr11	25992202	25993000
chr5	150962802	150963600
chr17	48596002	48602200
chr2	103082202	103083000
chr1	242693602	242693800
chr4	145542802	145543000
chr17	640802	641000
chr12	47810602	47811400
chr5	146089002	146089800
chr15	58527202	58527800
chr17	62811602	62812800
chr17	4295602	4296800
chr14	70476602	70477600
chr5	89165202	89165600
chr5	61576002	61576200
chr9	31167402	31169000
chr21	37137002	37137600
chr3	177195002	177195200
chrX	104047602	104049200
chr3	142643802	142645000
chr5	132564402	132564800
chr11	1671402	1672000
chr19	46559202	46560400
chr8	74947402	74948600
chr11	120330602	120331000
chr20	13266202	13268600
chr11	94768202	94769200
chr8	135406202	135408400
chr1	35236402	35237600
chr11	93743002	93744600
chr16	89948002	89948600
chr1	209990002	209994000
chr20	1485602	1486800
chr4	78258402	78259000
chr2	38624802	38626400
chr7	151340002	151340600
chr10	91679802	91680000
chr1	177875402	177876600
chr22	20296202	20297200
chr6	46968602	46969000
chr7	34140002	34140600
chr2	88800002	88800200
chr17	18333002	18333400
chr1	209582802	209590600
chr5	3612802	3616800
chr1	41356202	41356400
chr5	151014002	151015800
chr5	151016002	151016400
chr19	43323002	43323600
chr11	18153802	18155000
chr5	71962802	71964200
chr20	57036202	57037600
chr14	52099202	52099600
chr4	78200002	78201000
chr5	134987602	134988000
chr7	7367202	7367600
chr21	36103202	36104600
chr16	23290002	23295400
chr17	70683602	70683800
chr6	150221202	150221400
chr1	24609602	24615200
chr9	128695602	128696000
chr17	4482602	4484000
chr11	64309202	64309600
chr20	4424202	4424400
chr14	79543202	79543800
chr10	93413802	93414000
chr16	27514802	27518200
chr7	111543202	111546000
chr9	114593402	114594600
chr14	54919602	54920000
chr5	3010402	3011200
chr9	32537202	32538800
chr6	170065202	170065600
chr20	12694802	12697600
chr6	113847402	113849000
chr4	6567402	6568200
chr7	156760602	156762800
chr10	92578202	92578600
chr9	92777602	92778200
chr11	70001002	70003200
chr5	13460202	13460800
chr8	49625802	49626800
chrX	42779402	42781000
chr1	110788002	110790000
chr20	10934202	10936200
chr7	105688202	105688800
chr2	219625202	219626000
chr5	111815802	111816400
chr15	99574802	99575200
chr10	105701202	105702400
chr20	40274402	40275400
chr11	113215802	113216400
chr21	31198202	31198600
chr2	37279202	37281000
chr15	99158202	99158600
chr9	4788202	4789000
chr12	80013202	80013800
chr3	180481002	180481600
chr3	189537602	189543000
chr10	5198002	5198600
chr7	65823402	65826400
chr15	84736602	84737000
chr12	28966802	28968000
chr7	54683602	54684200
chr5	36449202	36449800
chr10	84875002	84875400
chr5	21773602	21774600
chr1	145275402	145276200
chr15	56294202	56294400
chr3	37892802	37896600
chr2	209194002	209194400
chr9	79774602	79774800
chr3	40720802	40721400
chr16	11106802	11107000
chr2	234402002	234402400
chr1	64810402	64810800
chr12	52917202	52917600
chr2	14427802	14429000
chr9	117167002	117167200
chr13	48082602	48083200
chr1	206655602	206656200
chr1	236123402	236124000
chr16	28646602	28647000
chr3	171206002	171206800
chr7	107353202	107354000
chr5	1975002	1975400
chr3	5045602	5047200
chr15	95771002	95771200
chr4	82968602	82969400
chr1	200778202	200779600
chr1	242698002	242698400
chr4	13768202	13769200
chr15	74070002	74071200
chr14	51965402	51968200
chr22	41303802	41304400
chr10	93450802	93451400
chr15	42139802	42142000
chr11	42350802	42352600
chr6	91438602	91440000
chr14	56000802	56003400
chr19	43239202	43242200
chr16	22360402	22361200
chr3	45531002	45532800
chr17	67856202	67857000
chr10	124505202	124506600
chr11	122634802	122637000
chr17	50309602	50311400
chr12	107562002	107564000
chr18	29061202	29062800
chr2	113633202	113634400
chr1	46079402	46079800
chr2	72268602	72269800
chr4	75584402	75584600
chr17	48839002	48839600
chr7	56050602	56051800
chr18	42046602	42047400
chr7	26126602	26127200
chr13	31606202	31607200
chr1	161450202	161452200
chr2	26525802	26526400
chr20	12390602	12391000
chr17	47343802	47344000
chr15	39476202	39477800
chr2	10666402	10666800
chr10	120283602	120284600
chr5	143075602	143077200
chr7	99334602	99336000
chr1	43489002	43489600
chr4	114845802	114846600
chr13	80196602	80196800
chr11	113276202	113277000
chr8	37392602	37395000
chr3	189631402	189632200
chr4	150648602	150649400
chr21	19080802	19081400
chr6	53494002	53494600
chr2	160948802	160949200
chr14	25646202	25647400
chr6	74638802	74639800
chr12	26554802	26557000
chr11	93751202	93752000
chr2	19052602	19053200
chr12	48584602	48586000
chr1	209988402	209989000
chr14	91924402	91925600
chr7	128946802	128947200
chr16	68949402	68950000
chr18	33668602	33669400
chr11	87294402	87295600
chr19	51438202	51438400
chr10	92593602	92594200
chr5	43429602	43430200
chr11	92567202	92568000
chr4	85974802	85975600
chr4	68590402	68591800
chr15	94313602	94316600
chr19	46560602	46561200
chr7	21051402	21052000
chr19	38787802	38788000
chr11	46088202	46088400
chr8	49616602	49618400
chr6	34140802	34141400
chr10	127375802	127377200
chr18	28644002	28645800
chr6	12222002	12223800
chr10	91674802	91676400
chr3	189519402	189520600
chr1	116334202	116335400
chr12	27234002	27234800
chr13	80164202	80165800
chr1	84477802	84478600
chr11	67099002	67101800
chr2	28787202	28787800
chr15	90057402	90058000
chr4	157439202	157439600
chr5	147335402	147337600
chr5	52584002	52584200
chr1	49249002	49251200
chr6	51519802	51520600
chr19	43494002	43494800
chr2	17676602	17677000
chr5	154908202	154910400
chr17	74589002	74590400
chr14	24755002	24755200
chr4	170819202	170822000
chr1	6360802	6363600
chr19	16993202	16995200
chr8	37242602	37243400
chr13	100674602	100675200
chr12	49219802	49221200
chr13	103861802	103862800
chr11	129692802	129693000
chr8	146094202	146094600
chr1	201254402	201271200
chr18	21680202	21681000
chr1	151995202	151997000
chr11	89088802	89089200
chr11	57401202	57401800
chr9	129396202	129398400
chr10	120262402	120263200
chr15	71855802	71857000
chr19	46612602	46613800
chr16	68985802	68986600
chr11	71891802	71893000
chr20	7326602	7326800
chr2	191143802	191144400
chr6	68056002	68056600
chr6	35259002	35259600
chr19	43391602	43392200
chr6	1187802	1188600
chr18	20423202	20425200
chr5	132566202	132567000
chr20	10877802	10878600
chr1	167751802	167753000
chr2	173043002	173043600
chr1	152731802	152732400
chr18	45624002	45625200
chr3	82851402	82852400
chr2	55155802	55156400
chr2	2744002	2744200
chr9	6101602	6103000
chr17	77223802	77224200
chr7	12852802	12854800
chr2	75621602	75621800
chr2	119479202	119479400
chr16	80586002	80586400
chr7	21052202	21053000
chr10	16965402	16966200
chr2	14675202	14675600
chr15	40538402	40539800
chr3	123618202	123618800
chr1	58310202	58310800
chr12	56503402	56505400
chr9	93704602	93705000
chr17	69569002	69569200
chr22	41675402	41678000
chr15	98708602	98709000
chr18	10411602	10415200
chr12	57290802	57292800
chr14	24138602	24140200
chr16	53922402	53923200
chr3	51320402	51321600
chr13	46384602	46387800
chr2	215969202	215973000
chr2	234400002	234400200
chr18	28835402	28837600
chr17	58922202	58923200
chr20	60258402	60258600
chr2	54092202	54094000
chr8	29275402	29276800
chr16	22625202	22627000
chr7	124311002	124311600
chr8	107657002	107658600
chr10	126125402	126126000
chr5	125573402	125574600
chr19	46552602	46553000
chr1	28901002	28902000
chr17	38890602	38892000
chr2	25942602	25943000
chr20	46520802	46521600
chr1	117428802	117429000
chr7	6443402	6444000
chrX	43439602	43440600
chr2	70615602	70616800
chr3	139671802	139673600
chr2	60944802	60946600
chr16	16543202	16543400
chr20	53734602	53735000
chr3	98057802	98058400
chr10	46947002	46947800
chr16	72270602	72271400
chr5	151018202	151019000
chr20	22359802	22360000
chr5	168783402	168785400
chr12	92664402	92666800
chr1	41349602	41354400
chr4	53649002	53649600
chr16	89947002	89947600
chr3	44174402	44174800
chr9	22257802	22259000
chr2	57540602	57541200
chr18	34166602	34174400
chr17	70007802	70008400
chr15	83960402	83962000
chr9	4782402	4783800
chr6	128918802	128919200
chr22	50285002	50285400
chr11	87902402	87903400
chr5	88477002	88477600
chr5	177142402	177143000
chr2	31613802	31614400
chr6	155202802	155205000
chr3	186386802	186387200
chr16	65917402	65918600
chr8	87012202	87012800
chr12	107912602	107913400
chr11	13096802	13101000
chr12	47095402	47098000
chr20	55613002	55613200
chr9	134900802	134901200
chr11	20505002	20505400
chr3	42448802	42450000
chr6	148433602	148435400
chr10	126954002	126954400
chr11	96631802	96632200
chr2	239537402	239541000
chr9	21707002	21707400
chr3	190086402	190089000
chr9	111621602	111622800
chr1	68312202	68312400
chr15	58019402	58020400
chr2	17802602	17803200
chr13	103565002	103565600
chr3	189627802	189629200
chr1	234335002	234335400
chr2	167925802	167927600
chr3	29028002	29029000
chr1	192746002	192747000
chr22	43800402	43801600
chr1	232319602	232320000
chr16	66753402	66753600
chr13	102769402	102770200
chr4	161239402	161241200
chr11	113217602	113218000
chr8	32163202	32167400
chr5	73252802	73254200
chr5	61206202	61207200
chr5	18270602	18271800
chr16	50122202	50123000
chr9	113055002	113055400
chr5	175549202	175549800
chr20	11100002	11101000
chr12	26076802	26077000
chr2	101356202	101356800
chr12	26443202	26447000
chr5	1973202	1973400
chr4	132505402	132505800
chr1	152201602	152202000
chr3	134160002	134161400
chr6	102835802	102836200
chr1	64729402	64730000
chr11	15682002	15682600
chr20	47988202	47989600
chr1	110240202	110241200
chr6	18017602	18019000
chr6	155353402	155354800
chr17	42375202	42376000
chr7	408002	408200
chr7	30446202	30446600
chr2	11130202	11131200
chr9	93733202	93733800
chr7	31773802	31774000
chr15	44367002	44367400
chr5	110300802	110302000
chr10	116005802	116007400
chr12	66389202	66389800
chr10	75858402	75860400
chr16	84933002	84933600
chr4	107272002	107272600
chr6	125113602	125114600
chrX	148011802	148012600
chr14	71252202	71253400
chr9	117034202	117036400
chr9	96323802	96325400
chr9	93705202	93706200
chr17	37229802	37231400
chr12	115694402	115694800
chr1	69958402	69959200
chr5	134944202	134945800
chr1	228201202	228201800
chr7	41155802	41156800
chr11	71794202	71796000
chr18	61450602	61451000
chr11	44311402	44312800
chr11	56672802	56673800
chr11	102654002	102654400
chr22	50915002	50915800
chr14	51848402	51852400
chr4	166659402	166659600
chr11	79403802	79405600
chr22	35838802	35839400
chr1	94241202	94241800
chr10	64650002	64650400
chr20	46472402	46472600
chrX	132317602	132318400
chr8	132177002	132178400
chr15	87763802	87764200
chr10	91698402	91698800
chr13	34876602	34877400
chr5	152430602	152431200
chr14	70478002	70478600
chr5	160265402	160266000
chr16	81410202	81410600
chr9	119617602	119620200
chr7	133596802	133598000
chr18	60112602	60114600
chr1	48261802	48263400
chr2	18081202	18083000
chr3	138000402	138001000
chr12	28280602	28281600
chr4	150957802	150959000
chr1	3615202	3615800
chr2	194018602	194019200
chr3	189617602	189619400
chr11	56677802	56679000
chr2	161049202	161050800
chr2	124258402	124259000
chr2	219623402	219624800
chr7	80703802	80705000
chr19	43581602	43583800
chr4	188275402	188276800
chrX	151043802	151044200
chr5	110302202	110302600
chr4	47675802	47676800
chr6	106832002	106834200
chr12	95544202	95546200
chr3	100562002	100562800
chr11	113315202	113320600
chr6	18326402	18326600
chr1	4705402	4706200
chr14	94263602	94264000
chr21	31701402	31701800
chr10	125983402	125984000
chr3	14007602	14008200
chr17	6775802	6776200
chr3	52140402	52140800
chr5	51111802	51112600
chr17	31454402	31455000
chr20	56564802	56565200
chr4	44489202	44489800
chr8	87013202	87015600
chr17	69974402	69975000
chr6	129843202	129843600
chr3	121694202	121694600
chr10	81779802	81780400
chr17	61096202	61097600
chr4	107165202	107167200
chr1	107158002	107158400
chr7	7409402	7410000
chr4	145221602	145222600
chr3	143629202	143630000
chr18	21458002	21465400
chr19	18637602	18638000
chr18	49050202	49050800
chr11	93752202	93752600
chr19	15148202	15149800
chr14	32010802	32011200
chr19	21281602	21282200
chr12	104257602	104259800
chr1	183165602	183171000
chr7	84790402	84790800
chr6	152198402	152199600
chr1	31411002	31411400
chr6	86009802	86010600
chr7	40883002	40884000
chr2	11045002	11046000
chr2	27443802	27444400
chr11	41073802	41075000
chr1	182291202	182292200
chr17	31417602	31419200
chr2	4909402	4910600
chr2	17764402	17777000
chr2	84077002	84079800
chr14	89608002	89609000
chr8	27340202	27341000
chr15	90317402	90317800
chr5	167767602	167768000
chr18	20436802	20438800
chrX	152044802	152048200
chr2	207925602	207926200
chr20	11137802	11138200
chr5	73682202	73683400
chr7	93484802	93485400
chr11	93740802	93741800
chr6	18654802	18655600
chr11	57402002	57402200
chr14	71542802	71543600
chr6	88131002	88131400
chr1	152220402	152221200
chr7	117715402	117716200
chr5	44860402	44860800
chr3	41032202	41034400
chr1	79053002	79053800
chr5	52552402	52554600
chr17	70269402	70270800
chr5	73279202	73282000
chr1	183152402	183154800
chr1	10885602	10886200
chr20	18168202	18168400
chr9	22134402	22135000
chr16	25580402	25581400
chr2	39094802	39095000
chr10	79578202	79581800
chr1	177879002	177879400
chr6	138355402	138356000
chr8	75791802	75793000
chr1	17786402	17786800
chr18	76959602	76960000
chr17	48393202	48394600
chr11	11242402	11243400
chr12	3567602	3568400
chr9	80903002	80904400
chr4	73862402	73863800
chr6	35750002	35750600
chr17	69981802	69982200
chr1	218917202	218917600
chr20	56563802	56564400
chr1	152197802	152199000
chr10	62520602	62521200
chr10	82378602	82379800
chr3	74492002	74493000
chr4	10286802	10287600
chr13	52130402	52132200
chr6	56501202	56502000
chr7	32374802	32375400
chr9	93782002	93782800
chr10	113239002	113239600
chr11	18189802	18190400
chr1	9929202	9929600
chr7	55013602	55015400
chr7	117716602	117717000
chr12	52974002	52975600
chr2	20352202	20354000
chr20	14517202	14518400
chr4	101501602	101503600
chr5	53271002	53271400
chr15	56291002	56291600
chr2	70401002	70402200
chr2	71763202	71763600
chr1	220686802	220687600
chr2	75622002	75623000
chr20	38645002	38645400
chr10	128843002	128843400
chr11	72260002	72262200
chr1	17615802	17616800
chr6	53492202	53492600
chr18	53299802	53301400
chr12	47662002	47662200
chr4	187656402	187656800
chr10	27789402	27789600
chrX	43976602	43977400
chr1	94457802	94462600
chr8	86547402	86548600
chr5	80118602	80118800
chr9	127661602	127663000
chr4	178680402	178681000
chr13	90987602	90988200
chr12	28170002	28171000
chr4	75336802	75337200
chr5	151025002	151029400
chr3	8733002	8733400
chr1	69941002	69941400
chr3	189514002	189518600
chr21	30338202	30338800
chr6	106887402	106889200
chr11	9094202	9099600
chr17	61539602	61539800
chr18	12023402	12025200
chr5	127302802	127304400
chr13	76029002	76029600
chr13	106645202	106645800
chr8	49606602	49609200
chr20	14825402	14827000
chr9	38151402	38152000
chr21	38144602	38145200
chr14	25010802	25012200
chr12	108351802	108353000
chr6	18348002	18353400
chr9	117423002	117423600
chr20	4037602	4038200
chr11	113399202	113400800
chr17	9580602	9581200
chr11	92689002	92690000
chrX	46682802	46683800
chr15	63043802	63047200
chr19	46614402	46622600
chr1	238216002	238216600
chr1	51835002	51835200
chr9	112299402	112301400
chr13	80249002	80250600
chr14	85889802	85891200
chr1	207046402	207047000
chr5	36451202	36452000
chr20	56640202	56641600
chr2	38621202	38622800
chr19	43768002	43768600
chr1	160194202	160195800
chr15	62627002	62627800
chr10	8431802	8432600
chr5	159364202	159364800
chr1	177441402	177442400
chr2	235162402	235169600
chr11	118144002	118149000
chr7	96240002	96242000
chr6	18046802	18049000
chr14	37157602	37158000
chr15	84046202	84046600
chr12	101147802	101149800
chr3	49009802	49010200
chr20	18310802	18311400
chr12	84084002	84084600
chr2	159748202	159751200
chr1	207047202	207047600
chr2	38681002	38682000
chr6	33802602	33803000
chr12	122472602	122472800
chr4	7677802	7680400
chr1	209715202	209717000
chr6	8527802	8528800
chr1	186529402	186530400
chr2	151150402	151150800
chr16	81942802	81943000
chr12	14470002	14471000
chr1	85552802	85553400
chr17	624802	625000
chr2	129765602	129766000
chr10	34215602	34216600
chr2	233075002	233075600
chr15	33437202	33437800
chr1	24920602	24921200
chr8	95670402	95670800
chr3	112437202	112437800
chr4	170152602	170153800
chr6	18347002	18347600
chr19	43491402	43492400
chr1	167955002	167956000
chr12	47070002	47072200
chr8	131953402	131954600
chr4	18914802	18916000
chr3	154181402	154183400
chr4	9906402	9907400
chr5	13142602	13144400
chr2	188616202	188616800
chr6	35410802	35411400
chr11	67360602	67360800
chr12	52780802	52785800
chr16	75516402	75520600
chr4	86131402	86132200
chr11	82458202	82458800
chr15	80460402	80461400
chr19	43393202	43393400
chr5	132523002	132523600
chr12	19822802	19823200
chr7	42429202	42429600
chr20	46005202	46006400
chr6	45535602	45537800
chr13	77465002	77466200
chr12	1541002	1541800
chr11	44277002	44278000
chr2	27910802	27911200
chr20	52723202	52723600
chr1	16334002	16335000
chr3	101605402	101605600
chr8	130812202	130812800
chr2	223702202	223703800
chr6	106824202	106826600
chr6	18340202	18340600
chr7	48560402	48561000
chr1	156271402	156272000
chr2	95925402	95926800
chr14	51929402	51930400
chr21	38722602	38722800
chr8	106862402	106862600
chr10	8636602	8637000
chr3	186362002	186363400
chr13	82047002	82048800
chr4	163481002	163481600
chr5	153822802	153823200
chr16	71371802	71372400
chr20	18171002	18171400
chr13	107045402	107046200
chr9	607002	608000
chr7	91678002	91678200
chr10	127764002	127764200
chr5	180577002	180577400
chr12	115845202	115846200
chr8	32116202	32118800
chr20	60257602	60258200
chr2	210599402	210599800
chr3	143570602	143571000
chr7	40899202	40900200
chr1	48324202	48325800
chr5	1963002	1964000
chr14	98837202	98838000
chr10	127095202	127096600
chr3	63974202	63975000
chr9	27036002	27037000
chr1	117263602	117264200
chr13	103874202	103874800
chr1	10516202	10517400
chr20	13186202	13186800
chr6	41087602	41088600
chr17	39457402	39459800
chr2	151687202	151687600
chr8	101893802	101896400
chr17	43546802	43547400
chr15	52118002	52118200
chr3	129469802	129471200
chr16	58022602	58023200
chr15	39469202	39471200
chr17	55314002	55315200
chr12	85961802	85964000
chr8	10509602	10512600
chr10	119814202	119814600
chr22	33637002	33637400
chr17	11871602	11873400
chr6	48442402	48444000
chr6	143649002	143649800
chr8	43065602	43066800
chr20	39646802	39647400
chr16	31284802	31285800
chr12	28141602	28141800
chr20	44323602	44324800
chr2	221620402	221621800
chr4	10291002	10292000
chr15	63677002	63678800
chr4	152505802	152506000
chr1	158885602	158886600
chr9	129556002	129556400
chr17	2828202	2829200
chr4	169522002	169523800
chr16	69326802	69328600
chr20	55339602	55341400
chr19	35586802	35588000
chr18	77999602	78000600
chr17	17536402	17537200
chr3	137972402	137972800
chr5	145301802	145302400
chr7	104871602	104872000
chr13	103092202	103093400
chr3	186227802	186229200
chr7	134456202	134456400
chr4	7007202	7007600
chr4	161012602	161013200
chr12	59440002	59442000
chr1	152339402	152340800
chr1	177361202	177362200
chr16	10402402	10403800
chr9	554002	555600
chr18	3678202	3680600
chr8	49613202	49616200
chr1	6924402	6925000
chr9	20237202	20237800
chr1	239056202	239056600
chr12	66213802	66214600
chr7	26127802	26128000
chr17	43546402	43546600
chr5	13623602	13626400
chr13	41710802	41711400
chr3	14241002	14241400
chr16	14452402	14453800
chr13	39388602	39389200
chr3	185658202	185659000
chr1	199878202	199878800
chrX	68334002	68336600
chr1	159973402	159973600
chr14	67809802	67812000
chr10	5568402	5569000
chr18	34324002	34326400
chr2	62680402	62681000
chr2	165862602	165868000
chr8	10593402	10594600
chr6	6645402	6646200
chr22	25571402	25573200
chr22	45795802	45796600
chr7	118394202	118395600
chr2	169253602	169254800
chr4	17772002	17772800
chr7	128538202	128538800
chr7	156839402	156840800
chr7	48346202	48347600
chr1	152479202	152480000
chr7	6881602	6882600
chr8	129285602	129287200
chr16	57246802	57247800
chr19	5298202	5299000
chr5	159409202	159409600
chr17	6572202	6575000
chr16	4972802	4974000
chr3	139319602	139321600
chr20	46472802	46473600
chr10	86580402	86581200
chr1	152473602	152476400
chr12	52827802	52839200
chr11	70137002	70137400
chr2	2745202	2745800
chr21	36436202	36436400
chr20	6293202	6293600
chr6	83167402	83169000
chr8	54441802	54442000
chr20	14536002	14537000
chr15	83944202	83947800
chr18	42492602	42494400
chr4	75346202	75346400
chr6	2659402	2659600
chr5	73947002	73948800
chr18	22613602	22614600
chr4	184276402	184279000
chr7	55035402	55036000
chr21	36484802	36485400
chr4	73506402	73507800
chr14	81880602	81881000
chr4	175459402	175461000
chr1	26728002	26728800
chr9	117161602	117163000
chr14	91453002	91453400
chr1	152539002	152539600
chr9	118801402	118802200
chr8	48299602	48300400
chr19	58830402	58831400
chr1	151997402	151997800
chr21	36512602	36513000
chr22	40936002	40938600
chr2	164790202	164791400
chr1	109592802	109593800
chr12	72113602	72114600
chr1	64728602	64729200
chr3	131151002	131151800
chr2	12800402	12802000
chr4	153615002	153616000
chr20	18232402	18235200
chr15	68559602	68561000
chr6	116686602	116686800
chr6	143651002	143651800
chr2	234835202	234836400
chr5	151011602	151013800
chr1	15725802	15727800
chr3	189559802	189560000
chr1	41346402	41347600
chr22	35296002	35296400
chr3	155638002	155638200
chr18	24794802	24795800
chr20	14258602	14259200
chr9	38498802	38500400
chr10	77185002	77185600
chr12	31513802	31514200
chr20	11481202	11481600
chr6	79519202	79521800
chr12	82855602	82856400
chr10	101414002	101414200
chr12	13400202	13400600
chr19	43493402	43493800
chr18	59662802	59664000
chr1	233009002	233010200
chr5	97536402	97538400
chr12	98457802	98459200
chr22	50873202	50875600
chr8	53732802	53733200
chr1	3616002	3616800
chr7	30447002	30448600
chr2	133954402	133955000
chr1	117236802	117238800
chr7	155339002	155340600
chr18	45644402	45646800
chr6	105843002	105844400
chr11	92765802	92766400
chr10	71399602	71401200
chr1	220688602	220690400
chr6	18846002	18846800
chr7	99230602	99232600
chr11	100383002	100384200
chr18	29222802	29223000
chr3	117820202	117821200
chr1	209982802	209983800
chr8	25422202	25423000
chr1	35550202	35551200
chr11	3391802	3393000
chr11	100407602	100408000
chr4	152451202	152451800
chr14	50243202	50243600
chr12	107823002	107823400
chr2	153900002	153900600
chr1	154363402	154364400
chr5	75165202	75165800
chr11	71769002	71770800
chr4	29501402	29502200
chr6	132657202	132658000
chr12	52867402	52868200
chr10	27679802	27681200
chrX	83378002	83378600
chr8	124624602	124625200
chr3	42350202	42351000
chr10	127554202	127555800
chr6	42188602	42189800
chr7	117636802	117637000
chr16	48995402	48996200
chr15	40850402	40851600
chr7	96192002	96192800
chr8	17595802	17596800
chr20	6972802	6973400
chr22	31236402	31237600
chr4	96685202	96686400
chr19	50853402	50853600
chr19	41891802	41894200
chr1	152924202	152925600
chr11	59033602	59034800
chr4	166159002	166160000
chr4	91978602	91979600
chr4	184274802	184276000
chr11	107763802	107764600
chr5	151006202	151010200
chr15	42980202	42980400
chr9	7434202	7434800
chr3	132978402	132979000
chr18	21410202	21417800
chr15	94252802	94253600
chr2	180142002	180143200
chrX	48039602	48040000
chr22	35281602	35282000
chr16	58769802	58770200
chr13	61518202	61519600
chr6	48993602	48994000
chr2	67242402	67243400
chr10	8638802	8639000
chr22	42559602	42559800
chr16	68639202	68640200
chr12	67484802	67485600
chr1	112875202	112876200
chr3	64412602	64413000
chr18	11487402	11488600
chr6	150588002	150599200
chrX	103863202	103864400
chr20	14939602	14940600
chr6	116747402	116747600
chr6	139235002	139236000
chr16	54980402	54980800
chr1	59204202	59204800
chr11	119981402	120003000
chr1	6431802	6432400
chr5	68290402	68292200
chr16	18972802	18973000
chr16	83133802	83134400
chr4	83769802	83770600
chr8	126045202	126045600
chr13	20960802	20961400
chr6	105529602	105530000
chr9	127208002	127209400
chr10	120261802	120262200
chr3	190089402	190089600
chr12	6359002	6360000
chr19	51437002	51437800
chr2	218058002	218058400
chr2	134235802	134236000
chr19	46611802	46612400
chr20	31991602	31992200
chr10	63648402	63648600
chr10	106194202	106196200
chr20	6291202	6292600
chr1	108090202	108091000
chr9	31185002	31185600
chr5	158654002	158654400
chr4	10289802	10290600
chr2	237666002	237667200
chr5	9149802	9150000
chr2	89124402	89125000
chr20	46449802	46450800
chr11	93671802	93673200
chr3	8844002	8844400
chr2	131639802	131641600
chr18	60238802	60239600
chr7	12963002	12964600
chr12	76393402	76394200
chr8	99879602	99880800
chr1	9169602	9170600
chr3	190248802	190250000
chr11	35474602	35475800
chr19	51574202	51574800
chr13	52461202	52462200
chr20	34838602	34841400
chr3	79473402	79474400
chr18	29033002	29036400
chr6	139236402	139236800
chr21	37601202	37601800
chr15	43227602	43227800
chr5	43354202	43355400
chr2	110387002	110387600
chr16	60329402	60330000
chr3	182347002	182347400
chr12	58461002	58461200
chr12	105666002	105667200
chr16	11752402	11752600
chr21	30634602	30635200
chr8	91910802	91911600
chr11	69910202	69910400
chr20	58535202	58537800
chr15	36945802	36946600
chr6	33801202	33802400
chr1	152758402	152759400
chr11	11432402	11434000
chr9	33515002	33515400
chr5	16413202	16414400
chr3	122047202	122047600
chr1	152828202	152829200
chr14	66970202	66970800
chr3	3677602	3679400
chr13	41039002	41039600
chr12	1648002	1652000
chr2	10276802	10278200
chr2	207879002	207879200
chr3	119830002	119833400
chr1	238047402	238048600
chr2	70833202	70836200
chr8	143672802	143674000
chr5	167283602	167284600
chr8	50080402	50081000
chr13	20456002	20457000
chr9	5466802	5467800
chr8	128419002	128419200
chr2	113561402	113563000
chr11	13094402	13096400
chr20	52769002	52769400
chr7	92093402	92094000
chr20	44147602	44148000
chr19	43391202	43391400
chr6	19416602	19419200
chr11	113243002	113243400
chr9	119860402	119860800
chr20	53816402	53816600
chr8	29716002	29716600
chr1	209551802	209552600
chr5	83725802	83728800
chr17	69428402	69429600
chr11	128808602	128810800
chrX	54423402	54424000
chr5	141598402	141598800
chr5	130317402	130317600
chr3	122037202	122037400
chr4	168038202	168039200
chr16	83139002	83139200
chr1	30047002	30050000
chr9	128695202	128695400
chr10	122269602	122270000
chr22	46953202	46954400
chr1	231153402	231153600
chr13	80163202	80163600
chr22	51187602	51188000
chr13	80179802	80180000
chr3	10925402	10926000
chr9	104069202	104070800
chr1	77988602	77988800
chr17	41512402	41514000
chr5	61397602	61398000
chr1	53666402	53667400
chr11	69910802	69911400
chr3	190083802	190084000
chr3	54592602	54593000
chr2	31885602	31886800
chr8	128681602	128683600
chr3	11754202	11755800
chr18	42599202	42600600
chr18	28624202	28624800
chr2	231560402	231561200
chr8	30563002	30563400
chr5	97515602	97516600
chr3	88824202	88824800
chr18	33326002	33327600
chr5	43362602	43364200
chr18	61270402	61273200
chr17	11848802	11849200
chr5	110293202	110293800
chr4	107272802	107273000
chr5	167245402	167246400
chr1	62862402	62863000
chr5	122986402	122987400
chr3	65034002	65034600
chr14	90266802	90267200
chr11	80026202	80026600
chr8	128684002	128684600
chr21	31526402	31527000
chr3	179173202	179173800
chr3	101908002	101908200
chr11	88009002	88009200
chr8	118399602	118401600
chr9	125313402	125314200
chr3	189645002	189646800
chr1	30056402	30058000
chr16	23295802	23299800
chr3	151026802	151029200
chr19	43652602	43654800
chr20	14614602	14616200
chr2	122281202	122284200
chr1	234321202	234322800
chr9	137718002	137719400
chr11	64309802	64310000
chr12	109984002	109984400
chr4	164383602	164384400
chr12	72113002	72113400
chr3	11821202	11821400
chr18	24066802	24067600
chr1	49020802	49022400
chr10	4715802	4717000
chr22	43931002	43933400
chr13	31394802	31395600
chr15	52366402	52367000
chr1	6822402	6822800
chr17	29514802	29515200
chr19	43381402	43382200
chr12	29235802	29236200
chr18	61252802	61253400
chr5	38830802	38833200
chr2	15477802	15479200
chr12	18872002	18872400
chr16	1883002	1884800
chr1	224385402	224388000
chr8	101576802	101578000
chr10	35262602	35263200
chr1	1899602	1901600
chr10	90238602	90239000
chr12	110779802	110784400
chr16	74497002	74497600
chr2	113647002	113648800
chr5	33381202	33381600
chr5	133231802	133232600
chr2	160231602	160232400
chr4	11406002	11407200
chr10	108265202	108267200
chr3	98106802	98107800
chr5	145300002	145301600
chr8	117929202	117929600
chr10	23672602	23673000
chr15	39624402	39624800
chr3	8993602	8994800
chr8	94923402	94927000
chr19	35411602	35412000
chr10	120037802	120039000
chr11	124899402	124900000
chr15	34498402	34499000
chr1	184961202	184962000
chr14	87751802	87753800
chr12	55566602	55567000
chr9	91599402	91599600
chr9	117234202	117236800
chr14	51844602	51845200
chr2	71530602	71531800
chr1	22057002	22057200
chr22	34898402	34899400
chr3	83984602	83985000
chr1	17769002	17770800
chr4	73466402	73468600
chr1	36301202	36301800
chrX	93654802	93657200
chr18	45910202	45913000
chrX	108537202	108538400
chr1	12344202	12345200
chr20	52795802	52797400
chr20	49460202	49462800
chr14	99364002	99364600
chr20	12315002	12315800
chr2	159286602	159287000
chr5	74088002	74088400
chr1	115765402	115766000
chr2	95928002	95928800
chr2	235376402	235378800
chr5	78452402	78453800
chr11	43840602	43842600
chr8	21958002	21963200
chr17	10524402	10528400
chr5	143465002	143465800
chr18	13011202	13012400
chr15	83929202	83930400
chr10	73290002	73291600
chr20	51561602	51563800
chr2	134146802	134147200
chr3	140113202	140113400
chr1	210584802	210585200
chr5	150960402	150961800
chr18	56899602	56900200
chr18	71183402	71184000
chr5	42059002	42060400
chr11	120964602	120968000
chr8	32176402	32176800
chr1	31121802	31124200
chr1	17624402	17625200
chr19	43334802	43338000
chr1	186527202	186527800
chr7	41264602	41264800
chr9	117549202	117552000
chr3	122071402	122072600
chr11	88682002	88682600
chr16	68689002	68694600
chr6	41086802	41087400
chr1	17274602	17276200
chr2	238942402	238942600
chr19	10246002	10247200
chr7	30549202	30549600
chr5	36459802	36460000
chr1	210494402	210495800
chr4	78823202	78823600
chr1	153002802	153004600
chr15	74118802	74119600
chr2	88480202	88481600
chr22	21267202	21267800
chr5	137347402	137349000
chr7	43609402	43610200
chr9	135518402	135519000
chr5	112481002	112481600
chr3	101321202	101321800
chr3	151020602	151021800
chr12	107689802	107691600
chr17	41637402	41638800
chr1	182612202	182613800
chr1	39415802	39417600
chr4	11300202	11301400
chr1	10980602	10981200
chr1	203674402	203676400
chr8	53655602	53655800
chr3	45530202	45530800
chr1	68920202	68920800
chr20	6974002	6976000
chr8	48560002	48560400
chr2	151047602	151048200
chr14	90268002	90268200
chr8	11223402	11224200
chr6	9978602	9979800
chr1	77996002	77996200
chr11	11250802	11251400
chr1	201272402	201275400
chr8	32180202	32182800
chrX	103938602	103939000
chr5	13632802	13633400
chr5	150907402	150909400
chr8	96141402	96141800
chr5	142070202	142070600
chr7	41424002	41425800
chr14	75425802	75428000
chr6	48745002	48745600
chr3	8818802	8822800
chr9	13203202	13204400
chr3	52091802	52100200
chr1	31405802	31408600
chr11	119729602	119730600
chr22	41284802	41286000
chr13	100758002	100759400
chr14	52016402	52018400
chr20	46555202	46555800
chr2	216004802	216005200
chr20	34038602	34038800
chr10	22099402	22099800
chr1	31088402	31088800
chr5	57297802	57298600
chr1	117265802	117266600
chr15	90056202	90056600
chr6	111169802	111170200
chr6	54355802	54356200
chr8	49762402	49763000
chr11	71893202	71895800
chr14	104269802	104270000
chr5	38125602	38126600
chr12	48882802	48883800
chr7	12950802	12951000
chr15	70529402	70530600
chr22	40415002	40421200
chr12	48880402	48881800
chr1	9958202	9959000
chr12	96875802	96876400
chr20	55617802	55619400
chr12	48256002	48259400
chr15	86905802	86907200
chr2	131668602	131668800
chr10	62506602	62508800
chr20	14264802	14265400
chr10	90802402	90803200
chr6	143647002	143648600
chr21	43068402	43068800
chr2	171004402	171005000
chr3	40649602	40650800
chr6	12315202	12315800
chr3	13898402	13899000
chr6	134444002	134444800
chrX	69260002	69261800
chr8	65781602	65782200
chr8	3661202	3661600
chrX	15681202	15681400
chr20	37671002	37672000
chr9	131699402	131700400
chr13	103698802	103699600
chr4	116345802	116346400
chr5	37927202	37927600
chrX	103637602	103638200
chr1	153496802	153500800
chr18	59528602	59529800
chr19	1692402	1693400
chr5	149274802	149275200
chr15	87752602	87753200
chrX	117881002	117881800
chr2	129766402	129766600
chr4	143157202	143157600
chr20	46554602	46555000
chr11	25587602	25590400
chr19	40808202	40809000
chr2	213483202	213483600
chr6	142347202	142348000
chr10	35092602	35093600
chr3	141547002	141550400
chr12	54236402	54240200
chr16	79844202	79845200
chr1	31087802	31088000
chr3	40661402	40662600
chr2	213719202	213720400
chr5	3612202	3612600
chr1	17787602	17788600
chr12	107753002	107754800
chr4	46509602	46510600
chr7	92658202	92658800
chr9	111592202	111594600
chr13	56997802	56999400
chr1	55590202	55590800
chrX	20064002	20066000
chr13	36956002	36956800
chr10	108199202	108201800
chr7	139124002	139124400
chr5	150947602	150960200
chr6	38766602	38767800
chr14	35127402	35128200
chr18	49139802	49140200
chr8	70526402	70527400
chr10	123084802	123085400
chrX	17093802	17094200
chr1	203206802	203207400
chr8	57769002	57769400
chr19	45848002	45848200
chr3	140317802	140319000
chr5	150996202	151004800
chr8	87011602	87011800
chr17	74576802	74579600
chr6	29644402	29647800
chr7	91186202	91186800
chr2	179288402	179288800
chr6	138351802	138352400
chr13	73130602	73131800
chr8	116728602	116729600
chr11	118858802	118859600
chrX	12627402	12629000
chr17	69529402	69529800
chr2	48292002	48292800
chr15	42735802	42736200
chr1	214549202	214549800
chr5	176696402	176698800
chr3	78619802	78620400
chr22	24245002	24246000
chrX	45443402	45444000
chr16	19683602	19684800
chr1	21061802	21062600
chr14	52154602	52155400
chr3	10931002	10931400
chr17	39509002	39509800
chr8	131116002	131116400
chr2	75800802	75801800
chr11	93752802	93753400
chr7	151080802	151081600
chr4	105900402	105900800
chr2	72992402	72993000
chr10	99225202	99229800
chr13	30268002	30268800
chr16	68985402	68985600
chr1	175331802	175332600
chr5	73616202	73616400
chr10	111435802	111437600
chr19	43403402	43404000
chr8	29778402	29778800
chr1	69520602	69521400
chr4	15917202	15918400
chrX	42262402	42263000
chr10	123848802	123849600
chr5	1943402	1943600
chr19	40836602	40839000
chr3	53296802	53297200
chr1	152730002	152731000
chr9	6195202	6196600
chr1	152830802	152831200
chr12	14635402	14636400
chr17	74662602	74663400
chr22	41181402	41182800
chr6	170821402	170821800
chr3	156149602	156150000
chr10	108140402	108141600
chr4	48879402	48879800
chr7	431002	431800
chr9	101217002	101218800
chr7	155373602	155374600
chr22	18504002	18505400
chr2	75163602	75163800
chr1	115171402	115172000
chr16	75312602	75317200
chr7	82605002	82605800
chr12	50594202	50600600
chr17	60929602	60930000
chr22	33384402	33385400
chr9	128973602	128974400
chr6	4259602	4260200
chr18	71183002	71183200
chr8	128250602	128251600
chr12	52786602	52787000
chr18	77987202	77989200
chr14	71926402	71926800
chr7	45485602	45486600
chr9	111412802	111413400
chr2	50841202	50841600
chr11	95023002	95023200
chr1	41471002	41476400
chr8	32371002	32371400
chr1	235633202	235633800
chr6	47686202	47686800
chr12	1302802	1303200
chr9	35980202	35981200
chr1	151357402	151358000
chrX	28131202	28131800
chr2	53630002	53630400
chr15	52287602	52288400
chr21	30107202	30107800
chr9	117456002	117456800
chr1	155729802	155731200
chr18	33455002	33456400
chr5	154911602	154912200
chr12	65397802	65398800
chr10	63547602	63548600
chr22	27809002	27809200
chr2	136332602	136333200
chr6	126421002	126422400
chr13	90857002	90858200
chr16	62887802	62888400
chr6	31996802	31997200
chr5	36454602	36454800
chr18	76822202	76822800
chr5	74106802	74107200
chr19	46708602	46710600
chr11	8949802	8951400
chr7	36575402	36576200
chr18	21455402	21457800
chr15	42090802	42096200
chr7	21146602	21147200
chr20	49464202	49464800
chr20	33664802	33666200
chr18	8553002	8554000
chr4	159379002	159381000
chr8	130116602	130118800
chr16	15477002	15477800
chr12	76088202	76088800
chrX	108511002	108512400
chr5	135036202	135040200
chr3	172051602	172053000
chr18	28874002	28874400
chr4	70563402	70563800
chr13	77463002	77463600
chr4	81002802	81004000
chr4	89992402	89992800
chr13	109888002	109888800
chr3	78843602	78844400
chr12	120647602	120648200
chr3	135625402	135627400
chr8	81606802	81607800
chr9	99064202	99064600
chr6	31049602	31050400
chr4	87762602	87763400
chr9	75085802	75086200
chr8	48560602	48561000
chr2	86726602	86726800
chr10	115100202	115101400
chr1	52058002	52059400
chr2	28788202	28789000
chr3	133538002	133542200
chr19	10311802	10312800
chr2	8126602	8127200
chr1	11200402	11200600
chr12	66723002	66724000
chr8	123580002	123582200
chr4	163377602	163379000
chr2	224051802	224053200
chr2	70773402	70773800
chr6	105796802	105797200
chr2	129835602	129836400
chr9	3809602	3810600
chr7	134307202	134308400
chr11	13015002	13015800
chr7	40737602	40738800
chr11	108570002	108570600
chr3	49010402	49010600
chr2	131772202	131772800
chr13	28207002	28209600
chr12	125286802	125287800
chr19	18884202	18884400
chr4	25453602	25454200
chr12	90968402	90969600
chr7	41145802	41147000
chr12	76632002	76633000
chr8	54749802	54751000
chr2	17781202	17781600
chr5	61751402	61752600
chr10	74606402	74607200
chr22	22624202	22624600
chr3	59449402	59450800
chr9	114909602	114910200
chr1	152222002	152223400
chr4	14794202	14795000
chr1	94667802	94668800
chr1	55586002	55587200
chr15	95036202	95036400
chr3	9236202	9236800
chr9	74335402	74335800
chr6	36690202	36691200
chr1	162515002	162515200
chr10	4233002	4233200
chr4	85721802	85722400
chr1	177252602	177253000
chr6	18340802	18345800
chr8	111322602	111324000
chr3	50183802	50184200
chr19	33850002	33850200
chr20	49110802	49111000
chr1	222004802	222009600
chr6	91554202	91555800
chr8	8377002	8377800
chr5	163145202	163146400
chr4	14235402	14237200
chr15	101034802	101036800
chr16	23289202	23289800
chr3	142982802	142983400
chr11	18427602	18428000
chr8	49618602	49622000
chr2	238023202	238024200
chr2	70823202	70824800
chr17	11846602	11848400
chr12	11561002	11561600
chr6	43252002	43252400
chr3	44948402	44948600
chr11	64079602	64079800
chr9	76321402	76321800
chr17	75285602	75285800
chr6	24388002	24389000
chr5	52618402	52623800
chr4	68849202	68850200
chr6	9614802	9615400
chr1	33534002	33534400
chr10	24462802	24463400
chr11	71456402	71456800
chr11	1857002	1857200
chr4	53834202	53835000
chr15	91312202	91313000
chr6	145431202	145433400
chr15	101349002	101350000
chr11	13158802	13159200
chr20	45602802	45604600
chr18	39449002	39450000
chr21	43088402	43089400
chr15	40525402	40528000
chr17	16024802	16027200
chr10	25103402	25103600
chr6	150211202	150212000
chr10	126045202	126046600
chr8	38249802	38251000
chr1	15238602	15239400
chr6	121057602	121058200
chr10	33872802	33874000
chr22	27443402	27444000
chr4	48981802	48983000
chr13	85682402	85683400
chr14	65088202	65088400
chr13	46444202	46448600
chr15	42980802	42981600
chr21	42258802	42259000
chr2	149352402	149352600
chr2	25878202	25879200
chr8	57233602	57234000
chr1	48760002	48761200
chr1	234783402	234786000
chr15	39623602	39624200
chr22	35592602	35593400
chr1	20682002	20683400
chr15	74789402	74789800
chr20	46445802	46446200
chr19	1709602	1710000
chr2	164634002	164637800
chr3	151636802	151637600
chr15	47735602	47735800
chr10	50864402	50865400
chr15	48309602	48310800
chr7	41149402	41150800
chr5	72946202	72946600
chr12	72583002	72583800
chr4	15894802	15895000
chr13	74071402	74072000
chr1	119907202	119907600
[truncated: 18,097 more rows]

## Sheet: CardiacMuscle
chr2	218138202	218140000
chr6	76188002	76188400
chr2	238645202	238650200
chr11	68928402	68929000
chr11	61221002	61222200
chr14	102264802	102266200
chr2	109169002	109174400
chr18	7463402	7464200
chr9	108990602	108992000
chr3	119364402	119370800
chr10	31920402	31920800
chr9	71066402	71067200
chr6	105952402	105953000
chr1	34040202	34041800
chr2	15246802	15247800
chr2	47044002	47046400
chr2	218492802	218493800
chr3	29545002	29545600
chr2	217693202	217695000
chr12	45716202	45716400
chr1	183020402	183021600
chr22	43099602	43100200
chr1	89788402	89788600
chr18	7845802	7846800
chr2	218450202	218451000
chr2	218660602	218738800
chr16	64403802	64404800
chr2	208689602	208691000
chr5	139397402	139399000
chr12	109176802	109183800
chr9	101749202	101750800
chr5	42453602	42455400
chr9	71067402	71071000
chr12	109594202	109595200
chr1	208130602	208131800
chr5	149192202	149195000
chr4	121085002	121085600
chr17	9744602	9747000
chr3	119371002	119372200
chr3	41076402	41077200
chr20	48005402	48007000
chr9	109490402	109492400
chr10	4681802	4682800
chr5	142334602	142338400
chr12	109595402	109599000
chr14	34720002	34722200
chr10	97092402	97098200
chr4	148733002	148739400
chr22	33207202	33218000
chr1	164815802	164817400
chr9	100307002	100309000
chr7	50734802	50737800
chr20	43222002	43231200
chr3	99567002	99568400
chr16	10658402	10660200
chr14	95475802	95476000
chr18	9841802	9843000
chr20	33320802	33321400
chr8	93595802	93596800
chr5	149200002	149207000
chr12	109707002	109707600
chr6	146204402	146204800
chr9	130102202	130104000
chr12	93997002	93998000
chr4	140436402	140437200
chr5	175807802	175808800
chr5	156958802	156963200
chr17	9747202	9747800
chr1	204782602	204784400
chr12	118964202	118964800
chr1	164330402	164331600
chr1	206860002	206884600
chr18	7595802	7596600
chr1	183296602	183298400
chr9	124369602	124373200
chr1	113527202	113529600
chr11	4667402	4667800
chr20	19318402	19323000
chr4	119871402	119873400
chr13	43861002	43861400
chr7	76910602	76912600
chr22	33241602	33251800
chr10	27981802	27982200
chr5	149207202	149209200
chr6	146125602	146127000
chr3	37567202	37569200
chr5	115729402	115733200
chr6	118718402	118718800
chr2	86535202	86538800
chr16	82767602	82769600
chr1	39823602	39825400
chr18	13544402	13544600
chr1	214714602	214716400
chr10	104551202	104564800
chr16	16143802	16144200
chr1	184789402	184799400
chr5	150400802	150411600
chr5	155845202	155845800
chr3	27364202	27365600
chr12	94467602	94470200
chr20	48007802	48012600
chr7	158574802	158577600
chr2	86506202	86508600
chr4	37936402	37937800
chr3	69898602	69900400
chr5	149171002	149191000
chr7	149263802	149265400
chr13	34082202	34085200
chr20	8213202	8213800
chr13	33773802	33774800
chr12	45700402	45704600
chr10	29896002	29903000
chr13	110926602	110941200
chr5	149191402	149192000
chr19	28168002	28168600
chr1	154804202	154807600
chr3	97560402	97561400
chr9	13969802	13970200
chr17	45975002	45987000
chr3	37621202	37622800
chr5	133916402	133918600
chr14	55211602	55213200
chr16	14203402	14208800
chr22	34304202	34306200
chr5	6539802	6540600
chr1	47103202	47104200
chr9	109424602	109425000
chr5	114758202	114761800
chr13	110920402	110921400
chr2	173946202	173947400
chr3	72162402	72164200
chr10	123756802	123757600
chr22	44453402	44454400
chr7	76924002	76924200
chr1	13866402	13867200
chr5	6543402	6544400
chr3	27360402	27363400
chr9	13622202	13622600
chr22	33204002	33207000
chr3	61909402	61915800
chr15	99706202	99723400
chr11	19716202	19718400
chr9	100277602	100284000
chr12	2536002	2543000
chr4	169774202	169776200
chr2	174003402	174004200
chr20	42753202	42754400
chr7	30796402	30797800
chr7	120652402	120653200
chr21	45897202	45899000
chr7	131758002	131759400
chr1	161943202	161945200
chr10	30289202	30292400
chr2	86478802	86479800
chr1	232512602	232515200
chr3	97556402	97558200
chr9	109425202	109425600
chr16	83515402	83517000
chr5	157411602	157412200
chr10	31746802	31747600
chr22	28046402	28048600
chr10	97422802	97424400
chr22	33222602	33228600
chr2	165518802	165519600
chr14	34704002	34707200
chr9	101715202	101718600
chr2	11403402	11403600
chr20	8961002	8962600
chr3	64745402	64748000
chr11	114061602	114074200
chr4	8320802	8322600
chr9	100293402	100300600
chr11	8080202	8086600
chr22	33230202	33232000
chr12	119623002	119629800
chr9	71038802	71039400
chr12	2543402	2546000
chr1	184779402	184782000
chr13	110941402	110949800
chr9	72997402	72999600
chr15	102121602	102122800
chr18	7485602	7486200
chr15	43195802	43196400
chr3	124779802	124780200
chr7	30793402	30794400
chr4	25974602	25975600
chr2	218749402	218812000
chr4	160058002	160058800
chr13	110921802	110925800
chr3	69791202	69794000
chr9	110148402	110149000
chr5	148283202	148285800
chr2	48752202	48753800
chr1	44333202	44337200
chr12	119009402	119009800
chr5	6541002	6541800
chr14	100203202	100210000
chr6	76134802	76136400
chr8	52557802	52561000
chr14	95293202	95295200
chr3	193580802	193582600
chr4	119900202	119912800
chr3	140290602	140291200
chr4	148943402	148943800
chr5	172317402	172320800
chr10	123787802	123790600
chr20	42798402	42801400
chr20	43213602	43216800
chr12	29914802	29917600
chr8	134778402	134780400
chr13	81301602	81302200
chr1	42293402	42294800
chr12	109566402	109572800
chr16	67991602	68002200
chr15	70456802	70457200
chr15	70457402	70459800
chr10	97139002	97213400
chr9	73105602	73110000
chr5	42552002	42552600
chr13	32454202	32454400
chr20	35105602	35113200
chr11	44833402	44841000
chr3	194958802	194961800
chr14	59678802	59685400
chr14	59660002	59661600
chr5	111708202	111711400
chr16	4874602	4877800
chr8	94251602	94253800
chr10	13877802	13880400
chr10	31131002	31131400
chr6	22556202	22557400
chr18	9817202	9817800
chr20	49208602	49209800
chr20	56031802	56034600
chr10	104544202	104546800
chr10	33610402	33611600
chr2	86995402	86996000
chr2	86540602	86541600
chr16	10651602	10656800
chr16	58222002	58222600
chr3	177530402	177531200
chr20	42746202	42747000
chr13	110888402	110894400
chr13	96030802	96031800
chr13	36306402	36307800
chr20	8948602	8950200
chr4	53954402	53955200
chr3	69794602	69794800
chr6	76077802	76079800
chr10	123836802	123839200
chr12	22685002	22685600
chr7	30852202	30857600
chr22	43092202	43099400
chr6	112589002	112591000
chr22	33218202	33219000
chr22	33862202	33864000
chr5	132940802	132941800
chr11	1527602	1531400
chr5	58608802	58612000
chr1	47121802	47122000
chr1	221414002	221414800
chr18	72874202	72874400
chr12	58209202	58213200
chr10	121116402	121118200
chr9	116250402	116251800
chr20	42777402	42778400
chr11	12488802	12491200
chr3	179387602	179388000
chr2	173964602	173965600
chr9	101732002	101741800
chr3	119372602	119373800
chr3	57927802	57931600
chr15	81840002	81840200
chr12	122006802	122009200
chr5	122368202	122369200
chr1	184371602	184372400
chr3	49334202	49336400
chr5	6311802	6312400
chr1	116292202	116293000
chr5	42433202	42436800
chr2	39561202	39561800
chr5	42494402	42500800
chr15	93070602	93071400
chr14	59665202	59667200
chr20	30530202	30532000
chr4	119878002	119881400
chr9	73088202	73102200
chr20	42763602	42777200
chr11	133884402	133886200
chr12	123533602	123536600
chr19	28164602	28165600
chr7	30902602	30910800
chr7	33594002	33594200
chr12	45696002	45700200
chr3	64651002	64653800
chr3	37630002	37633400
chr1	27974002	27976000
chr5	67095402	67096800
chr20	2118802	2124400
chr1	58934202	58935000
chr15	26131202	26132200
chr12	20536402	20536800
chr8	43036802	43037200
chr14	76938402	76940400
chr18	7820602	7823800
chr16	87397202	87407800
chr7	868202	879200
chr22	32122802	32123200
chr9	71112402	71118600
chr11	44165802	44166800
chr15	57974802	57976600
chr6	13445002	13459200
chr6	53955802	53956000
chr1	225780002	225780200
chr12	109561202	109564200
chr9	71970602	71973400
chr9	71031202	71035400
chr12	12012402	12018000
chr1	116294802	116297000
chr2	46038402	46053200
chr18	54412602	54412800
chr1	19305002	19305800
chr3	112857402	112858800
chr10	123769802	123771000
chr9	101709802	101710400
chr2	46100402	46102200
chr5	148657002	148663000
chr3	69799202	69802400
chr8	98482402	98484200
chr2	73986002	73987800
chr10	52852002	52853400
chr8	140723002	140725200
chr3	57911402	57912800
chr7	50775402	50782000
chr3	29353402	29353600
chr7	6247602	6249800
chr3	138189002	138189600
chr12	119816602	119817200
chr15	99653202	99678400
chr12	2199602	2209200
chr2	71677402	71692000
chr6	145954602	145955800
chr4	177150402	177151400
chr2	173971002	173972600
chr10	97087002	97090400
chr9	102334202	102336000
chr20	23273202	23275600
chr4	141861602	141862000
chr1	162610802	162611400
chr16	12429202	12430000
chr9	97050202	97050800
chr20	42794002	42798200
chr20	33320202	33320600
chr1	203656402	203667800
chr12	2497602	2500800
chr14	100252802	100259200
chr6	76192602	76199200
chr10	23758202	23758800
chr9	124075202	124076600
chr10	44820602	44823400
chr3	69879002	69879800
chr7	151194202	151197400
chr3	188482002	188483600
chr15	85373802	85387600
chr13	23758802	23759000
chr6	76184202	76184800
chr22	33219202	33221400
chr6	45974202	45976000
chr5	155858002	155858800
chr1	168635002	168635600
chr3	97543802	97547200
chr16	22684202	22685600
chr7	30816802	30821200
chr2	23811202	23814600
chr12	2187202	2187800
chr11	44653402	44654200
chr1	116297202	116299200
chr9	71151402	71154000
chr15	94058202	94060000
chr1	47102602	47103000
chr18	21829402	21833000
chr6	118648402	118648800
chr1	220983002	220984400
chr3	32240202	32244400
chr19	7230002	7230600
chr5	138138402	138140400
chr2	128423802	128424600
chr8	102029002	102029200
chr14	76628602	76630800
chr11	11427802	11429800
chr3	64714002	64714800
chr14	66748002	66749000
chr11	11493402	11494400
chr16	14201402	14201800
chr20	48025602	48040600
chr16	21172202	21176600
chr16	82314202	82315600
chr3	119697402	119698000
chr8	102964602	102965000
chr5	172170602	172179800
chr5	31774602	31776600
chr15	62730002	62731200
chr1	59447002	59450000
chr11	86724402	86726000
chr1	112466402	112468400
chr5	38163802	38164200
chr15	73193602	73195800
chr3	14167802	14170200
chr9	93903802	93904600
chr1	16032802	16034600
chr7	861002	866800
chr9	129860402	129887000
chr5	42446202	42447200
chr5	77039202	77040400
chr8	52717202	52717600
chr17	30048402	30050200
chr2	46106602	46107000
chr9	84466002	84466800
chr18	42424402	42425200
chr11	86695002	86697000
chr13	33423402	33424400
chr14	94237202	94239600
chr4	119859802	119864000
chr15	85368402	85373600
chr15	61237002	61238600
chr6	46320202	46322200
chr10	97110002	97123000
chr15	43489002	43489800
chr8	58928802	58929800
chr7	50752802	50757400
chr20	40097602	40099800
chr1	72532402	72532600
chr18	7616002	7620600
chr1	234724802	234727200
chr3	57910602	57911200
chr6	76156202	76156800
chr19	28167402	28167800
chr11	86655202	86663800
chr22	34202002	34202400
chr22	33228802	33230000
chr6	44191802	44205400
chr6	89868602	89872200
chr20	16377402	16380200
chr4	2588402	2591800
chr14	59692002	59693600
chr7	890802	892000
chr1	61580802	61581400
chr20	43231402	43233600
chr11	61212202	61218600
chr10	62663602	62669200
chr6	45912402	45913400
chr11	8726602	8733000
chr15	84328402	84329200
chr12	49497202	49501800
chr16	82731602	82732600
chr14	76191202	76193200
chr12	2528802	2529200
chr3	69886002	69886600
chr13	23762802	23763400
chr4	148905002	148907200
chr7	101604002	101606800
chr8	52840802	52841400
chr10	123758002	123758200
chr18	7629002	7630600
chr10	31200602	31201000
chr10	123889002	123895800
chr2	152627802	152628800
chr1	12681602	12683200
chr4	149012202	149015600
chr11	6579602	6580600
chr9	35499002	35501800
chr3	111640802	111645400
chr12	112235802	112236600
chr3	187945202	187953800
chr3	69863602	69864400
chr2	218165602	218166600
chr10	123873402	123881600
chr7	68198002	68199000
chr17	47643002	47645800
chr2	86448402	86453600
chr1	230015202	230017000
chr8	59020802	59021400
chr2	20808402	20828200
chr6	20098802	20099400
chr4	144546402	144548400
chr10	29805002	29807000
chr4	124723602	124724200
chr14	75295602	75296400
chr3	26109402	26109600
chr10	31202002	31202400
chr20	42749002	42750600
chr1	20395602	20397400
chr6	82378402	82378800
chr2	25181202	25181600
chr17	74686802	74688400
chr3	73462602	73463600
chr1	182317202	182322000
chr14	55213402	55213600
chr10	104066002	104067000
chr5	149146402	149147400
chr1	223287602	223289200
chr7	76923402	76923800
chr1	183286402	183289000
chr2	240088202	240089200
chr22	34202602	34204800
chr22	36014202	36019600
chr15	67168802	67171400
chr21	27101802	27102800
chr18	7564602	7566200
chr16	4863002	4866600
chr8	52765402	52766800
chr17	47860002	47862200
chr16	66070002	66071600
chr8	98209002	98209800
chr15	51628802	51630000
chr1	182642602	182645600
chr12	109600002	109602600
chr1	112978802	112979400
chr2	33529402	33529800
chr12	109185802	109189200
chr22	18611002	18613400
chr3	69863002	69863200
chr3	37497002	37502000
chr1	230014402	230014800
chr3	188084002	188084400
chr10	3395202	3396600
chr2	160045002	160046000
chr3	37615202	37617400
chr3	24527202	24528200
chr12	2531402	2532400
chr10	44181002	44181800
chr12	68147602	68149800
chr14	100336602	100337000
chr3	37633602	37634400
chr5	42549402	42549800
chr10	29830402	29834600
chr8	102938202	102939200
chr9	100340802	100342400
chr4	2517202	2518600
chr17	43359602	43378600
chr14	45535002	45535600
chr6	53978602	53979000
chr9	71103202	71112200
chr1	46636802	46641600
chr5	53442402	53443200
chr6	76138602	76140400
chr5	111911402	111913000
chr4	148697802	148700600
chr9	128859802	128860400
chr18	34357602	34357800
chr1	12650002	12655400
chr8	22537402	22540800
chr22	44523202	44524200
chr5	148672402	148673000
chr6	143523602	143523800
chr7	33594802	33595200
chr8	124652002	124653400
chr1	112509602	112510800
chr2	56476002	56476600
chr3	64600202	64605800
chr12	118998402	118998800
chr15	51343802	51346000
chr11	57573002	57574200
chr10	7634202	7636800
chr4	119815802	119816800
chr7	152428402	152428800
chr15	57185202	57186000
chr12	68212602	68213200
chr4	37938002	37939200
chr20	42751802	42753000
chr11	12469602	12470600
chr8	93050602	93052400
chr9	107661002	107674000
chr11	44795002	44797000
chr1	118212202	118212800
chr15	101008402	101009200
chr2	30916802	30918400
chr9	6234202	6234800
chr22	36264602	36268800
chr19	28163402	28164200
chr15	85405202	85408200
chr12	29880802	29881600
chr4	119830402	119831800
chr18	8363002	8365800
chr11	114667202	114668800
chr4	38015202	38018800
chr3	99666202	99666400
chr15	39753202	39755600
chr5	171959602	171962000
chr9	72681002	72688200
chr7	28052202	28053200
chr3	29359802	29360000
chr3	37860002	37862800
chr2	97198002	97202000
chr13	110950402	111009200
chr10	60132202	60132800
chr2	19233002	19233600
chr3	135755402	135756200
chr10	33572802	33573000
chr9	101754802	101762000
chr4	146694002	146696400
chr18	13318602	13319200
chr12	9246002	9246800
chr14	71193202	71194400
chr9	124903402	124903600
chr18	7584602	7586600
chr9	73103202	73104400
chr2	45931602	45939400
chr2	109857202	109862000
chr2	86509402	86512400
chr12	106005002	106005800
chr18	7753802	7756200
chr12	111227802	111228800
chr5	77868602	77869800
chr6	56372202	56375200
chr6	17412002	17413200
chr18	33205002	33205400
chr1	116223802	116224000
chr1	61682602	61684200
chr7	120843402	120844000
chr4	148987602	148992400
chr9	124069602	124075000
chr4	42307802	42309200
chr4	53925402	53926000
chr12	2343202	2343800
chr15	84342002	84342600
chr2	38092802	38102200
chr1	165502402	165502600
chr7	80046402	80047000
chr13	21580202	21581600
chr1	100318802	100319400
chr6	76177602	76178000
chr1	180142402	180146400
chr18	7676202	7678400
chr1	116299602	116301400
chr11	8776402	8784000
chr6	143682602	143683400
chr11	12504202	12506600
chr22	36639802	36643200
chr20	42784602	42788600
chr15	57916602	57921000
chr1	232063202	232063600
chr1	61678402	61682200
chr7	106853402	106854400
chr10	78071602	78072200
chr5	60288802	60290400
chr18	7307002	7307800
chr5	148242602	148245000
chr15	85360002	85368200
chr3	29360202	29361800
chr6	105561202	105561600
chr5	58500402	58503800
chr18	34356202	34356600
chr3	186123602	186127200
chr16	10657602	10657800
chr10	30035002	30035800
chr2	47048802	47049600
chr2	11007802	11010400
chr4	174485202	174485800
chr9	82689202	82690000
chr13	21594202	21597600
chr10	62647002	62648600
chr4	106909802	106913000
chr11	45069602	45071400
chr9	124378202	124380600
chr5	135145402	135147200
chr4	148945002	148945200
chr10	37999802	38002600
chr10	33781202	33781400
chr2	103374602	103375400
chr18	75330802	75331400
chr10	97255802	97313200
chr2	237153402	237154400
chr3	160521802	160530600
chr5	175809002	175811600
chr1	230021802	230026000
chr20	9243002	9244400
chr2	20034802	20036600
chr8	102028202	102028600
chr10	123898402	123904400
chr19	18567002	18574000
chr2	23968002	23969600
chr18	19043402	19044000
chr5	42620602	42623200
chr6	35024402	35034000
chr3	24178202	24180600
chr22	43078202	43092000
chr4	148952602	148952800
chr16	67806402	67808800
chr3	61778402	61779800
chr11	11576202	11577600
chr13	44827002	44828200
chr1	41218802	41225200
chr6	46272802	46273200
chr2	71694402	71696600
chr20	36139402	36150400
chr1	119259802	119260400
chr2	86524002	86526800
chr11	68347202	68352200
chr12	5185802	5188400
chr10	61548802	61549000
chr1	203939002	203939400
chr12	5167402	5170800
chr2	40391402	40393600
chr17	22020602	22021000
chr2	208691202	208691600
chr3	24300402	24301000
chr20	2099202	2118600
chr9	13660802	13661600
chr1	42277802	42280800
chr1	11933602	11935600
chr10	72189602	72194000
chr5	77033802	77034600
chr16	49145002	49150000
chr15	40839602	40840800
chr3	42184402	42184600
chr2	218506202	218506600
chr5	53198602	53199000
chr6	112512402	112521200
chr2	122107002	122109800
chr8	42286002	42287800
chr16	57458202	57459600
chr16	82749002	82750200
chr16	10662402	10665200
chr1	22218802	22261600
chr10	123806202	123807800
chr5	139396002	139397200
chr17	18099602	18103200
chr6	76176002	76177400
chr3	37627802	37628000
chr2	128389602	128423600
chr2	173983802	173986800
chr5	153394402	153395200
chr17	75806002	75809000
chr9	71887402	71889000
chr7	4810202	4810800
chr12	29802602	29803000
chr3	140291802	140292800
chr4	154526402	154528000
chr11	117979802	117980800
chr11	11632802	11633600
chr9	138833402	138834400
chr7	21947202	21947800
chr11	111689002	111691400
chr16	49084602	49085600
chr13	28907802	28908600
chr4	89641402	89646600
chr12	2503002	2514000
chr15	77682602	77683600
chr10	134437402	134448800
chr16	82766802	82767400
chr3	25553002	25556800
chr3	69819002	69826200
chr4	148745002	148748600
chr1	153788602	153789400
chr7	120733402	120734000
chr21	28462002	28462800
chr6	17918002	17923000
chr3	64758802	64759400
chr18	48180002	48187800
chr18	7612002	7613200
chr10	13370202	13370400
chr18	72554602	72555000
chr19	37834402	37834800
chr11	6245402	6246000
chr18	48175002	48179600
chr1	184524402	184527600
chr18	7796602	7798000
chr5	42605602	42607000
chr15	74319802	74320400
chr11	46093802	46094400
chr11	33316802	33318000
chr9	124064002	124069000
chr12	2268602	2275200
chr2	120112802	120113800
chr13	47271602	47273800
chr12	96623602	96639800
chr10	72102802	72103800
chr22	34188002	34189400
chr10	123747402	123749600
chr22	34190202	34190600
chr8	21600202	21601000
chr5	110898202	110899800
chr14	100227602	100227800
chr7	153080402	153081200
chr1	56322202	56322600
chr8	21609802	21611000
chr14	90893002	90893600
chr20	8214002	8214600
chr9	129814602	129816800
chr10	31282202	31282800
chr6	111987402	111990400
chr13	23774802	23777200
chr1	26067802	26071800
chr2	178750202	178750600
chr4	148896402	148898600
chr2	202027602	202028800
chr3	73622402	73622600
chr13	21605202	21610600
chr22	43296802	43309200
chr1	112494802	112497400
chr12	94903602	94906400
chr2	173939402	173940200
chr9	101719202	101729200
chr8	66960002	66961200
chr8	102846002	102846400
chr2	168049202	168049400
chr3	37243602	37244000
chr3	124780402	124782800
chr9	111787802	111790400
chr2	218812202	218831800
chr19	52702802	52710200
chr4	141919602	141920800
chr1	184805202	184808600
chr14	91090202	91098000
chr5	148252202	148255200
chr9	71059402	71066200
chr9	100284202	100286400
chr1	116305202	116306600
chr5	139390202	139392200
chr1	92319602	92321800
chr11	12468602	12469200
chr2	174045802	174047000
chr11	72039202	72042000
chr3	42138002	42144800
chr9	2334802	2335600
chr10	104074202	104075600
chr16	79562002	79563200
chr15	43064002	43065400
chr14	95475002	95475600
chr12	2142202	2145000
chr11	86307802	86309000
chr12	109564402	109565800
chr12	32814202	32815000
chr10	6233002	6235400
chr7	111873202	111873600
chr1	30283602	30284000
chr6	4348602	4352000
chr12	68147202	68147400
chr11	72943802	72952400
chr9	124333002	124334400
chr12	3642002	3642400
chr6	168454602	168456800
chr4	148763002	148764600
chr2	173969602	173970200
chr10	62645202	62646200
chr22	35981402	35991200
chr14	55125002	55129000
chr8	88378202	88379200
chr9	14246802	14247800
chr10	79830802	79832200
chr5	143411802	143412400
chr5	142333002	142334400
chr10	11115402	11116200
chr11	107904602	107905600
chr12	48108202	48113200
chr3	123802602	123804000
chr5	142576002	142576600
chr5	137708402	137708600
chr11	8087202	8089000
chr3	139383802	139384400
chr1	85070402	85070600
chr12	58643202	58644400
chr14	103900202	103901600
chr9	92783602	92784200
chr5	138175002	138176200
chr3	16320402	16322400
chr16	11254802	11259000
chr5	123706802	123708400
chr3	127424602	127444000
chr2	40648802	40649400
chr5	148217802	148218600
chr3	160646202	160648000
chr3	4821602	4823000
chr3	42472402	42473200
chr1	12655602	12666000
chr8	9003602	9007000
chr15	99648602	99653000
chr9	124368202	124368800
chr15	65047002	65048000
chr1	236224002	236225600
chr2	71721202	71735600
chr13	42493202	42494400
chr10	74777602	74779400
chr1	41187002	41187200
chr4	143848402	143849000
chr3	188279802	188283200
chr11	11564402	11565600
chr2	240275602	240278200
chr6	13403202	13430800
chr1	171621602	171622400
chr1	184252802	184254800
chr3	69865002	69866200
chr4	38050602	38054000
chr5	139925402	139932000
chr12	109559002	109560200
chr2	200861602	200862800
chr15	62731802	62734000
chr15	65037602	65046200
chr2	106525602	106526200
chr3	127929202	127930000
chr3	26301202	26302600
chr10	123799602	123799800
chr5	96123802	96124800
chr14	94460602	94464400
chr14	53935802	53937800
chr10	634202	636400
chr2	217839202	217840400
chr12	20510002	20510200
chr20	40142602	40143600
chr14	59689402	59691600
chr10	33570202	33570800
chr2	33528802	33529000
chr16	49164002	49164600
chr17	36849602	36851000
chr2	237167802	237168800
chr3	124775002	124779400
chr1	162672002	162683200
chr10	28568002	28568600
chr18	7746602	7751800
chr6	35197602	35200000
chr22	33232202	33240600
chr3	127414802	127422600
chr7	127218002	127218600
chr1	46633602	46635800
chr17	765602	766200
chr1	227939802	227943200
chr10	50276802	50277000
chr5	42507602	42508200
chr5	111702202	111702600
chr7	136632602	136633000
chr5	31983202	31984600
chr5	58481202	58482800
chr4	186592002	186594200
chr12	2235202	2237600
chr10	44405002	44407400
chr10	123758602	123760600
chr2	121307602	121311400
chr22	17622002	17623000
chr4	53376602	53378800
chr12	104439002	104440000
chr4	100538602	100538800
chr11	121253802	121255000
chr12	109071802	109072200
chr2	71840002	71843800
chr15	70136602	70137000
chr1	178902002	178905400
chr22	32937602	32939400
chr6	152672002	152673600
chr15	84415402	84416400
chr2	99110402	99112600
chr16	87396402	87397000
chr18	7939602	7942200
chr17	12272402	12273200
chr12	20424602	20427800
chr18	7680202	7681000
chr20	8222202	8224800
chr16	89864602	89866000
chr12	109888002	109909600
chr4	148759002	148762600
chr1	18257002	18257800
chr1	21359602	21362800
chr6	76190202	76192200
chr5	149019002	149021200
chr4	186568002	186568800
chr11	112056602	112057400
chr6	34932202	34933000
chr6	17439602	17439800
chr2	42139402	42140000
chr12	95778602	95780000
chr1	166251402	166253400
chr2	46889602	46891800
chr2	10174802	10190400
chr6	45958202	45961600
chr2	42148802	42152400
chr11	15608202	15608600
chr3	69860202	69861600
chr9	71087002	71087800
chr1	221013002	221013400
chr10	426202	426600
chr4	42525002	42525400
chr15	74320802	74321200
chr3	187913602	187920600
chr17	75596602	75599800
chr3	124487402	124501400
chr6	76166602	76172800
chrX	32869802	32870800
chr22	18327202	18332000
chr5	6547002	6548000
chr6	145954002	145954200
chr6	76145202	76145400
chr5	6456002	6456200
chr1	62302402	62302600
chr1	112498802	112499800
chr14	72617402	72619400
chr16	87391602	87396200
chr17	31951202	31951400
chr6	4301802	4303000
chr9	125010602	125011400
chr3	26109802	26111000
chr6	22557802	22558200
chr6	75926802	75927000
chr15	62692602	62698800
chr2	86482802	86484600
chr3	119374202	119386000
chr18	7462402	7462800
chr1	165208802	165210600
chr14	55040202	55045200
chr6	18448402	18449000
chr3	124756202	124773600
chr4	148665402	148666400
chr16	82746602	82748000
chr20	36327602	36328200
chr3	57888202	57889400
chr8	21481202	21482200
chr2	130159602	130160200
chr2	177383602	177384400
chr3	120225002	120226600
chr16	31729802	31730400
chr1	203036602	203040000
chr14	77042602	77043200
chr17	47922202	47923800
chr1	183278402	183281200
chr15	85446802	85449000
chr16	82921402	82922600
chr4	7790602	7792000
chr13	25286202	25287600
chr11	4668802	4669200
chr10	106057402	106096200
chr15	81467602	81469400
chr7	116174402	116176800
chr11	44783802	44789800
chr8	95167602	95169400
chr9	100275402	100277400
chr3	62139802	62141200
chr19	47477202	47489600
chr7	6216202	6220200
chr16	14513002	14513400
chr5	111671602	111672000
chr10	78844002	78845000
chr13	107136202	107138400
chr11	46424202	46427000
chr10	134398202	134398600
chr5	80533002	80533200
chr1	203629402	203649800
chr4	25923802	25925800
chr4	152182002	152185000
chr3	15944002	15946400
chr14	94228202	94232800
chr6	4253202	4255000
chr2	161159402	161161200
chr9	124365202	124367400
chr14	63867802	63869800
chr2	217618602	217624000
chr2	218613602	218614800
chr10	24533602	24535600
chr11	45093002	45093600
chr10	33602202	33608000
chr19	15507002	15519200
chr13	47212202	47219400
chr16	47553202	47553400
chr14	51867602	51868800
chr22	43323602	43337600
chr4	119913002	119925400
chr11	45871802	45884200
chr3	47942802	47943200
chr1	209809602	209810600
chr16	10650202	10650600
chr10	52990002	52993200
chr6	157509402	157510000
chr9	71039602	71045800
chr17	64973602	64973800
chr6	4381202	4382000
chr18	7624002	7625000
chr16	58584602	58586200
chr3	172352402	172353000
chr1	12048602	12051800
chr12	119683402	119685800
chr17	2266002	2269000
chr11	12905602	12906600
chr20	42915802	42916400
chr5	5767002	5768600
chr9	124918202	124918800
chr18	46287602	46292200
chr16	17389602	17391200
chr6	150004402	150005600
chr7	27953802	27954600
chr10	52728002	52729000
chr1	8428602	8448400
chr4	101898402	101899400
chr7	28055202	28056400
chr3	160492602	160493800
chr12	121133202	121139800
chr9	124431802	124432000
chr1	184527802	184528600
chr14	72621002	72622200
chr18	13258602	13262400
chr22	34198802	34200800
chr2	45996802	46001000
chr12	58486202	58486800
chr22	34119002	34124000
chr10	120388002	120389800
chr8	106406802	106407400
chr9	75496402	75498400
chr16	53107002	53107200
chr2	152612802	152614600
chr3	57722602	57723400
chr12	131531402	131534600
chr14	25342602	25343800
chr18	73634602	73636200
chr1	184905202	184906000
chr12	2329202	2329800
chr2	22257802	22258600
chr9	71090602	71094000
chr5	131546802	131552000
chr1	54849802	54854800
chr2	238553402	238554800
chr9	2129402	2130600
chr13	61735802	61737600
chr13	48220202	48221000
chr13	44257402	44257600
chr10	33609402	33609800
chr5	156107802	156108600
chr2	170821002	170821800
chr15	62547802	62548200
chr12	45558802	45560200
chr8	102027602	102028000
chr8	19738402	19738800
chr11	28439602	28440000
chr6	109750602	109751400
chr13	21583002	21593000
chr1	33864402	33865000
chr1	236223602	236223800
chr9	101701802	101709400
chr17	64657402	64660000
chr1	100122202	100123800
chr6	45972202	45972600
chr9	129950602	129952000
chr3	71288602	71289800
chr1	236214602	236216400
chr1	184430002	184431800
chr4	148854402	148854800
chr14	59686002	59686200
chr3	40734602	40738600
chr2	218050802	218051000
chr11	68357202	68358000
chr4	14817802	14818600
chr5	42490202	42493200
chr15	98433002	98433800
chr10	71216202	71248200
chr10	114053602	114057000
chr6	76118802	76120200
chr14	89006802	89008000
chr10	134449602	134450000
chr10	7387802	7388400
chr20	13253402	13253600
chr1	40132402	40134000
chr5	53527802	53528200
chr12	29881802	29898400
chr10	103800202	103801000
chr3	61601402	61601600
chr11	1499602	1511200
chr18	46119802	46121800
chr6	46011402	46013400
chr2	205186002	205187800
chr2	40726802	40727200
chr2	71926002	71934800
chr14	55099802	55100600
chr3	123831402	123831800
chr19	28235802	28238000
chr12	123542002	123552800
chr14	65282402	65283000
chr11	19594602	19597200
chr10	123857602	123859400
chr1	214684402	214685000
chr2	47005402	47010200
chr1	49018602	49019000
chr22	34053002	34054200
chr1	59886002	59887600
chr5	31961602	31964800
chr5	42632202	42632800
chr4	169794802	169796400
chr22	34260002	34260400
chr3	64597002	64599200
chr2	238550402	238553200
chr3	99867802	99870600
chr10	62608002	62610000
chr7	101538602	101541800
chr13	43861802	43862200
chr15	61316802	61319800
chr9	14285602	14286400
chr1	167228002	167228800
chr15	36126802	36127200
chr9	124105402	124108200
chr9	71148402	71151200
chr4	142116002	142117200
chr3	124294202	124295600
chr1	226729602	226730200
chr10	35852802	35855400
chr3	167581802	167582400
chr22	33241002	33241200
chr14	55168202	55172800
chr22	21947202	21950000
chr1	118090602	118091000
chr2	217691602	217692800
chr11	94532202	94537000
chr4	148944002	148944600
chr10	126732402	126758000
chr3	37771802	37772800
chr7	50739402	50750200
chr2	129224002	129224800
chr3	128614002	128617000
chr3	187910402	187912800
chr6	22446202	22446600
chr6	109402402	109404000
chr20	19332402	19332600
chr3	52890802	52891600
chr15	98436202	98436600
chr4	119927002	119934000
chr13	44257802	44258200
chr9	116900802	116905000
chr17	1414002	1417400
chr6	76114002	76114600
chr10	121055602	121057000
chr4	37972002	37973200
chr1	235047402	235058200
chr12	2171202	2172000
chr12	2603402	2606800
chr5	155970202	155970600
chr13	34371602	34372600
chr3	48037402	48038600
chr20	16424602	16426600
chr3	139812202	139813800
chr4	141994602	141996000
chr4	25087202	25088200
chr12	2194602	2196400
chr6	157609402	157612400
chr11	130540002	130544200
chr10	112574802	112586200
chr9	100287402	100292800
chr15	73162202	73162600
chr3	64654002	64655200
chr2	71939602	71949200
chr8	21567002	21569200
chr17	37074602	37079600
chr10	50277202	50278000
chr1	161918602	161920200
chr14	65244002	65247000
chr13	21611602	21622800
chr9	112848602	112850600
chr1	165459402	165459800
chr8	27902002	27902600
chr17	1395202	1403000
chr3	48047402	48049200
chr22	33860802	33862000
chr1	171644402	171644600
chr14	59698402	59698600
chr17	21086602	21089200
chr18	7603202	7610800
chr15	74315202	74318600
chr8	102965202	102965600
chr4	156433802	156434800
chr10	78218602	78219400
chr16	67673602	67674000
chr2	49490002	49490800
chr9	2662602	2664800
chr2	207688602	207689000
chr11	12400202	12413600
chr5	159288002	159288400
chr7	69423802	69424000
chr12	3642602	3644000
chr7	131738402	131740400
chr18	42458802	42459200
chr1	61956602	61957800
chr3	155490402	155490800
chr2	130054002	130055200
chr3	188350802	188351400
chr3	17118402	17119800
chr3	73455202	73461600
chr12	2124802	2125200
chr14	67898402	67900200
chr8	106400602	106401600
chr2	28384802	28388000
chr11	94537402	94540400
chr7	120835802	120836800
chr6	5287402	5288600
chr4	108823402	108824000
chr3	37859202	37859600
chr17	13985202	13985600
chr1	167644402	167658400
chr11	113473402	113475000
chr3	69795002	69798000
chr7	47287002	47287200
chr6	34246202	34248200
chr10	53157602	53158600
chr1	40134202	40135600
chr8	66618002	66618800
chr18	10208202	10208400
chr2	86899802	86903200
chr11	45344602	45346000
chr5	156947802	156953200
chr7	116177002	116204400
chr12	119644202	119647200
chr12	2490402	2496000
chr14	55174202	55175000
chr12	65686602	65689200
chr16	78899202	78901200
chr4	141914202	141918400
chr7	33594402	33594600
chr2	38077402	38086800
chr11	1549202	1559000
chr16	15904402	15907800
chr7	101593602	101600000
chr3	129218802	129220200
chr8	119671202	119671400
chr16	82721202	82722200
chr3	123775602	123776800
chr4	141892402	141892600
chr10	93043802	93050000
chr5	149149602	149166000
chr3	139786202	139786600
chr5	126918802	126919600
chr9	129905802	129907200
chr12	120041202	120042400
chr15	100221402	100221800
chr3	69817002	69818800
chr9	124913402	124915000
chr1	100132602	100148200
chr12	2523202	2524200
chr10	134398802	134406000
chr11	11538202	11539800
chr4	23873002	23873800
chr10	24581402	24585000
chr1	184255002	184255600
chr12	131543202	131543600
chr3	55937802	55938200
chr8	102029402	102029600
chr5	139945002	139951800
chr2	100829202	100832400
chr2	239356402	239359600
chr8	38374402	38374800
chr11	44780402	44783600
chr12	20035002	20036800
chr13	23759202	23762400
chr3	32237802	32238600
chr16	48121202	48121400
chr1	164810202	164813000
chr10	34998402	35001800
chr7	47066402	47067400
chr3	169416602	169418000
chr10	101757602	101760800
chr3	139904402	139907000
chr19	7157402	7159000
chr4	119854402	119854600
chr3	41346002	41347000
chr7	51076802	51080600
chr4	119973002	119975200
chr20	53790002	53790400
chr3	135746202	135747200
chr7	132164802	132166400
chr21	38798002	38798400
chr13	100282202	100283000
chr9	127857402	127857600
chr10	29883802	29890400
chr11	34347802	34351800
chr12	10856402	10859400
chr11	44721002	44725200
chr5	133287002	133289600
chr4	148683202	148683600
chr3	135802602	135803200
chr9	72662602	72671200
chr4	142046802	142049000
chr11	86336002	86342800
chr4	123761002	123762600
chr18	7811202	7813200
chr11	4664202	4664800
chr7	47220602	47225800
chr3	123991202	123998600
chr8	28578402	28581600
chr16	15715402	15716000
chr10	86222602	86222800
chr11	61925202	61925400
chr11	11571002	11572000
chr3	114334802	114336800
chr5	139415202	139416000
chr4	60002	60200
chr16	3826402	3826800
chr13	74350402	74351200
chr10	112417802	112420200
chr17	15922802	15923000
chr17	38589002	38590200
chr9	71098202	71098600
chr20	42755202	42755600
chr7	30503202	30517600
chr3	29450802	29451400
chr16	27531802	27534600
chr6	45910602	45911200
chr8	102590202	102591200
chr10	103309602	103310600
chr16	19615802	19617000
chr10	126246202	126252200
chr12	131444202	131444600
chr3	187614202	187614600
chr10	123796402	123797400
chr6	22369002	22369800
chr5	139713602	139725200
chr13	39894002	39894600
chr4	119817002	119821200
chr18	42434402	42438400
chr16	78681602	78682800
chr16	82947202	82948400
chr16	17380802	17381800
chr10	29815602	29816200
chr19	11357202	11359800
chr1	31301002	31301200
chr4	41584202	41585600
chr10	73437802	73440200
chr5	171955202	171955600
chr2	133672202	133674000
chr2	43093002	43095200
chr13	21623202	21634800
chr2	204427202	204427600
chr3	194805402	194806000
chr5	42461202	42462400
chr18	7626202	7628000
chr18	7658602	7659800
chr10	86221802	86222200
chr13	32835002	32837000
chr11	3950202	3953600
chr1	16017202	16019200
chr5	15852802	15854000
chr6	136362602	136363400
chr4	2608602	2610800
chr12	121000402	121002600
chr5	149987802	150004200
chr15	74461002	74461600
chr1	22795202	22799800
chr9	137680802	137682000
chr9	89730202	89732000
chr15	65029802	65036200
chr10	72267602	72275600
chr12	131549802	131551400
chr4	119885002	119897200
chr12	19893602	19894800
chr14	55160402	55162400
chr4	186947202	186948800
chr3	69919802	69921800
chr1	119260602	119260800
chr10	99263202	99265000
chr13	32837802	32840200
chr7	153193402	153193800
chr18	34333002	34333800
chr7	116595202	116597000
chr7	70120802	70121000
chr10	13883402	13884600
chr12	22044202	22049600
chr11	12906802	12907600
chr18	33236002	33236800
chr12	3182202	3183600
chr3	42069602	42070600
chr6	170831402	170834000
chr12	109580002	109588800
chr1	153931202	153935200
chr3	69947202	69952000
chr4	2752402	2753400
chr11	120229402	120230000
chr3	12181802	12187400
chr9	138969802	138987600
chr3	54247802	54249000
chr10	104531802	104544000
chr12	121090202	121093000
chr11	2530602	2531200
chr7	136648602	136648800
chr22	26233002	26233200
chr19	28143602	28144800
chr11	113990002	114055600
chr15	62761002	62771600
chr16	10640002	10640800
chr1	182379402	182380400
chr3	42100002	42116800
chr18	12325002	12329000
chr1	9608802	9609400
chr1	61628002	61628400
chr6	56309802	56310000
chr2	89032202	89038600
chr1	230005202	230006600
chr20	62843802	62846800
chr14	73474202	73476800
chr5	38800602	38801200
chr18	21825002	21825600
chr8	58937602	58938200
chr1	115908402	115908800
chr22	34218202	34222400
chr8	21601202	21606600
chr10	72818602	72819600
chr5	67941802	67942200
chr20	13832402	13832600
chr10	116316002	116317200
chr6	109681802	109682800
chr20	35113402	35116600
chr12	118999002	118999200
chr8	22784802	22786200
chr12	56661402	56666800
chr13	32845202	32846000
chr6	17490602	17495600
chr14	30215202	30215600
chr7	135493602	135494400
chr7	25753602	25754000
chr4	156694802	156695400
chr2	238536202	238542800
chr16	11013802	11020600
chr18	7901802	7904000
chr4	186449602	186455600
chr20	61507002	61509200
chr19	19543002	19546200
chr5	88116402	88116600
chr11	17843402	17844400
chr20	56012202	56021600
chr13	40130002	40132200
chr16	12424002	12425600
chr3	12978802	12981800
chr8	93586002	93586400
chr12	94196202	94201800
chr10	13369802	13370000
chr19	28162802	28163200
chr15	88253002	88253200
chr6	118669802	118673600
chr8	52685002	52685400
chr11	8786602	8803200
chr18	7661202	7661600
chr12	52431802	52441800
chr3	42156802	42159200
chr10	34791002	34791400
chr14	52508402	52510800
chr7	28064002	28065200
chr3	27357802	27359000
chr16	67887802	67899600
chr18	20332602	20334800
chr7	76941002	76942000
chr18	75032802	75033200
chr10	68315202	68315800
chr3	123368002	123386000
chr13	110876602	110887800
chr6	76118202	76118400
chr22	34262802	34273600
chr16	22218402	22224800
chr15	49600802	49601600
chr8	129102802	129104400
chr18	7359202	7360000
chr15	61316202	61316400
chr15	42880002	42881400
chr8	23227802	23228600
chr8	19962802	19964600
chr2	127443402	127447000
chr4	88413602	88415800
chr11	68103002	68107200
chr9	133032802	133035200
chr16	82812802	82813200
chr11	12692602	12693200
chr13	96406202	96406800
chr12	2487402	2490200
chr8	23192402	23200000
chr16	16271202	16271600
chr18	13263202	13275400
chr17	16721202	16725200
chr21	20249802	20250600
chr4	186446802	186448000
chr10	126779402	126785400
chr15	85453202	85459600
chr2	86517402	86521400
chr4	25426202	25426800
chr17	34313602	34314400
chr2	64227802	64229400
chr15	99688002	99690600
chr3	29545802	29546800
chr1	233105402	233105800
chr1	118228002	118230600
chr2	46788202	46802800
chr15	87419602	87421600
chr1	92291402	92298200
chr17	21094002	21095600
chr1	56725402	56725600
chr21	46511402	46521400
chr10	13227002	13227800
chr3	97701202	97701400
chr22	43527602	43528800
chr4	101511402	101513200
chr3	138977202	138977800
chr18	7815802	7816000
chr17	9999802	10000000
chr22	27131002	27131800
chr8	10402802	10406200
chr5	156954602	156957800
chr10	121105402	121111000
chr12	104020202	104021800
chr9	124381202	124384400
chr11	86203602	86204000
chr5	58405002	58406000
chr3	24083402	24086600
chr14	63678602	63679000
chr5	148574002	148581600
chr17	77304002	77304400
chr13	32820202	32821200
chr7	38865402	38866000
chr1	21600202	21602000
chr3	178585802	178586200
chr5	65657602	65662000
chr9	116236002	116237600
chr7	69423002	69423600
chr7	138949402	138949600
chr5	153838002	153840200
chr14	34641402	34643000
chr20	61171002	61172000
chr14	69127402	69140600
chr13	111576602	111577400
chr4	157707202	157708200
chr10	33573802	33581600
chr14	89719202	89723400
chr2	218594002	218603000
chr15	65052202	65056800
chr1	112417402	112420400
chr11	11482002	11483800
chr4	119838002	119850400
chr11	74606602	74607800
chr1	206895602	206903400
chr10	52877202	52878000
chr3	186884802	186885400
chr1	168702002	168704400
chr12	29733802	29737400
chr4	174507002	174507200
chr4	140429402	140431600
chr15	94157402	94158600
chr2	98774002	98782200
chr12	58596002	58596800
chr9	98747602	98748600
chr10	52233402	52234000
chr6	160567802	160568200
chr6	34996602	35006600
chr12	10860002	10860800
chr13	22768402	22768800
chr4	15857402	15858000
chr10	116047802	116049400
chr2	33178202	33180400
chr17	7398602	7401800
chr5	150553402	150553800
chr1	170320602	170321200
chrX	154233402	154233600
chr1	184597002	184597200
chr8	102969802	102970400
chr2	173947602	173958000
chr5	136328802	136329200
chr12	2129402	2130400
chr4	100721602	100723000
chr2	86822602	86824000
chr9	71035602	71037400
chr9	124353802	124355600
chr1	7423602	7424200
chr2	217567202	217567800
chr19	15482002	15483400
chr6	152670602	152671800
chr3	29752002	29753200
chr10	88488602	88497200
chr5	148977202	148977800
chr8	94337202	94338000
chr8	123938002	123939400
chr22	44927602	44928000
chr2	43554402	43562800
chr5	172076802	172077600
chr10	4451202	4452200
chr12	54833002	54833400
chr12	132386002	132390800
chr8	17313002	17314000
chr13	110758602	110763000
chr1	116206602	116217600
chr5	5638002	5639000
chr21	44420802	44421800
chr7	158889202	158893200
chr2	127342402	127343600
chr4	1503402	1505000
chr1	53236802	53237600
chr22	28419802	28431800
chr3	4840602	4843000
chr1	51345402	51346600
chr10	53711402	53712400
chr1	184469402	184470800
chr12	95630402	95631600
chr2	33698402	33699000
chr16	81930202	81931000
chr20	8122602	8124200
chr1	184530202	184532600
chr2	86691202	86692800
chrX	69312402	69312800
chr4	166525802	166526200
chr10	104065602	104065800
chr5	14679202	14679600
chr1	112790802	112791400
chr17	67557002	67557400
chr17	9692802	9696000
chr7	46650402	46651200
chr4	184770202	184770600
chr2	24657402	24659600
chr9	20700802	20701600
chr1	74961802	74962000
chr3	72347202	72348800
chr1	20504602	20506200
chr2	121117602	121118600
chr13	44865402	44871600
chr14	60681602	60685200
chr7	152094402	152095200
chr4	87973402	87983600
chr11	44791402	44792200
chr2	30427402	30427600
chr3	135763602	135765000
chr16	48170602	48171200
chr3	114210202	114210400
chr10	29755602	29757000
chr3	183342602	183342800
chr1	116301602	116303400
chr3	69909802	69912800
chr7	82033002	82033800
chr5	6477002	6478200
chr15	70222602	70224000
chr2	86481602	86482600
chr2	190410002	190410800
chr6	34242802	34245800
chr15	82101602	82103400
chr20	47999802	48004600
chr2	45968402	45969200
chr3	188545002	188545800
chr4	122563202	122564000
chr11	35956602	35957600
chr7	156495802	156497000
chr3	114160202	114160600
chr17	75740802	75741400
chr1	168394002	168400200
chr6	57068602	57068800
chr10	30422402	30424000
chr4	148668602	148669600
chr16	66737202	66738000
chr1	112387202	112388200
chr1	53203202	53203800
chr7	35356202	35357200
chrX	15326002	15326600
chr14	55162602	55168000
chr3	48857202	48859200
chr6	6451602	6452800
chr17	42117202	42119400
chr9	92697602	92698800
chr13	36308002	36308400
chr9	109179402	109180200
chr2	66528602	66529000
chr20	19901002	19902600
chr5	14254402	14255400
chr20	32668802	32672800
chr19	31244802	31245600
chr8	10144202	10144800
chr6	17284802	17287600
chr5	142503602	142512800
chr16	78849402	78852400
chr3	16285002	16287600
chr1	25989802	25991600
chr6	125343202	125344000
chr11	130493602	130494600
chr3	4706202	4707200
chr1	61906802	61907400
chr8	134607602	134607800
chr3	16192802	16193200
chr1	84839802	84840000
chr14	91633602	91634200
chr3	128539202	128539600
chr3	187995402	187998800
chr12	101891802	101892000
chr16	73045802	73047200
chr4	76620202	76621000
chr14	72426002	72426600
chr2	39566602	39567000
chr10	50297002	50299600
chr8	96681002	96682600
chr4	1147802	1149800
chr2	18274002	18276000
chr22	36278202	36281000
chr3	73537602	73538200
chr2	127460802	127462200
chr21	29112402	29112800
chr15	81325802	81326800
chr5	176961802	176968400
chr8	86523602	86525200
chr20	18993002	18993400
chr15	84569002	84569400
chr6	17502202	17503400
chr6	128650802	128651400
chr7	80419002	80423400
chr1	229964202	229965000
chr15	99750602	99754200
chr6	45968802	45972000
chr19	33157802	33158200
chr2	238779002	238799800
chr11	10593402	10596200
chr2	106645802	106648000
chr1	235589002	235590000
chr3	119317402	119318800
chr10	80831002	80933000
chr20	42788802	42793800
chr21	46521602	46527000
chr11	72335402	72339400
chr3	37508002	37511000
chr14	55183802	55187200
chr7	43940602	43943000
chr17	554402	556400
chr20	38569802	38570400
chr20	8385802	8386400
chr3	187894202	187900400
chr4	55904202	55905600
chr9	14012202	14014000
chr6	163142602	163143200
chr19	21930002	21930800
chr12	11996002	11996800
chr2	8286202	8287200
chr7	46641802	46645200
chr12	131445802	131447600
chr4	88007602	88010400
chr17	21063802	21079200
chr14	52511002	52522800
chr17	32572602	32584600
chr17	26975602	26976200
chr14	55215602	55217600
chr6	20030202	20030800
chr11	125894002	125895000
chr18	7622602	7623000
chr3	119236402	119237200
chr17	1407402	1408400
chr11	68113202	68113400
chr6	17433202	17433400
chr2	205481202	205481800
chr4	139516802	139518200
chr7	107068002	107068600
chr19	46291402	46293000
chr19	40945402	40948800
chr5	148663802	148667600
chr5	71740802	71743000
chr1	42313602	42314800
chr20	62869602	62870200
chr4	119882402	119884000
chr1	100124602	100131000
chr9	71120402	71124800
chr1	11932002	11932800
chr1	208133402	208136800
chr2	30400602	30402600
chr10	13725202	13730200
chr3	160489602	160490400
chr1	184589402	184596400
chr5	139354802	139355400
chr16	20876202	20887200
chr12	76199202	76199800
chr1	184500402	184505800
chr9	92254002	92257000
chr6	46859002	46860000
chr3	147475802	147478200
chr7	93555402	93557600
chr14	72652802	72654400
chr13	33029202	33030600
chr5	172289002	172310400
chr1	112511602	112512000
chr5	58535402	58537600
chr12	114287002	114289400
chr18	32414602	32414800
chr3	188048802	188049600
chr3	69904002	69904600
chr9	119116602	119118800
chr5	77057602	77058200
chr15	46023802	46025800
chr6	152664802	152665800
chr2	49170602	49171200
chr14	45371002	45371600
chr1	7578002	7579200
chr13	36304202	36305000
chr2	86461802	86463000
chr6	56355802	56358000
chr9	2495802	2496400
chr12	68059002	68062200
chr10	62663202	62663400
chr3	69896402	69897800
chr18	13545602	13546400
chr1	67495802	67497800
chr1	237029202	237029400
chr20	5700402	5700600
chr17	47704402	47706400
chr13	41600402	41603400
chr18	43964402	43968600
chr2	43491802	43498400
chr1	212414802	212417000
chr11	47306602	47308600
chr22	22051002	22054600
chr3	37070002	37073800
chr3	135757402	135758800
chr2	86736202	86740400
chr10	53770602	53771600
chr6	162912402	162913600
chr3	64106202	64108800
chr10	99271002	99276200
chr9	71075202	71075400
chr18	8162402	8163800
chr5	135200002	135201200
chr13	41011802	41017600
chr20	23294602	23296800
chr2	217624202	217627000
chr5	148528002	148529200
chr18	7825202	7825600
chr2	31425002	31426600
chr6	17268202	17268800
chr8	98116202	98117000
chr7	120702202	120703400
chr2	101692602	101693200
chr5	138103402	138104800
chr2	65294202	65304000
chr18	42194202	42194600
chr4	175069002	175069200
chr7	32975802	32977600
chr15	61324602	61326200
chr3	127496802	127512600
chr2	96764602	96765200
chr15	67449002	67451400
chr16	83343802	83344800
chr11	61650602	61657400
chr7	56157802	56161200
chr2	238620002	238627600
chr20	39941002	39941800
chr1	61843202	61843600
chr20	23226002	23228600
chr6	76022002	76022600
chr3	125759202	125759800
chr11	68691002	68692400
chr17	25645402	25648000
chr3	188544202	188544800
chr5	42623602	42624800
chr18	42343802	42347000
chr1	223249402	223251800
chr6	34883002	34887800
chr5	79155202	79155800
chr14	52533602	52533800
chr10	97364002	97367800
chr5	153537002	153537800
chr14	75866202	75869200
chr9	72764202	72766200
chr8	135554602	135556000
chr12	2257802	2265000
chr6	2713002	2715000
chr5	14279802	14281200
chr6	118644802	118647800
chr6	56378402	56378800
chr2	178748202	178748800
chr18	7588802	7589200
chr8	21106602	21107600
chr13	36366802	36369400
chr4	87987602	87993000
chr15	25813202	25815800
chr16	85182602	85188000
chr6	46202202	46204200
chr12	2481802	2487200
chr14	55145602	55160000
chr9	96471202	96471600
chr5	142192002	142194800
chr20	35091002	35104400
chr1	184364402	184365200
chr18	7838402	7841200
chr5	175796602	175801400
chr12	3190002	3190600
chr2	28232602	28233000
chr12	132562202	132564200
chr1	237054202	237060400
chr5	65713202	65714400
chr9	86118802	86119400
chr3	64236202	64236400
chr7	139572802	139573200
chr3	138187602	138188800
chr15	65049202	65051600
chr9	107637602	107643600
chr6	44666402	44667200
chr12	58377602	58378000
chr9	13684602	13685400
chr2	218498202	218498800
chr12	131534802	131535200
chr13	110894602	110904400
chr16	74354402	74357800
chr5	139400202	139401200
chr3	187921802	187922400
chr2	66527602	66528200
chr5	139615202	139626800
chr3	147431202	147432200
chr5	126887402	126887800
chr11	94506402	94507800
chr3	148888202	148888600
chr9	124212202	124213400
chr12	9234202	9235200
chr5	142402402	142406000
chr7	55267202	55268600
chr2	174054402	174055200
chr5	6453202	6455200
chrX	43686602	43687000
chr2	11950602	11950800
[truncated: 16,675 more rows]

## Sheet: Endoderm
chr14	105738602	105740000
chr18	76540202	76540600
chr5	97727602	97728200
chr10	118406002	118406400
chr22	47539602	47540200
chr6	19268802	19270000
chr22	47540802	47541000
chrX	102335802	102336600
chr11	9115202	9116400
chr10	77638202	77639000
chr19	47767602	47768200
chr20	10322802	10323200
chr15	90070202	90070600
chr13	115069002	115069800
chr5	180023802	180024000
chr9	96838202	96838600
chr5	180022602	180023000
chr21	42859802	42861600
chr4	1145602	1146200
chr4	1934602	1935000
chr20	25344002	25344400
chr17	6496602	6497000
chr13	24523002	24523400
chr1	22302202	22302600
chr4	1372402	1373000
chr18	6953802	6955000
chr22	46316802	46317400
chr8	68552802	68553400
chr2	131596402	131596800
chrX	75131602	75132200
chr21	15357602	15357800
chr22	49444402	49445000
chr4	139420802	139421400
chr12	113726002	113726200
chr10	73055402	73056600
chr17	62243402	62243800
chr22	50035002	50035800
chr2	242878602	242879200
chr10	151202	151600
chr16	33239802	33240200
chr19	35082402	35083200
chr14	84884802	84885400
chr4	71024202	71024600
chr5	34479002	34479800
chr16	88568002	88568400
chr7	92518202	92519000
chr11	1436802	1437800
chr7	44824202	44824600
chr1	22861402	22862200
chr2	99496402	99501800
chr2	97365202	97366400
chr22	38319402	38323800
chr11	1039802	1043400
chr2	239023002	239023200
chr17	32277602	32277800
chr7	73472802	73473400
chr10	137202	138800
chr11	129480002	129480400
chr19	33479202	33479800
chr9	96836602	96837200
chr6	48958402	48958800
chr1	40303402	40303800
chr9	139110202	139110600
chr22	44374802	44375400
chr11	34860602	34860800
chr7	51126402	51126800
chr22	46283002	46284200
chr11	74502402	74503000
chr17	40773002	40773400
chr4	25248202	25248800
chr14	104580202	104580600
chr18	76842802	76843000
chr14	105691202	105691600
chr8	145912402	145912800
chr19	5097602	5098000
chr8	87669402	87671400
chr5	180451202	180452200
chr14	104332402	104333600
chr10	1514202	1514800
chr7	6499602	6499800
chr22	47595402	47595600
chr12	65251002	65251800
chr4	54107602	54108400
chr19	13409202	13409800
chr18	14224802	14225200
chr8	102274802	102275200
chr8	143431002	143431400
chr22	44277202	44278000
chr11	1454402	1456400
chr3	10979002	10979400
chr5	9122802	9123000
chr2	101561202	101562400
chr19	455402	455800
chr19	51582602	51583400
chr7	375402	375800
chr19	35081202	35081400
chr7	158319802	158320400
chr16	20359602	20360600
chr4	135869602	135869800
chr7	155116402	155116600
chr13	101184402	101188200
chr4	1954602	1955400
chr22	17628202	17628600
chr15	100788002	100788200
chr11	68030002	68030200
chr21	15360002	15360800
chr7	156783002	156783400
chr13	72908202	72908600
chr2	73946002	73946400
chr7	57886002	57886600
chr17	21497202	21497800
chr17	79809202	79810800
chr20	32243802	32244000
chr9	138166802	138169400
chr15	83601402	83608400
chr10	124597402	124597600
chr17	691202	692400
chr10	1022402	1023000
chr10	134777202	134777400
chr4	1373202	1374000
chr6	170344802	170345200
chr1	2278802	2279000
chr17	80109002	80109800
chrX	2406602	2409000
chr19	11151802	11153800
chr7	153794002	153795200
chr15	71848802	71849000
chr1	22853002	22853200
chr20	37646802	37647000
chr11	2569002	2569600
chr1	208213002	208213400
chr6	158914202	158914600
chr22	47100802	47102200
chr5	127379802	127380400
chr18	6956402	6957400
chr2	71345002	71346200
chr3	159815202	159815400
chr19	5705602	5706000
chr19	2436802	2437000
chr3	13248602	13249000
chr19	2131802	2132000
chr22	47102802	47105400
chr10	59110602	59111200
chr1	15768602	15769200
chr7	151555602	151558400
chr8	17400802	17401000
chr4	76957802	76958400
chr12	125497802	125498800
chr16	333802	335800
chr5	74316202	74316400
chr1	114256802	114257600
chr3	106241602	106242200
chr22	49445602	49445800
chr1	3094202	3096400
chr1	37267202	37267600
chr1	106456602	106457400
chr3	196387202	196388400
chr8	117758002	117758200
chr8	144378602	144379000
chr11	18856002	18856600
chr16	52897602	52897800
chr16	20341602	20342200
chr11	59118602	59119000
chr1	16416402	16420600
chr8	95925802	95926400
chr21	45932402	45932800
chr5	180397402	180397800
chr9	36960602	36960800
chr14	94368602	94369000
chr11	116661002	116661200
chr5	1283402	1284200
chr1	207949202	207949600
chr16	322402	324000
chr10	134806802	134807600
chr9	107067002	107067400
chr6	52689802	52690200
chr18	71833002	71833400
chr22	47543002	47543400
chr11	117327802	117328400
chr12	132694802	132695400
chr20	40681202	40681400
chr2	241465202	241466000
chr2	1418802	1419400
chr16	86878202	86879000
chr17	44987402	44988200
chr11	2593802	2595000
chr15	83571802	83573200
chr16	27605202	27606000
chr1	7069402	7070000
chr1	24003002	24003400
chr2	133376002	133378000
chr2	130577602	130577800
chr3	118761002	118761400
chr10	37911202	37911600
chr17	29868002	29868400
chr4	1364002	1365600
chr3	182799402	182800000
chr22	47541202	47542800
chr12	130623202	130623600
chr15	83609602	83610400
chr2	242836202	242838800
chr11	62122602	62122800
chr18	12091402	12093200
chr6	157528002	157529000
chr2	237615002	237615200
chr9	138119802	138121000
chr21	41038202	41038400
chr3	65864002	65864200
chr10	131952202	131952600
chr12	7535402	7536200
chr11	98333202	98333600
chr7	97843202	97845400
chr19	35069602	35070000
chr17	65579802	65580200
chr16	30795602	30795800
chr13	112200602	112201000
chr5	149581402	149582000
chr1	7507602	7508200
chr10	23452402	23452600
chr15	29417802	29418600
chr2	239023402	239024600
chr16	16150202	16150800
chr19	36349202	36349400
chr5	95437402	95437600
chr21	38606002	38606400
chr8	101883202	101884200
chr16	4210002	4210200
chr19	2135602	2136600
chr20	44108202	44108800
chr1	899202	900000
chr14	95042202	95042400
chr21	38350602	38352400
chr10	133475402	133475600
chr9	14633802	14634400
chr7	7596402	7597400
chr3	13367602	13367800
chr12	30323402	30323600
chr21	33587002	33587600
chr16	4042402	4043200
chr4	67052802	67053400
chr22	22040602	22043600
chr22	47568402	47569000
chr8	78533002	78533400
chr18	14173402	14174000
chr8	133241202	133241600
chr8	102182402	102182600
chr13	113485602	113485800
chr11	117062402	117064400
chr14	44135202	44135600
chr8	125141802	125142400
chr21	43090202	43090600
chr11	6650602	6651400
chr17	79760002	79760200
chr12	133002602	133003600
chr3	184208802	184209600
chr2	101670602	101671000
chr9	92297202	92297800
chr10	124418002	124418600
chr22	43569602	43570200
chr2	186050002	186050200
chr16	2906802	2907200
chr3	75445602	75446000
chr14	30486602	30486800
chr17	21517202	21517400
chr1	2694002	2695200
chr19	6466402	6466800
chrX	38919202	38919600
chr7	97800802	97801600
chr14	65534602	65535200
chr8	102276802	102277200
chr1	236499402	236500400
chr1	157271202	157271600
chr8	142241802	142242200
chr19	39702802	39703200
chr4	3234402	3236200
chr16	2909602	2910000
chr2	63102002	63102400
chr19	29968802	29969200
chr11	1009802	1013600
chr19	10163002	10163600
chr12	120785202	120785600
chr15	90610002	90612000
chr7	97853602	97854400
chr10	135014202	135015200
chr4	2046402	2046600
chr1	87208402	87208600
chr7	131508802	131509000
chr4	190597402	190598000
chr2	122079402	122079800
chr19	467402	467600
chr7	50652202	50652400
chr11	76922202	76923200
chr4	100331402	100331600
chr18	53949002	53949200
chr5	172959802	172960200
chr1	213770602	213770800
chr21	42682202	42682800
chr22	50279402	50280000
chr15	23049002	23049400
chr14	56634602	56635000
chr6	1653002	1653400
chr2	450602	451000
chr7	155842202	155842800
chr3	78530202	78530600
chr2	233985202	233985400
chr8	82747002	82747600
chr5	509802	510800
chr5	42468602	42469000
chr6	1640402	1641400
chr14	95088002	95088400
chr17	78081202	78081400
chr10	23553602	23553800
chr5	118472202	118472800
chr14	105238402	105246000
chr7	158170002	158170400
chr6	150222202	150222600
chr2	219870802	219871000
chr8	129037202	129037800
chr6	107389602	107391600
chr7	44977202	44977400
chr5	78217602	78219400
chr7	157607802	157608200
chr14	24734402	24736000
chr4	7756602	7756800
chr19	16674802	16675200
chr21	42864602	42866400
chr3	61172002	61172400
chr21	15358602	15359000
chr9	140691202	140692600
chr10	105363202	105363400
chr20	24733202	24734400
chr1	106623402	106623800
chr8	143433602	143434200
chr12	163602	164600
chr5	6306402	6306600
chr2	101560602	101561000
chrX	101161202	101161600
chr2	99517002	99518000
chr20	25110002	25110800
chr3	70613602	70614200
chr1	15141402	15142800
chr16	669402	670200
chr15	83595402	83597000
chr11	62900002	62900800
chr1	152932002	152933400
chr16	33237402	33238200
chr4	69048002	69048400
chr16	1397002	1399200
chr12	91395602	91396000
chr15	94026402	94027000
chr9	113593002	113593200
chr2	131572402	131573200
chr13	112206602	112207000
chr1	149700602	149701000
chr14	94470602	94470800
chr2	241367002	241367400
chr16	1128002	1129400
chr20	58122402	58122800
chr12	98373002	98373800
chr10	129281002	129281600
chr22	47458802	47460200
chr22	19044402	19049000
chr19	616802	617800
chr1	22846602	22848600
chr2	159440602	159441000
chr4	129077002	129077200
chrX	131412402	131413000
chr11	1473002	1473400
chr17	43867802	43868600
chr2	242572002	242572600
chr5	64301002	64301400
chr19	7681202	7686800
chr18	28991002	28991400
chr7	4822802	4823000
chr9	31730402	31730800
chr17	20771202	20771400
chr2	241363802	241364800
chr3	125873402	125874400
chrX	45976602	45977400
chr22	45241602	45241800
chr10	129281802	129282600
chr14	101005602	101008600
chr3	136694602	136695800
chr10	43185802	43186200
chr5	179547202	179547800
chr5	19209602	19210200
chr8	143876802	143877400
chr6	33683602	33683800
chr8	140862002	140862400
chr14	101029802	101030000
chr4	3582602	3582800
chr10	1000402	1000600
chr16	69383602	69384000
chr2	220422802	220423600
chr1	104112202	104113200
chr10	135430802	135431200
chr3	75733202	75733400
chr4	158740602	158741400
chr2	110482602	110483000
chr7	4192602	4192800
chr2	130794402	130794800
chr15	79758002	79758400
chr19	39691002	39691200
chr12	117098402	117098800
chr4	40439402	40441000
chr1	24463802	24464600
chr14	95029002	95030200
chr7	4096602	4096800
chr10	1695402	1695800
chr11	1229002	1230000
chr14	95086602	95087400
chr7	113576802	113577800
chr19	36464402	36464600
chr14	77291202	77291800
chr20	25461802	25462800
chr17	8700402	8701800
chr7	1170002	1170400
chr5	172989802	172990000
chr10	93500002	93500400
chr17	11515402	11515800
chr20	43941802	43943200
chr19	17368602	17369800
chr15	22931002	22933000
chr9	139392802	139395600
chr6	43171602	43171800
chr10	124578002	124578600
chr11	1467802	1471200
chr19	35079202	35081000
chr9	138139202	138139800
chr5	15077802	15078200
chr21	9856002	9858400
chr14	56635202	56636400
chr1	182099002	182099600
chr19	17370202	17370800
chr18	6955802	6956000
chr18	59185402	59185800
chr1	210586002	210586200
chr9	140001202	140002600
chr11	68946802	68948400
chr12	130548402	130548800
chr7	50940202	50940800
chr11	17625802	17626800
chr1	19388402	19390200
chr5	175165602	175166000
chr7	158815002	158815600
chr7	10448602	10449000
chr4	3673002	3673600
chr22	31526602	31528200
chr7	50467402	50468400
chr14	29236402	29236600
chr1	7724602	7725200
chr6	19205202	19205600
chr15	94017802	94018600
chr9	136953002	136953600
chr11	70852802	70853000
chr13	99075002	99076000
chr19	34445602	34446000
chr16	89586402	89586800
chr16	657802	658600
chr1	2318602	2318800
chr5	180302402	180303200
chr4	1814402	1816000
chr7	3203002	3203200
chr9	137965602	137966000
chr7	102709402	102709600
chr1	117362402	117362600
chr10	5541002	5542400
chr15	86873202	86873400
chr20	25343202	25343600
chr4	7446202	7446800
chr18	12085802	12089600
chr11	113569202	113569800
chr5	60897802	60898200
chr5	179059602	179059800
chr19	1912002	1915600
chr7	158153602	158154000
chr7	142639802	142640200
chr10	43591402	43591600
chr2	238954602	238955400
chr6	40985402	40986000
chr21	43160602	43161800
chr13	46504002	46504400
chr9	139720602	139722400
chr15	46121602	46122200
chr8	17986202	17986800
chr8	145820202	145822800
chr4	9240202	9240600
chr6	861402	861800
chr14	73886602	73887000
chr7	396202	398400
chr6	7425602	7426000
chr7	149917002	149918400
chr6	83142202	83142600
chr11	65576202	65576800
chr11	1033002	1036200
chr17	80107202	80107800
chr12	120616202	120617000
chr16	602802	603200
chr2	55781202	55781600
chr19	36353402	36353600
chr1	206704402	206704800
chr6	52778802	52779400
chr6	168645602	168646000
chr21	43230602	43230800
chr11	17416602	17418000
chr11	1036402	1037600
chr13	24168002	24168400
chr17	81019602	81023400
chr7	132867602	132868200
chr16	84988802	84990000
chr2	242573002	242573400
chrX	70798202	70798400
chr16	3083602	3084200
chr19	7534202	7536800
chr10	121212002	121212200
chr2	60461402	60461800
chr17	76200602	76201400
chr3	178293802	178294600
chr15	27818802	27819200
chr11	100143802	100144200
chr10	134662602	134663200
chr19	36341602	36341800
chr17	77886602	77887000
chr14	76771602	76771800
chr5	177592802	177593200
chr11	128723602	128723800
chr2	106728602	106729400
chr16	90002802	90003200
chr5	1085402	1085800
chr12	133168802	133169000
chrX	67970602	67971600
chr19	15870802	15871400
chr22	50034202	50034800
chr4	76903602	76903800
chr20	57766802	57767200
chr14	67940202	67940600
chr20	49948002	49948200
chr3	182800202	182800800
chr10	5548402	5550600
chr10	98626802	98627400
chr17	164202	165000
chr21	46998202	46998800
chr6	168748402	168748800
chr7	66192802	66193000
chr19	45540802	45541000
chr3	8751402	8751800
chr18	77735002	77735200
chr16	3521602	3522600
chr3	182032602	182033600
chr11	4439402	4440200
chr7	157079802	157080000
chr5	1824802	1825400
chr11	988202	988800
chr10	43147202	43147400
chr2	235951402	235951800
chr2	26237602	26237800
chr16	336402	338600
chr4	24600802	24601200
chr14	105246202	105246600
chr11	75160402	75160800
chr4	1358402	1359200
chr16	10934202	10934800
chr21	15427802	15431200
chr2	206841802	206842000
chr2	198456202	198456600
chr16	1834202	1837200
chr3	14621402	14621800
chr9	139144002	139144600
chr8	17399802	17400400
chr2	590602	590800
chr2	7496802	7497400
chr7	22383602	22384400
chr1	42212202	42213000
chr17	77353202	77353400
chr22	19114402	19116000
chr12	57389002	57389800
chr9	140726802	140727800
chr22	21967002	21967600
chr17	43869202	43871400
chr9	72919202	72919600
chr7	158235802	158238600
chr2	130129002	130129400
chr7	158315402	158316400
chr17	44110002	44110800
chr4	49163402	49164000
chr7	142641602	142642000
chr12	109634602	109635600
chr20	23960402	23960800
chr19	5273802	5274200
chr11	1316402	1318000
chr16	85844002	85844400
chr7	97582602	97583000
chr19	36211602	36212800
chr17	77273002	77273400
chr16	87455002	87455400
chr19	50691602	50692400
chr22	46760802	46761400
chr12	84755802	84756200
chr16	4317402	4318000
chr21	33849002	33849600
chr22	31532402	31533000
chr3	118520602	118522200
chr1	28476602	28477200
chr13	45446202	45448200
chr14	91806002	91806200
chr15	82443602	82444000
chr22	47766402	47766800
chr21	44425802	44426000
chr17	3289602	3289800
chr17	14623202	14623600
chr20	22484802	22486000
chr17	40778202	40778600
chr15	69775002	69775600
chr7	55235002	55235400
chr20	60802602	60804000
chr1	200058602	200058800
chr1	62733402	62734800
chr19	36051002	36051400
chr5	55702802	55703200
chr8	112482602	112483000
chr10	135098602	135099200
chr3	163671402	163671800
chr8	142263802	142264200
chr8	37909802	37910000
chr7	45009202	45009800
chr11	70912202	70912600
chr5	10278402	10279400
chr16	20340002	20341400
chr15	45433602	45434400
chr5	171779202	171779600
chr18	45616402	45616600
chr10	50620402	50621200
chr14	104576202	104578600
chr16	3788602	3791200
chr8	38432002	38432400
chr16	25825802	25826400
chr8	129038802	129041000
chr3	58131202	58131800
chr14	104904602	104904800
chr4	628202	628600
chr6	9461402	9461800
chr15	90447802	90448200
chr4	160644402	160644800
chr16	32648802	32649400
chr17	40779202	40779600
chr11	12876802	12877200
chr14	68215002	68215400
chr3	38417202	38418000
chr2	109898202	109898600
chr16	56918402	56918800
chr12	117066002	117066600
chr5	132832402	132832600
chr17	6578402	6579000
chr7	73801802	73802400
chr9	140379002	140381400
chr19	12984002	12985600
chr17	3776202	3776600
chr2	102823002	102823800
chr2	9864802	9865000
chr12	64426002	64426400
chr14	102520402	102520800
chr19	22989402	22990200
chr1	176187602	176187800
chrX	10022802	10023000
chr8	48939402	48939800
chr9	80289602	80289800
chr1	118359202	118360000
chr7	138009802	138010000
chr19	457602	457800
chr6	169824602	169825000
chr19	15833802	15834400
chr20	54549202	54550400
chr1	114030802	114031800
chr2	120825602	120826200
chr2	1112002	1113000
chr16	89620002	89620400
chr18	74541802	74542200
chr1	162345402	162345600
chr19	46443802	46444000
chr19	620202	620600
chr11	128725402	128726400
chr1	15458202	15458600
chr7	112380202	112380600
chr10	24608002	24608800
chr17	29868602	29869000
chr2	5831002	5834400
chr20	49230002	49230800
chr1	15174802	15180000
chr6	24198402	24198800
chr17	62240002	62242200
chr21	41296002	41296400
chr9	82915602	82916000
chr11	74414202	74414600
chr18	12035202	12036200
chr14	105516202	105517800
chr2	61939002	61940200
chr7	22278602	22279200
chr16	20392002	20392600
chr10	132507402	132508600
chr16	15092202	15092800
chr5	117583202	117584000
chr22	46312402	46316200
chr19	36762602	36763200
chr7	73470602	73471200
chr9	78435802	78436400
chr12	69349802	69350400
chr1	118131602	118131800
chr8	10383802	10384000
chr19	2117002	2118800
chr16	1254002	1254200
chr12	132326202	132326800
chr3	133739202	133739800
chr16	10916202	10917400
chr16	2798802	2799600
chr18	71897402	71897600
chr21	9881402	9882200
chr20	371002	372400
chr18	14172602	14172800
chr22	44376802	44377200
chr17	25934602	25935600
chr15	90021202	90022000
chr15	46133202	46133800
chr4	115208202	115208800
chr13	112348802	112349200
chr17	9089802	9090400
chr19	4042002	4044800
chr8	143308002	143308800
chr5	176772602	176772800
chr7	88239802	88240200
chr4	1214402	1214800
chr11	70794802	70796400
chr22	47510602	47512000
chr1	157167402	157169400
chr9	68455002	68456000
chr1	224722402	224724000
chr15	34666002	34666400
chr6	157721002	157721400
chr19	28530802	28531000
chr15	90690602	90691400
chr22	45182402	45182600
chr15	90309802	90311600
chr11	130267002	130267600
chr9	140707602	140709600
chr9	95675602	95675800
chr7	65304002	65304400
chr12	122473802	122474000
chr14	99800002	99800800
chr11	63029202	63029400
chr10	134627202	134627800
chr15	69879202	69879400
chr17	80853002	80854200
chr11	5704202	5704600
chr22	23995002	23995400
chr4	71217802	71218000
chr13	114098002	114099200
chr16	85068202	85069200
chr20	31920802	31921000
chr5	149927802	149928000
chr9	116838602	116839000
chr9	128833802	128834400
chr9	136179802	136180200
chr14	70501202	70501600
chr15	90502602	90502800
chr13	29913802	29914200
chr4	190642002	190644200
chr8	967602	968600
chr3	172332202	172332800
chr1	3172002	3172600
chr19	49893402	49893800
chr19	5825202	5825800
chr5	157359402	157360200
chr22	43577202	43577600
chr5	121164402	121165200
chr8	74563402	74564000
chr11	11203802	11204200
chr16	598802	600800
chr17	48883602	48884000
chr2	242845402	242848600
chr16	80930602	80931000
chr19	8486602	8487200
chr1	75590202	75591600
chr3	58632002	58636200
chr4	514402	514800
chr1	24462602	24463600
chr2	241906402	241907400
chr1	2630202	2630600
chr4	154823602	154824000
chr1	24460602	24461200
chr2	56563002	56563200
chr14	33335002	33335600
chr1	64762002	64762400
chr1	22167802	22170800
chr3	129173402	129173800
chr2	4072202	4072400
chr5	63581402	63581800
chr11	8345002	8345400
chr4	190767402	190767800
chr6	76841802	76842400
chr1	15119002	15119200
chr11	10516602	10517000
chr20	29551802	29552200
chr3	30020202	30020600
chr20	41215402	41216200
chr16	89225802	89226400
chr2	209389602	209389800
chrX	153072002	153073000
chr4	1556402	1557400
chr6	40362802	40363800
chr1	236611402	236611800
chr10	112590402	112591400
chr9	131403002	131403200
chr8	144990602	144991200
chr1	15455202	15455800
chr9	1200802	1201400
chr12	132878002	132878200
chr4	6682202	6682600
chr7	128505202	128507200
chr17	2596802	2597800
chr2	96194402	96195400
chr7	36010802	36011400
chr8	10579202	10580200
chr2	23908602	23909000
chr1	7945402	7946400
chr3	9642202	9643200
chr2	242870002	242870400
chr6	7229402	7230000
chr7	6170402	6170800
chr19	39653202	39655400
chr9	68380202	68380600
chr21	36133402	36134000
chr2	148720002	148720800
chr13	113667202	113669600
chr4	163238802	163239600
chr4	171049002	171049200
chr15	79756002	79756600
chr12	49795602	49796000
chr8	66235002	66235400
chr16	86251402	86252600
chr19	3496202	3497600
chr20	30925802	30926200
chr2	55015002	55015400
chr19	17476202	17477000
chr20	24996602	25002800
chr10	15270402	15271600
chr7	26218002	26218600
chr7	1353402	1353600
chr5	660402	665600
chr1	21570002	21572200
chr17	5019002	5019200
chr10	5542802	5543200
chr6	36988202	36988400
chr11	70860002	70860400
chr8	752002	752200
chr3	185836002	185836400
chr16	1843402	1844800
chr2	238869602	238870200
chr19	1594402	1594600
chr1	78676802	78678000
chr3	24703802	24705200
chr2	240392802	240393400
chr8	143687802	143688000
chr17	26042002	26042400
chr17	33602	34800
chr10	34344402	34344800
chr1	4037202	4037400
chrX	48317202	48317600
chr2	147821802	147822200
chr6	34508602	34509000
chr11	75883002	75884200
chr1	44569002	44569600
chr11	58830002	58831000
chr1	110076402	110076800
chr4	171109402	171110200
chr9	96658602	96658800
chr8	144775802	144778000
chr7	114338402	114338800
chr18	76752202	76752800
chr2	239558802	239559000
chr15	39567402	39567800
chr12	105392202	105393800
chr1	43973002	43973400
chr10	1405602	1406200
chr19	7485402	7488800
chr4	190585402	190586400
chr22	18965202	18966200
chr4	190506602	190509600
chr7	153801602	153802000
chr1	3257602	3257800
chr4	149423402	149424600
chr1	118124202	118125600
chr17	6023602	6024000
chr17	19652802	19653800
chr2	160152602	160153000
chr1	4277602	4278200
chr1	19330202	19330400
chr10	45372002	45372800
chr1	201102602	201102800
chr16	90056802	90057600
chr19	49509402	49509800
chr6	29097002	29097400
chr7	97835602	97836400
chr10	45694202	45695000
chr2	242929602	242930800
chr13	24523802	24524200
chr6	4893402	4893600
chr3	183756202	183756800
chr9	131863402	131866800
chr16	317802	319800
chr16	56722402	56722600
chr1	236419202	236420200
chr6	25732002	25732200
chr1	38117602	38117800
chr10	109711602	109711800
chr2	87643602	87643800
chr19	17533002	17533400
chr16	50689002	50690600
chr14	24386402	24386600
chr6	54689202	54689800
chr4	49272802	49273400
chr6	168677402	168678600
chr10	124400202	124400800
chr16	27221602	27222200
chr17	72109602	72110000
chr5	63581002	63581200
chr1	19597002	19597400
chrX	2184602	2184800
chr12	133105002	133106000
chr1	6184602	6185200
chr16	83980202	83981200
chr7	123485002	123485200
chr4	36200002	36200800
chr12	52754402	52755200
chr8	125565202	125565600
chr4	92279802	92280200
chr2	2086602	2087000
chr13	23168202	23168600
chr6	168205202	168205600
chr1	8245602	8246200
chr19	17013202	17013600
chr15	79864202	79864600
chr19	14167202	14167400
chr5	108334002	108334200
chr15	57833002	57833800
chr17	3474402	3474600
chr10	121943402	121943800
chr9	72738802	72739200
chr9	2643202	2644000
chr8	135673202	135674400
chr6	40346002	40346800
chr19	45767802	45768200
chr11	3681202	3681400
chr7	4190002	4190800
chr4	86830802	86832600
chr15	90767802	90769200
chr11	3249602	3249800
chr17	73518002	73518600
chr13	112348002	112348600
chr17	26042802	26043000
chr22	38324402	38330600
chr14	105845802	105846400
chr16	2505402	2505800
chr2	87584002	87584400
chr13	41386802	41388400
chr11	128724002	128724600
chr10	80687002	80687600
chr9	18776802	18777000
chr19	40216802	40217400
chr14	105422402	105422600
chr16	85666602	85681000
chr9	130471602	130472000
chr7	86920602	86921200
chr22	22644002	22644400
chr3	183634402	183634800
chr19	1974202	1975800
chr22	46319602	46319800
chr18	41139402	41140200
chr12	84522002	84522600
chr1	153143202	153143400
chr13	22685002	22685400
chr19	21119802	21120800
chr8	37908002	37908400
chr7	73927202	73927800
chr12	50331602	50332000
chr6	161099802	161100600
chr7	155102202	155102600
chr2	242399602	242401600
chr17	58690802	58691400
chr10	12474602	12475200
chr4	74035802	74036800
chr10	134505202	134505400
chr17	15798802	15799400
chr7	124673402	124674000
chr1	3008402	3008800
chr10	44849002	44849800
chr15	93923202	93923400
chr15	80494002	80494400
chr3	10820602	10821000
chr16	56919402	56919600
chr18	14174202	14174400
chr11	1038202	1038600
chr4	939602	943000
chr8	10537602	10540200
chr2	232393002	232393200
chr15	79217602	79220400
chrX	1497402	1497600
chr20	19271002	19271400
chr1	3147202	3147600
chr11	3660202	3660400
chr3	28849802	28850200
chr19	14162602	14162800
chr11	129488002	129488400
chr19	4176602	4176800
chr13	96685402	96686600
chr6	160238202	160238800
chr6	2264202	2264600
chr7	1987402	1987800
chr1	36659602	36659800
chr1	3151602	3152200
chr1	26506802	26507400
chr1	44489602	44490000
chr16	630202	631400
chr4	6304202	6304400
chr10	73817202	73817600
chr5	33984202	33984800
chr10	51778002	51778200
chr19	56671002	56671600
chr17	31319602	31320400
chr20	55485602	55486000
chr8	47184002	47184200
chr15	57763602	57764000
chr19	4531402	4532400
chr6	76569602	76569800
chr11	118918602	118920000
chr6	161372402	161372600
chr16	20333002	20334600
chr21	9921802	9922800
chr10	72811802	72812600
chr1	26472402	26472600
chr12	9218802	9219200
chr1	2893002	2896200
chr2	133641602	133641800
chr9	131030602	131031200
chr13	45443202	45446000
chr9	94703002	94703600
chr18	19602602	19602800
chr5	124521002	124521200
chr19	6389402	6389600
chr17	80879802	80881000
chr19	5096402	5097200
chr11	120013602	120014000
chr11	75906002	75908000
chr4	8455202	8456200
chr8	5599002	5599400
chr19	35068602	35069000
chr11	45927802	45933000
chr14	92226402	92227000
chr14	23840002	23840400
chr5	70908602	70908800
chrX	153697802	153698000
chr4	122853402	122854200
chr2	242402602	242403000
chr14	96669402	96669600
chr1	231331402	231332000
chr6	47122402	47122600
chr6	40196802	40197200
chr1	239554202	239554400
chr10	44850802	44851400
chr4	11374202	11374600
chr16	11487002	11487600
chr20	42282202	42282400
chr4	7117802	7118000
chr3	53033202	53033400
chr3	38853202	38853600
chr22	20747402	20747600
chr19	36060202	36060800
chr11	67814802	67815800
chr20	31647602	31648000
chr3	155456402	155456600
chr5	114766602	114767000
chr11	35471002	35471400
chr12	52671402	52672000
chr10	119443402	119445000
chrX	140902402	140903200
chr17	79236802	79237800
chr10	73816602	73817000
chr19	56202402	56202800
chr20	30437002	30438200
chr1	74042602	74043000
chr10	134712002	134712400
chr11	61976002	61976600
chr1	17990402	17992000
chr6	40962602	40962800
chr6	166500802	166501400
chr21	33841202	33842200
chr21	9907602	9909400
chr16	75244602	75245000
chr2	232755602	232756600
chr17	37898402	37899800
chr15	90309002	90309600
chr21	43241602	43242200
chr21	9913002	9914200
chr6	168773202	168773600
chr3	128602002	128602200
chr10	116039802	116041800
chr5	179545802	179546200
chr14	99816202	99817000
chr15	68694802	68695400
chr1	2616002	2616600
chr17	6571402	6572000
chr12	108237002	108240800
chr3	128766002	128766600
chr1	161414602	161414800
chr1	15787802	15788400
chr19	55777402	55777600
chr17	7637402	7637600
chr16	12858002	12858200
chr8	143406002	143406400
chr10	940802	941200
chr7	3203802	3205800
chr20	60862802	60863800
chr2	68659602	68661000
chr17	79771002	79771200
chr7	141544802	141545600
chr16	88791602	88791800
chr16	67966802	67967000
chr6	52951602	52952000
chr19	7142602	7143400
chr8	123695602	123696000
chr22	43570402	43571600
chr16	1183402	1185000
chr12	132994002	132994600
chr12	133296202	133296400
chr9	138301002	138302000
chr9	131585402	131587400
chr15	90453002	90453200
chr2	196660802	196661200
chr2	121735002	121736400
chr11	486002	486600
chr11	88165202	88166200
chr17	44952402	44952800
chr7	32404402	32405000
chr21	43155402	43155800
chr12	53189602	53189800
chr8	37918202	37919800
chr22	21590602	21591000
chr19	17431402	17431600
chr18	74292402	74292800
chr21	9647802	9648400
chr17	78167802	78168200
chr22	49216602	49217000
chr22	46869402	46870200
chr13	32526802	32527400
chr4	1378002	1380200
chr7	101475402	101476000
chr10	12448802	12449600
chr22	21801202	21801400
chr10	21433202	21433600
chr13	80768402	80768600
chr22	17469002	17469400
chrX	54977002	54977400
chr1	15838402	15839000
chr9	38301402	38302000
chr15	86872202	86872400
chr1	206715202	206715400
chr17	32531402	32532200
chr3	137822202	137822800
chr22	49013202	49013600
chr16	33406602	33407000
chr6	896202	896600
chr19	1392202	1397800
chr14	78339802	78340800
chr5	135210002	135210200
chr18	77478202	77478400
chr16	2841202	2841600
chr19	3639602	3639800
chr1	190603002	190604000
chr21	43858402	43858600
chr11	67074602	67074800
chr7	55752402	55752800
chr8	143315202	143315400
chr4	1950602	1950800
chr3	119534402	119534600
chr20	32244202	32244400
chr2	241844002	241847000
chr12	110352402	110354200
chr10	80687802	80688000
chr3	94161602	94162000
chr12	124835002	124835200
chr8	110654802	110655000
chr19	2767402	2767800
chr8	141146802	141147000
chr8	31497602	31499000
chr8	141052402	141054800
chr4	183735002	183735200
chr7	150961602	150962000
chr17	28232402	28233000
chrX	125300202	125300400
chr8	97546002	97546200
chr9	131918402	131918800
chr10	135232802	135233800
chr17	71386402	71386800
chr17	80807202	80808600
chr8	47158402	47159400
chr19	3261602	3261800
chr9	95462202	95462800
chr1	17263002	17263800
chr3	10524002	10524600
chr13	67682002	67682400
chr8	108801002	108801400
chr20	17681602	17683800
chr22	40770602	40771000
chr16	69851602	69852000
chr2	132481402	132481800
chr19	13913802	13915000
chr17	73402	73600
chr6	125529602	125530600
chr12	79958402	79959000
chr7	6545602	6546200
chr7	389202	389800
chr4	6578002	6579000
chr1	69224402	69224800
chr13	112128402	112128600
chr1	118083402	118084400
chr16	67966202	67966600
chr1	22333202	22334000
chr2	26912602	26912800
chr19	33193802	33194400
chr11	70219002	70219200
chr11	45016002	45016600
chr6	170493002	170493200
chr1	88176602	88176800
chr1	23234402	23235000
chr1	156823602	156823800
chr7	157337402	157338200
chr10	101661402	101661800
chr7	408602	411400
chr19	49850002	49850800
chr19	36497202	36497800
chr1	22190402	22190800
chr17	79177202	79177400
chr9	96684202	96684600
chr12	97320402	97320800
chr11	1095002	1095600
chr2	44112402	44112800
chr20	1141202	1142200
chr8	58607402	58607800
chr12	115017402	115019200
chr16	1057002	1057200
chr19	7465802	7466600
chrX	26162202	26162600
chr3	52425802	52426000
chr5	152165002	152165800
chr1	2329602	2329800
chr18	41168602	41171200
chr8	143478602	143481600
chr11	119392402	119392800
chr17	78897002	78897800
chr1	19600202	19600400
chr14	103405802	103406800
chr16	78079602	78080400
chr15	84445602	84446200
chr10	34879602	34880000
chr16	5076802	5078400
chr20	60898402	60900000
chr14	105518202	105518400
chr2	241640402	241641400
chr7	4214002	4215400
chr8	140825202	140825800
chr2	183533402	183533800
chr9	136775402	136775600
chr7	102099802	102100400
chr22	43271802	43272800
chr12	82754402	82755800
chr16	88996602	88997000
chr16	1937802	1938200
chr8	650802	651600
chr16	71804402	71804800
chr3	140785002	140785600
chr13	113105802	113106400
chr8	99812402	99813200
chr2	11296402	11298200
chr1	152422202	152422400
chr4	1017602	1017800
chr10	3197602	3198000
chr9	38315202	38316800
chr4	190647602	190648200
chr7	4874202	4874400
chr19	5918602	5919000
chr1	249141402	249142400
chr6	41320202	41321200
chr15	93152402	93153000
chr9	128197402	128197600
chr17	48431202	48432200
chr22	46294402	46295200
chr9	93665602	93666200
chr12	56397802	56398800
chr1	2278402	2278600
chr16	4309602	4311200
chr8	143372002	143377400
chr9	68408602	68409600
chr1	149137802	149138600
chr16	26739802	26740200
chr2	87644402	87645600
chr20	39300202	39301200
chr11	64602002	64606400
chr5	85311402	85312200
chr19	1809802	1810000
chr6	107239002	107240000
chr16	84265002	84265200
chr7	32388602	32389000
chr1	231349602	231349800
chr2	31805202	31806800
chr2	107459002	107460400
chr1	17088002	17088400
chr1	51720002	51720400
chr17	77313002	77313600
chr14	55875002	55875200
chr10	1049802	1050400
chr20	9574202	9574400
chr2	237627802	237628400
chr16	24838002	24838600
chr7	1481202	1481800
chr5	55053602	55054000
chr4	65040202	65040600
chr9	110153402	110153800
chr7	154651002	154652400
chr1	207027802	207028200
chr16	339202	340400
chr19	7482402	7485000
chr11	70398802	70399200
chr21	45172802	45175200
chr3	13376202	13377400
chr11	71835002	71835600
chrX	108992602	108993000
chr9	131754402	131754800
chr8	60160002	60160400
chr11	41078402	41078800
chr1	69875402	69876800
chr2	236465602	236466000
chr2	242080602	242080800
chr2	10152602	10153400
chr16	63718602	63718800
chr20	61964602	61965600
chr19	51021602	51022000
chr3	182818602	182818800
chr7	154502002	154502600
chr19	16642002	16642400
chr19	2224002	2227800
chr9	34809402	34810000
chr19	19021802	19022200
chr11	128877402	128877800
chrX	152709002	152709600
chr17	18153602	18154600
chr7	158124602	158125400
chr13	99069802	99071400
chr7	3325202	3325400
chr17	48432402	48434800
chr17	40960202	40960600
chr4	166325602	166325800
chr14	105358202	105363200
chr5	171777802	171778000
chr10	65801802	65802000
chr4	68332002	68332400
chrX	69458002	69458400
chr7	139709602	139710200
chr16	88573002	88574200
chr22	47097002	47097600
chr9	36850002	36850400
chr11	1001602	1003600
chr1	24449402	24452200
chr1	4675602	4675800
chr20	44958402	44959600
chr7	3253202	3253800
chr17	76178802	76179000
chr22	30867802	30868400
chr15	45943202	45943800
chr13	73527202	73528800
chr18	75611602	75612800
chrX	1716002	1718400
chr6	122815602	122816800
chr10	88781802	88782200
chr10	120471602	120473000
chr11	985802	987200
chr16	1837402	1843000
chr21	9909602	9910600
chr16	1485002	1485400
chr9	47189602	47189800
chr17	7088602	7088800
chr7	45663602	45663800
chr7	4005402	4008400
chr16	20786002	20786600
chr1	109665402	109665800
chr21	15431602	15431800
chr19	7517002	7517200
chr2	42074202	42074400
chr20	50008002	50008200
chr1	3379802	3381400
chr1	224865002	224865400
chr19	1978602	1980000
chr5	2992002	2992600
chr9	66466802	66467000
chr10	88777402	88778000
chr18	77447602	77448400
chr19	33208602	33208800
chr11	421002	421200
chr10	127233402	127233600
chr2	1077202	1078400
chr13	99061602	99061800
chr5	157214602	157215000
chr8	145779202	145780000
chr12	72487802	72488400
chr12	132914602	132915200
chr20	23015602	23017400
chr6	111150202	111150600
chr18	8185202	8185600
chr19	5823602	5824400
chr2	120199802	120200000
chr12	133398402	133398800
chr19	41038402	41038600
chr7	32004002	32004200
chr14	104640802	104641600
chr12	96080202	96080400
chr22	50510202	50510600
chr2	133043602	133045800
chr19	15133602	15134200
chr3	4803402	4804200
chr12	132263602	132263800
chr4	37504202	37505200
chr9	44877802	44879000
chr21	43385802	43386200
chr7	158702602	158703800
chr12	122257402	122258200
chr19	51519202	51519600
chr19	38692402	38692800
chr14	105363602	105364000
chr14	50143202	50143800
chr11	129566402	129566600
chr16	27606402	27607800
chr7	116938002	116938200
chr19	619002	619800
chr19	16625402	16625600
chr12	104156202	104156400
chr10	1555602	1556000
chr7	55411602	55412600
chr7	45731402	45732000
chr17	1347402	1347800
chr7	5419002	5419800
chr2	118617802	118618200
chr9	139371802	139372000
chr4	190534802	190535000
chr11	2494002	2494200
chr22	47002402	47004600
chrX	73083002	73083400
chr6	34144402	34144800
chr7	86415802	86416200
chr2	45747802	45748400
chr6	168496802	168500400
chr6	3148202	3148600
chr20	60893802	60895200
chr6	36925602	36926600
chr7	1582602	1586400
chr1	93636002	93636200
chr14	104193802	104197400
chr22	38317802	38318200
chr14	95802202	95804200
chr5	16803002	16803600
chr4	187563002	187563200
chr10	135115602	135116400
chrX	100546202	100546600
chr22	45180602	45181200
chrX	106819402	106819800
chr11	128726802	128727600
chr10	5544002	5547600
chrX	14225602	14227000
chr3	13371202	13372600
chr2	29470002	29470400
chr7	53688002	53688600
chr10	99560802	99561600
chr15	51706602	51707400
chr17	13748602	13749000
chr13	20586002	20586600
chr3	17521802	17523000
chr16	88500602	88501000
chr18	10036802	10037600
chr6	12749002	12750800
chr2	106738202	106738800
chr19	58967802	58968600
chr15	78994802	78996000
chr17	9593402	9593600
chr6	67106002	67106800
chr2	209216402	209216800
chr6	135887002	135888200
chr10	82079602	82080400
chr9	136636602	136637600
chr3	158221002	158221400
chr17	79161802	79164000
chr9	91301202	91301400
chr11	1156002	1156400
chr4	8818802	8819800
chr19	4345602	4346400
chr1	116021602	116022400
chr5	136963402	136964200
chr2	135445602	135445800
chr11	63776802	63779600
chr16	88943002	88944000
chr15	41155602	41157600
chr4	135048202	135048600
chr7	97873402	97875800
chr10	131860202	131861000
chr1	24482602	24483000
chr12	44257802	44258200
chr19	17017602	17018000
chr7	43958802	43959600
chr12	133130402	133130800
chr14	81959602	81959800
chr16	89682002	89682400
chr13	70311202	70312400
chr15	45370002	45370600
chr12	88763602	88763800
chr2	238974802	238975400
chr10	132001202	132001800
chr22	30947002	30947400
chr2	241848802	241849800
chr13	46357602	46358200
chr9	91897602	91898000
chr16	56935602	56936800
chr21	38159202	38159800
chr7	99607402	99607800
chr13	113299602	113300200
chr6	40242202	40242800
chr5	38521602	38522400
chr19	45705802	45706200
chr14	105707802	105708200
chr7	142640402	142641400
chr17	79692802	79694200
chr3	11707602	11708000
chr20	32101802	32102000
chr19	35160202	35160600
chr6	122628802	122629400
chr9	138135402	138137400
chr11	130193602	130194000
chr20	58342002	58342600
chr3	194790402	194790600
chr2	106509402	106510200
chr11	1030802	1031000
chr20	34186802	34188400
chr1	109616402	109616800
chr5	174178802	174179000
chr17	68080002	68080400
chr4	160669202	160669600
chr7	155611202	155611600
chr7	158151202	158151400
chr15	42125802	42128600
chr19	12783402	12784200
chr3	195512002	195513600
chr7	2709802	2710000
chr4	6586602	6587000
chr16	299002	299400
chr1	60292402	60293000
chr6	43182802	43183200
chr10	45939602	45940600
chr8	143434602	143443800
chr2	241830202	241830600
chr5	538602	541400
chr19	51412202	51413200
chrX	180802	181000
chr13	114248602	114249000
chr12	8370802	8371000
chr16	86586402	86587400
chr7	91835202	91835600
chr5	32296002	32296200
chr11	118549602	118550600
chr20	1152002	1152800
chr13	99092802	99093200
chr15	101099202	101099400
chr8	144230402	144230800
chr2	72654402	72654800
chr21	45320002	45321200
chr7	97859602	97860400
chr1	64652602	64653200
chr10	72495002	72495800
chr4	8424402	8424800
chr22	29659802	29660800
chr4	110860202	110860800
chr10	132970802	132971000
chr14	88906002	88906600
chr16	1556002	1556400
chr1	15204002	15205800
chr4	40484202	40484600
chr17	78223802	78224200
chr11	45642802	45643000
chr19	56670202	56670400
chr8	53352202	53352800
chr12	3803402	3804000
chr3	10554802	10556200
chr1	70800202	70800400
chr2	14674402	14674800
chr12	124829002	124829800
chr15	45386602	45387000
chrX	106171402	106172600
chr12	133153402	133154000
chr16	57989402	57990400
chr9	31004602	31005400
chr6	104466802	104467600
chr17	80653202	80654000
chr2	135206202	135206600
chr7	154623802	154624400
chr20	61690002	61690400
chr8	145919202	145919800
chr12	114316202	114316600
chr1	2576202	2576600
chr14	95042602	95043200
chr19	10164202	10164800
chr11	1466002	1466600
chr10	115697802	115698400
chr5	16770802	16771200
chr14	93447802	93448400
chr8	102274402	102274600
chr16	84494202	84499200
chr19	8320002	8320400
chr1	18005602	18007200
chr10	116124402	116124800
chr14	94381402	94381600
chr17	52954602	52954800
chr22	31009802	31010600
chr8	11246402	11248000
chr14	95350602	95351000
chr8	143459402	143460800
chr19	18467802	18469000
chr15	83617402	83618800
chrX	3279002	3279400
chr11	119043602	119043800
chr10	131504602	131505000
chr18	14174602	14175200
chr6	166683802	166684000
chr9	33803802	33804400
chr15	42142202	42145000
chr1	159831202	159832400
chr7	139270002	139270200
chr9	140965402	140965600
chr1	9563402	9563800
chr15	84946002	84946400
chr11	95180202	95180600
chr16	70325802	70326600
chrX	153692002	153692800
chr5	60566402	60566600
chr22	50041402	50041600
chr2	236697202	236697600
chr5	138491002	138491600
chr1	23768802	23769000
chr2	242873402	242874200
chr8	27428402	27428800
chr16	2278002	2282400
chr5	16921002	16921200
chr5	149578002	149578200
chr19	36322802	36323200
chr17	65581602	65582000
chr19	51567202	51567600
chr16	3081002	3083000
chr6	108561402	108562000
chr21	45846802	45847000
chr10	103898602	103899800
chr1	2889202	2892800
chr2	228784602	228785800
chr2	167037402	167038200
chr9	140050202	140050400
chr7	2278802	2279200
chr8	144473802	144474000
chr6	170649802	170650400
chr20	25317002	25319200
chr7	157821402	157822000
chr8	126046602	126046800
chr17	45369602	45370000
chr19	46201802	46202200
chr16	10918002	10919600
chr9	140400602	140401400
chr22	47425202	47430600
chr9	139310402	139310600
chr17	25274802	25275000
chr1	10810002	10810400
chr9	34424402	34424600
chr16	31388202	31388600
chr20	60873602	60874200
chr20	55491602	55491800
chr19	45570002	45576000
chr16	80688202	80688600
chr9	136382802	136383000
chr19	5818202	5819400
chr16	88165402	88165600
chr22	50716002	50723600
chr7	157343002	157343200
chr14	24411602	24412400
chr9	116811202	116812200
chr17	4925202	4926000
chr13	24745202	24745800
chr10	118577602	118578200
chr16	31235202	31235600
chr13	108653402	108653600
chr10	93816402	93817400
chr2	91775202	91775400
chr11	33686802	33687800
chr8	3190402	3190800
chr4	1215002	1223800
chr1	22331802	22332600
chrX	38921002	38921400
chr19	8206402	8207000
chr1	201103602	201103800
chr3	72635802	72636400
chr4	131323402	131323800
chr3	79619002	79619200
chr5	76467602	76467800
chr15	42150402	42151400
chr15	41816002	41816200
chr19	7964602	7965600
chr1	87018402	87019200
chr15	41256402	41256600
chr17	26657802	26659400
chr5	171990202	171991800
chr21	45655202	45655400
chr18	44036202	44036600
chr13	51692402	51693800
chr19	36281802	36283400
chr16	602002	602400
chr2	216083602	216084000
chr22	50313602	50316200
chr5	177718402	177718600
chr9	4729202	4729600
chrX	129382602	129383400
chr10	98622802	98623000
chr7	47565802	47566400
chr18	65409202	65409400
chr6	168458402	168458800
chr20	3632002	3632400
chr6	109830602	109831000
chrX	9848202	9848600
chr11	58672202	58673200
chr16	68530602	68531400
chr2	238870802	238871000
chr10	77008002	77008600
chr17	77127802	77128800
chr20	47288202	47288600
chr1	2689002	2689600
chr8	143395402	143396600
chr8	38434802	38435400
chr10	122814002	122814200
chr22	44258202	44258800
chr14	78185202	78185400
chr2	237739802	237742000
chr19	33495802	33496000
chr14	102419602	102420000
chr9	133772802	133774200
chr14	99812002	99812400
chr16	89129602	89129800
chr2	1747402	1748000
chr19	1340202	1340400
chr8	83792802	83793000
chr1	47652002	47653600
chr1	34152002	34152600
chr8	145168402	145168600
chr5	30345602	30346000
chr2	132361802	132362200
chr18	55727602	55728000
chr2	96191002	96191600
chr1	16259202	16259400
chr22	47444202	47445400
chr10	16700402	16700600
chr13	114311402	114312800
chr1	118128802	118131000
chr1	89444002	89444400
chr14	102027602	102027800
chr14	73815002	73815400
chr7	100321402	100321600
chr16	20357402	20358000
chr20	47628002	47628200
chr7	26036602	26037000
chr12	3429002	3431600
chr1	148932602	148933000
chr17	44048202	44049600
chr16	88008802	88009400
chr20	62292002	62293000
chr7	140135002	140135200
chr11	134253402	134254000
chr1	166607202	166607400
chr17	21225402	21225800
chr2	122112802	122113000
chr1	15092602	15093000
chr1	205514002	205514600
chr3	128124402	128125000
chr2	240047802	240048800
chr14	104333802	104337000
chr6	117496402	117496800
chr6	134565602	134566000
chr19	4682402	4683000
chr4	3111402	3111800
chr16	3532802	3533000
chr9	136732602	136734000
chr22	21591802	21592200
chr7	155920002	155920600
chr2	118616802	118617200
chr12	3470602	3471000
chr21	44461802	44462800
chr2	27360002	27360600
chr7	97855202	97855800
chr7	155045602	155046400
chr10	99143802	99144000
chr19	18881002	18881600
chr16	69859602	69860400
chr7	71800602	71803600
chr10	60377802	60378400
chr18	34899002	34899800
chr1	114099802	114100200
chr19	2441002	2441400
chr2	122010602	122011800
chr16	88051402	88051600
chr11	2538202	2538800
chr10	97985002	97985400
chr14	105645202	105646600
chr3	41794402	41794600
chr19	39644202	39644400
chr16	30593002	30595000
chr4	8967002	8967200
chr6	125489402	125490000
chr6	170871002	170871400
chr7	715802	716200
chr2	31793002	31794200
chr1	109520202	109520400
chr9	138625802	138626000
chr4	6303002	6303600
chr15	31541202	31541400
chr9	491402	491600
chr19	13915602	13916400
chr17	63221202	63221600
chr4	1018602	1020400
chr11	68902402	68903200
chr8	1806802	1809800
chr10	98144202	98144600
chr21	36019802	36020200
chr19	889202	891800
chr8	145938602	145939400
chrX	123052602	123052800
chr9	101463602	101464000
chr10	44554002	44554400
chr7	45851402	45851600
chr7	122330202	122330800
chr2	130432802	130433400
chr7	134880802	134881800
chr7	97842002	97843000
chr13	99002802	99003600
chr16	309202	312400
chr19	36037402	36042600
chr4	7433402	7434000
chr11	65137802	65138000
chr15	75650402	75651400
chr9	96482602	96483000
chr20	60819002	60822800
chr11	121228202	121228800
chr14	100914602	100917000
chr8	18020402	18021000
chr4	70467002	70467400
chr9	90309002	90310000
chr4	37512202	37512600
chr16	20335002	20335800
chr15	39165002	39165200
chr8	141375402	141375800
chr21	11097802	11099400
chr1	54467602	54468400
chr17	73909802	73911600
chr6	27220602	27221200
chr22	46278202	46279600
chr1	161215202	161215600
chr12	65252202	65253000
chr2	237309402	237310200
chr1	159825402	159826800
chr10	76234402	76234600
chr6	30931602	30932800
chr16	88997202	88998600
chr21	45415602	45416000
chr7	921002	929000
chr7	97846202	97846600
chr14	105604602	105605400
chr2	235534202	235534600
chr2	122038602	122039000
chr13	97277202	97277600
chr6	74892402	74893000
chr11	62644802	62645800
chr3	195609802	195610600
chr19	52672802	52673000
chr9	32410802	32411000
chr4	106954002	106954200
chr2	3184202	3185200
chr11	113269402	113270600
chr14	77292402	77292600
chr8	35934602	35935200
chr3	169252402	169253000
chr14	66997002	66997600
chr11	63163202	63163400
chr19	7669802	7670800
chr1	2045002	2045800
chr12	87565602	87566000
chr1	22173802	22174200
chr21	46931402	46936800
chr2	73945602	73945800
chr6	158112602	158113400
chr5	2022802	2023000
chr4	140390602	140392200
chr17	11144802	11145400
chr10	112864402	112866200
chrX	39730802	39731000
chr1	161047002	161047600
chr8	2196402	2197000
chr4	1791402	1791600
chr11	95803602	95804000
chr19	831602	831800
chr7	51107002	51107400
chr5	68395802	68396400
chr14	104478602	104478800
chr9	132045802	132046800
chr19	19765602	19766000
chr17	80915002	80915600
chr5	2582802	2583400
chr9	119149002	119149400
chr9	17481002	17481400
chr1	155920802	155921000
chr4	120095202	120095400
chr10	67494602	67495000
chr8	134669202	134669600
chr22	17047802	17049000
chr9	131804602	131805200
chr14	24727802	24731600
chr4	190652602	190653800
chr10	98726402	98726800
chr11	61915002	61916400
chr19	648402	648600
chr17	8250602	8250800
chr21	9906602	9907400
chr12	8947202	8947600
chr7	10895202	10895600
chr7	122489802	122490600
chr17	9004802	9005400
chr2	99136402	99136600
chr5	134509002	134510800
chr12	58427202	58427600
chr8	47138202	47138400
chrX	48318402	48320600
chr18	60190602	60190800
chr17	2789802	2790600
chr1	81059802	81060000
chr7	138634202	138635000
chr22	35734602	35735000
chr2	121230202	121232400
chr4	2460402	2461000
chr17	9440202	9440600
chr2	122574402	122574600
chr7	5033202	5033400
chr22	47390402	47393200
chr1	2628002	2628200
chr11	1153802	1154400
chr15	100792602	100792800
chr7	155348002	155348600
chr14	70864802	70865800
chr17	74083602	74084000
chr16	25703802	25705000
chr7	149522602	149523000
chr12	133093802	133104000
chr1	84049002	84049800
chr1	230423602	230424000
chr14	61548202	61548400
chr4	68773002	68773800
chr1	153624402	153624600
chr18	55734602	55735200
chrX	120703802	120705200
chr10	35145802	35146400
chr8	143823202	143823600
chr2	238946602	238946800
chr17	12928602	12928800
chr14	105455602	105456000
chr1	15774002	15774400
chr11	17591602	17592000
chr12	56628802	56629200
chr7	50672402	50672600
chr9	113341002	113342000
chr12	5865602	5866000
chr19	56666002	56668800
chr16	536602	537200
chr2	206671602	206671800
chr20	19007602	19008000
chr9	21527602	21529000
chr10	126402	126800
chr16	67864002	67864400
chr4	186799602	186800200
chr14	38247602	38247800
chr17	26562402	26562800
chr20	62070802	62071200
chr4	187089802	187090200
chr16	57774602	57775200
chr17	5380002	5380400
chr15	34478402	34479400
chr14	101010402	101010600
chr1	15218602	15219400
chr15	78493002	78493200
[truncated: 10,309 more rows]

## Sheet: FetalMuscle
chr9	137431802	137432200
chr12	132856802	132857400
chr11	2029602	2032800
chr20	60280402	60281600
chr3	184390402	184391000
chr19	30272802	30273400
chr9	95704202	95705000
chr10	130822202	130826000
chr5	177569202	177572600
chr1	19131402	19131600
chr17	79152402	79154600
chr1	19129402	19130600
chr7	1361602	1361800
chr20	3677802	3679600
chr14	76554202	76554400
chr11	2057602	2059600
chr1	2793002	2793800
chr3	184391202	184392000
chr2	232793802	232796600
chr22	37758402	37760000
chr7	5659202	5659600
chr17	3763002	3763800
chr20	61896602	61898200
chr20	57956202	57957400
chr19	39410002	39410800
chr7	608802	609800
chr15	93670802	93671000
chr7	44189202	44191400
chr12	3416002	3417000
chr2	121846002	121847800
chr11	2726602	2727400
chr20	57986802	57987000
chr3	184408802	184413200
chr20	57897002	57900000
chr17	47596802	47600000
chr14	101289002	101292400
chr11	2033202	2037200
chr16	1080402	1081200
chr19	18857402	18858000
chr11	75867802	75868600
chr14	101141202	101148200
chr15	78185802	78186600
chr16	1093002	1093400
chr20	36092602	36093600
chr2	239619602	239621000
chr12	132845402	132846000
chrX	68288402	68288800
chr20	57045002	57045800
chr6	170557202	170558600
chr20	57046002	57047200
chr4	8344802	8345200
chr1	19132002	19133200
chr3	184381202	184382200
chr4	1696402	1697400
chr6	170754402	170754800
chr16	73319202	73321800
chr20	57047402	57047600
chr17	43073002	43073400
chr2	131019402	131020400
chr12	132981802	132982000
chr5	150562602	150564000
chr12	132852802	132856600
chr1	10686002	10686600
chr16	4254402	4255200
chr17	15333402	15333800
chr14	101241802	101245800
chr16	1093602	1099800
chr20	58027202	58029400
chr21	41557802	41559400
chr19	5992002	5992800
chr22	19666202	19668400
chr1	2260202	2263400
chr17	71596002	71597000
chr3	184413802	184415200
chr20	61891802	61894000
chr2	15834202	15834400
chr16	49841802	49844600
chr20	35403002	35407600
chr19	4571402	4571800
chr2	3339002	3339400
chr20	61951402	61955200
chr11	70730002	70730800
chr22	19505602	19506400
chr2	72028802	72029000
chr10	130694602	130694800
chr5	135326002	135327000
chr7	44797602	44798000
chr9	117008402	117008800
chr7	70485802	70486800
chr16	88932802	88933600
chr10	130736602	130738200
chr20	46584602	46587800
chr15	93669202	93670600
chr7	4857202	4857800
chr3	179268802	179269000
chr3	195487202	195490600
chr3	184476202	184477200
chr20	57047802	57048000
chr14	94323202	94328800
chr19	57423602	57424200
chrX	68607202	68609600
chr1	2433802	2435000
chr11	1995202	1995400
chr5	134399202	134399800
chr16	73442602	73442800
chr10	50102802	50103600
chr1	7554202	7554800
chr17	54151602	54152000
chr10	11438202	11440800
chr19	29913402	29914600
chr22	23243802	23245200
chr7	5287802	5288600
chr10	45313402	45314800
chr7	2184002	2184400
chr16	88350602	88354200
chr22	27979802	27980400
chr7	484202	485200
chr5	179808002	179808200
chr10	131070002	131072400
chr16	66371602	66372400
chr19	31747602	31748800
chr10	50155602	50156200
chr11	45545602	45546200
chr11	64414802	64415400
chr13	30072802	30073400
chr5	169502602	169503200
chr3	25023002	25024400
chr17	1842802	1845000
chr5	4882002	4884000
chr19	18857002	18857200
chr20	56454802	56458200
chr2	242403602	242403800
chr20	57900402	57900600
chr8	58824402	58824600
chr10	72294002	72295000
chr14	104721402	104722000
chr21	33369002	33370200
chr12	130786002	130786400
chr22	19899202	19900600
chr1	19146602	19147800
chr19	19592802	19594400
chr1	19038602	19039400
chr18	77347402	77351200
chr16	89138002	89139200
chr20	57039602	57040200
chr19	31233002	31234400
chr16	70757802	70761000
chr2	241338402	241338600
chr2	1797802	1798400
chr13	112214802	112215200
chr11	2473202	2474000
chr7	130084802	130085400
chr16	4292402	4292600
chr3	138163602	138164600
chr10	130725802	130729200
chr14	105020602	105020800
chr19	31234602	31234800
chr1	2435202	2436800
chr1	48108602	48111200
chr17	78439002	78440200
chr2	239937602	239938200
chr11	2728802	2731400
chr11	126366402	126367200
chr11	872802	873800
chr16	88186002	88186600
chr3	184365202	184365600
chr9	137417002	137419400
chr21	33505202	33507200
chr17	76559402	76560200
chr18	73717802	73718400
chr15	73182402	73183000
chr2	127595402	127595600
chr6	3265402	3266800
chr7	610002	610400
chr2	72027402	72028000
chr7	5660002	5660800
chr7	1362202	1364000
chr16	4286802	4292000
chr7	1336202	1337600
chr4	7193202	7193400
chr16	1101202	1102400
chr11	17673802	17674600
chr10	45322802	45323600
chr18	77145802	77146400
chr7	8551002	8551800
chr22	23143402	23143800
chr9	137131402	137132800
chr22	50021002	50023000
chr11	113157202	113157400
chr9	129366402	129366800
chr11	2060002	2061000
chr22	35197402	35197800
chrX	149248602	149250000
chr22	35195802	35197200
chr7	129437202	129439200
chr3	43405002	43407000
chr19	49175202	49175400
chr11	119505802	119506400
chr16	89145802	89147800
chr5	134571202	134573800
chr11	2430802	2431400
chr9	131966202	131966600
chr17	75910402	75911600
chr7	2636602	2637400
chr21	46404402	46408400
chr9	137619202	137621400
chr11	1942002	1946600
chr17	7796202	7796800
chr20	61080002	61083000
chr19	8204202	8205200
chr6	41126402	41126800
chr9	137647802	137649400
chr1	41978802	41979200
chr9	128202402	128202800
chr3	43403802	43404800
chr1	2539002	2539400
chr22	44678002	44678800
chr3	195485802	195486600
chr1	110070602	110071800
chr17	72247802	72248600
chr3	49693402	49696000
chr22	44780002	44780400
chr16	917602	917800
chr9	98965602	98967000
chr22	40099202	40101000
chr9	127566202	127566400
chr15	101303002	101307000
chr9	89190402	89193800
chr16	88184602	88185600
chr20	56415002	56415600
chr1	202619002	202619400
chr18	77365002	77366000
chrX	118323402	118325000
chr17	47603602	47606000
chr4	80348002	80348400
chr4	7151802	7152200
chr3	195490802	195491200
chr9	1959802	1960000
chr7	159003802	159005800
chr5	132703002	132705000
chr14	101661602	101662400
chr1	22858402	22858800
chr1	2790802	2792800
chr5	177752802	177753800
chr11	78693202	78694200
chr16	1102602	1105800
chr8	22074002	22074600
chr1	2143402	2148400
chr8	6212602	6213400
chr22	44807602	44808000
chr21	45001602	45002200
chr17	76552202	76552800
chr14	103005402	103007200
chr12	4198202	4199400
chr14	101256202	101258000
chr16	4292802	4294200
chr14	77406002	77407200
chr3	184404802	184407400
chr7	158860802	158862000
chr20	55798402	55800400
chr20	58359402	58361200
chr3	184366402	184367200
chr11	69723402	69724800
chr3	195491402	195491800
chr17	48406202	48406800
chr15	100816802	100817200
chr9	18654802	18655200
chr12	109003202	109004400
chr2	232798402	232800400
chr2	18030002	18030800
chr2	241229002	241230200
chr14	101189202	101190800
chr8	38469002	38469400
chr12	53726602	53727400
chr5	177807602	177808200
chr11	2720402	2725800
chr9	137409202	137409600
chr14	91806402	91809400
chr11	2154002	2156400
chr11	2168002	2173400
chr17	38513202	38514800
chr20	56618802	56620600
chr11	61689802	61692600
chr22	29619602	29622800
chr5	178749002	178754800
chr15	78179402	78184800
chr10	131811802	131812200
chr6	168816402	168816600
chr20	61391402	61393600
chr7	26632802	26635000
chr19	31377002	31378400
chr1	168902202	168902600
chr8	136678602	136679600
chr14	101644402	101644800
chr1	2267002	2267200
chr1	208200802	208206400
chr19	33977402	33979400
chr2	240014002	240018000
chr20	13599402	13600000
chr17	43074802	43076000
chr15	81161802	81164800
chr16	86134402	86135800
chr14	101690802	101692600
chr5	171921602	171923400
chr10	133604602	133605200
chr11	126388802	126389600
chr22	44766202	44767000
chr19	31655402	31656000
chr19	3073402	3074000
chr9	136356202	136358600
chr10	115191802	115192200
chr10	130365402	130367600
chr20	57366002	57366400
chr20	56753202	56753600
chr1	26286602	26286800
chr17	79145802	79146200
chr6	169560202	169560400
chr14	105033602	105034200
chr16	86992202	86996000
chr20	61973802	61980000
chr14	105458802	105460000
chr4	7287202	7288400
chr14	101598802	101599000
chrX	68243602	68244000
chr7	158800402	158800800
chr10	130371202	130371800
chr19	5993002	5995400
chr1	53987202	53988200
chr10	115044202	115045400
chr11	64415602	64415800
chr22	48499002	48499400
chr20	41790202	41790600
chr19	7943602	7944600
chr20	56413402	56414600
chr20	61943402	61945600
chr1	2241602	2256400
chr16	84900802	84903400
chr22	27972802	27974000
chr11	1953802	1957400
chr11	2047802	2050400
chr5	159789802	159790800
chr10	50107802	50110000
chr1	6692402	6693600
chr7	30912602	30913400
chr16	86952602	86952800
chr3	50588002	50589000
chr17	17228402	17229000
chr16	70631202	70631400
chr22	47528402	47529400
chr7	101271002	101271200
chr7	1239602	1240400
chr10	105433202	105434600
chr2	127594602	127595000
chr3	128117002	128117800
chrX	71532202	71534600
chrX	109675202	109676600
chr11	68163402	68168000
chr17	17411402	17412200
chr9	137435402	137439000
chr22	47963602	47963800
chr1	230894802	230895400
chr22	44677602	44677800
chr16	29197602	29198000
chr11	17673002	17673200
chr20	3680002	3680200
chr17	81109002	81110800
chr8	60672002	60672400
chr2	240647402	240648000
chrX	68307802	68309200
chr16	73381202	73381400
chr1	62740402	62740600
chr6	160023402	160023800
chr3	193800602	193802400
chr6	159858002	159858800
chr7	73431402	73432000
chr14	104687202	104687600
chr10	113896402	113896600
chr19	57412002	57412400
chr14	101368002	101371800
chr19	46536402	46537200
chr3	184327602	184328000
chr5	134398602	134399000
chr15	74462802	74464400
chr19	31749402	31750200
chr22	24183802	24186400
chr13	30074402	30074800
chr3	184329602	184330200
chr2	241289202	241289400
chr3	138182602	138183400
chr2	72123602	72125000
chr7	4301202	4301400
chr6	169046202	169048400
chr16	3172002	3173200
chr22	49484002	49484800
chr10	134886002	134886200
chr13	113752402	113753600
chr4	3451202	3452400
chr18	74885002	74885400
chr1	19019402	19020600
chr11	1982002	1993800
chr2	15834802	15835400
chr16	88167802	88170400
chr3	184372202	184379200
chr11	110383802	110384800
chr10	130096202	130096800
chr2	241302202	241305400
chr2	241871202	241874800
chr20	61869602	61870600
chr9	134710202	134711200
chr12	132932802	132934400
chr20	56749002	56753000
chr3	138178202	138181000
chr21	47503002	47505000
chr10	131584002	131584800
chr10	12836402	12839000
chr14	101351402	101352400
chr6	169124602	169125200
chr11	126389802	126390600
chr2	241185402	241186400
chr7	1601802	1602800
chr6	43992002	43993200
chr10	130367802	130368200
chr12	54506202	54507200
chr3	122732402	122733600
chr10	121218202	121218600
chr8	142613002	142614000
chr1	6320202	6335000
chr20	31385802	31387200
chr15	101450802	101451600
chr22	19507202	19508400
chr16	66370402	66371200
chr2	119329002	119330200
chr2	131021802	131022200
chr8	21324002	21324600
chr1	154796002	154796200
chr22	30104802	30105200
chr16	49841402	49841600
chr16	1166402	1167600
chr13	23538402	23538600
chr20	55731002	55732800
chr20	40532402	40533000
chr10	130513802	130514200
chr11	126045002	126046200
chr16	82538802	82540800
chr2	239056402	239057000
chr14	61578802	61579000
chr5	171762802	171766200
chr16	78965602	78966600
chr2	15935402	15936400
chr20	47024402	47028400
chr9	116948202	116949000
chr10	5952602	5953400
chr9	116750602	116752600
chr16	88227802	88229600
chr2	242986002	242986600
chr12	130623802	130624800
chr22	45856002	45856200
chr11	75250402	75251600
chr4	7277802	7278800
chrX	17061802	17062600
chr14	101699402	101699600
chr1	48278602	48281400
chrX	68434602	68435400
chr1	29846002	29847800
chr1	41989202	41989800
chr12	132984402	132984600
chr17	41718202	41720000
chr4	183807802	183808200
chr11	75878602	75879000
chr9	16315402	16317200
chr16	3171602	3171800
chr7	73919402	73921600
chr16	1083802	1088400
chr9	137643802	137644200
chr20	55728202	55728800
chr10	130725002	130725400
chr7	42391402	42391800
chr8	58130402	58130600
chr10	130373002	130373600
chr10	134535002	134537400
chr3	184394802	184397600
chr1	4570402	4574000
chr2	794602	795600
chr10	72317802	72322600
chr2	1926602	1927800
chr19	31271202	31271800
chr8	20453002	20454400
chr11	68802602	68804000
chr12	130604402	130607200
chr20	47008602	47010800
chr7	158799202	158799800
chr20	57958802	57963600
chr18	34821402	34822000
chr1	6694202	6695600
chrX	3419602	3420800
chr16	27956602	27957600
chr20	57165402	57166000
chrX	68139402	68143000
chr10	124045002	124049000
chr5	73408202	73408600
chr16	88318202	88319200
chr14	92897402	92898400
chr16	49709202	49710200
chr7	184002	185200
chr3	133789202	133790600
chr20	61898402	61901200
chr18	34822402	34822800
chr10	2724002	2724600
chr17	47546402	47550600
chr20	16758402	16758800
chr9	137409802	137410600
chr12	5620402	5622200
chr19	448002	448800
chr2	3045002	3047600
chr2	23806402	23809000
chr7	129769002	129769800
chr11	2056202	2057400
chr11	119384402	119384600
chr20	40015402	40016000
chr6	43685602	43686200
chr2	232332402	232333200
chr11	2038802	2039000
chr20	41240002	41242400
chr19	33703402	33704200
chr15	101311002	101311600
chr22	50162402	50163800
chr11	63728002	63730400
chr2	121565802	121566200
chr6	43988002	43991000
chr10	130481002	130481800
chr20	47091002	47093000
chr5	176537202	176538000
chr17	9134202	9137000
chr20	57179402	57180000
chr10	72420202	72438000
chr10	72303602	72304800
chr6	41371802	41372600
chr5	159783602	159787400
chr7	73304202	73305200
chr21	47368402	47371800
chr17	71425802	71428400
chrX	117372002	117372400
chr20	56598402	56600200
chr12	132984802	132985400
chrX	68435602	68437400
chr11	21506802	21507000
chr20	57977002	57980800
chr1	32125802	32141200
chr10	3237202	3237800
chr17	47628802	47630200
chr20	61416802	61418000
chr9	137509602	137511000
chr2	26702002	26702200
chr1	201392402	201392800
chrX	152720402	152724200
chrX	150944602	150946000
chr6	168817202	168819600
chr19	31666402	31667000
chr3	193966602	193967000
chr4	7698802	7701600
chr2	241669402	241671200
chr17	3828802	3829000
chr9	129277202	129277800
chr6	169556402	169559800
chr7	2168402	2170200
chr8	130013402	130013800
chr17	59554402	59554800
chr2	240732602	240733000
chr2	241351402	241352200
chr7	502402	505400
chr9	132005202	132006600
chr1	6349602	6352800
chr2	796402	796600
chr9	136390602	136396000
chr1	2771802	2773000
chr8	38528202	38528800
chr14	104820202	104822800
chr7	2183602	2183800
chr20	57055402	57056800
chr12	130601802	130604000
chr14	75439602	75449400
chr15	57837602	57838200
chr11	1958002	1961600
chrX	67866002	67867200
chr9	137442402	137449200
chr1	230893402	230894000
chr7	157532402	157533200
chr1	154809802	154813800
chr17	79358802	79360800
chr7	71899802	71901600
chr3	140174202	140175200
chr10	80701202	80702400
chr19	46534802	46536200
chr1	22859202	22860600
chr4	8345402	8346800
chr7	101271402	101273000
chr16	29246202	29246400
chr7	130018602	130022400
chr12	53181402	53182400
chr20	23961202	23962000
chr12	133004402	133008600
chr2	217824202	217824600
chr2	69330002	69330200
chr4	7253202	7253800
chr1	6388802	6392200
chr12	110362802	110363600
chr13	30072202	30072400
chr20	62047602	62048400
chr7	2029802	2030400
chr17	76551202	76551600
chr15	65540202	65542600
chr18	56045802	56047200
chr1	3148802	3149200
chr4	1370402	1372000
chr16	4295402	4298000
chr10	43455602	43459800
chr6	149767002	149767400
chr2	239924202	239926600
chr10	102645202	102647800
chr7	101897602	101898000
chr13	24031402	24031600
chr6	168820402	168820800
chr1	3493602	3495800
chr2	122836202	122836600
chr14	75011202	75011400
chr8	23181602	23182400
chr2	66528602	66529000
chr17	65287002	65288000
chr6	159950202	159951400
chr11	45581402	45583200
chr19	30290002	30290400
chr10	123990802	123994000
chr2	42302602	42302800
chr2	121604002	121605200
chr21	47389602	47393800
chr16	57778202	57778400
chr2	130535602	130536200
chr1	27373802	27376400
chr10	130219802	130221400
chr10	81255002	81255600
chr16	86085002	86085200
chr9	136544002	136545200
chr14	101131202	101133600
chr11	70923402	70925600
chr1	210464402	210467600
chr17	72075802	72077000
chr7	4859402	4861200
chr3	184490602	184492000
chr3	57128202	57133400
chr2	24344402	24345200
chr19	49174402	49174600
chr10	11009402	11009800
chr14	101300802	101304000
chr12	130669002	130669400
chr10	80692802	80698400
chr17	1435802	1438400
chr1	15795402	15796200
chr13	36268602	36269000
chr2	69373802	69374200
chr11	1969402	1981800
chr12	124637002	124637800
chr11	1946802	1953600
chr6	166895802	166897800
chr7	42655602	42658000
chr11	1651802	1652200
chr20	61912202	61912800
chr1	218806602	218808000
chr19	31881002	31881600
chr10	129816002	129817600
chr16	4003802	4005000
chr22	27590602	27592000
chr3	184309602	184314400
chr7	1892402	1893600
chr19	1540602	1541000
chr6	4510402	4512800
chr21	46408602	46418600
chr10	72323002	72323400
chr19	33701802	33702200
chr11	1937202	1940400
chr11	44540802	44542800
chr11	2674602	2675000
chr11	125154202	125159200
chr3	8773802	8775800
chr16	66338002	66338800
chr2	45564202	45565200
chr11	119944202	119945400
chr20	46494602	46495000
chr10	134051002	134051200
chr10	72672602	72673600
chr17	79388602	79388800
chr4	1087802	1088400
chr20	59629802	59632800
chr1	53988402	53993600
chr12	108787202	108788400
chr10	72342802	72346000
chr20	55741602	55744800
chr17	79296402	79298200
chr16	49696602	49701200
chr12	98813802	98814600
chr17	42681602	42683000
chr19	5876202	5877000
chr22	49261402	49263400
chr12	54425602	54435600
chr6	170378202	170378400
chr9	131162002	131163400
chr2	45420002	45420400
chr2	72005802	72007000
chr11	44291002	44292600
chr17	77391202	77391600
chr1	201222602	201224000
chr6	4574402	4574800
chr17	60823402	60823600
chr16	4343402	4344600
chr8	58130802	58131400
chr1	13909602	13910000
chr17	764002	765200
chr1	7290202	7291400
chr1	23103002	23103800
chr4	1495002	1495400
chr12	133008802	133011200
chr5	177750202	177750600
chr11	64176802	64178200
chr1	112867802	112868800
chr10	72310802	72312600
chr11	76919002	76919600
chr1	48249202	48252400
chr10	72678802	72679200
chr19	16401402	16405800
chrX	149289002	149289200
chr1	9078202	9078600
chrX	152801802	152802400
chr10	72700202	72701400
chr20	58150002	58153400
chrX	149256402	149257600
chr14	61591202	61591800
chr9	137105402	137109000
chr1	3476802	3478000
chr1	145296602	145297200
chr5	170908602	170909400
chr1	41973002	41973400
chr9	16327402	16332000
chr1	19174802	19176800
chr11	131785802	131786200
chr19	11395002	11395600
chr17	17679202	17686200
chr17	37299602	37301800
chr1	22908802	22910400
chr1	19091002	19091800
chr16	1483802	1484400
chr12	132930202	132931200
chr19	39403402	39403600
chr2	233398602	233399400
chr14	103434602	103436800
chr12	133026002	133032600
chr18	9416202	9418600
chr7	44183202	44188000
chr17	47633202	47634200
chr8	27750402	27754400
chr15	28113602	28115800
chr7	610602	614200
chr11	17729602	17730800
chr17	80341402	80346600
chr9	136994602	136995600
chr13	30080802	30082400
chr17	48679002	48683600
chr11	71102402	71103800
chr5	178832602	178835200
chr11	68762002	68762400
chr11	61018002	61018800
chr16	85191202	85195600
chr7	158801202	158801400
chr10	130819802	130821800
chr10	134723602	134725000
chr17	79301002	79307200
chr17	37703802	37706000
chr1	2267402	2268000
chr22	49489202	49489600
chr15	74901202	74904000
chr10	130104002	130106400
chr13	44862602	44863000
chr15	65502602	65505200
chr2	127649202	127650400
chr4	7706202	7706800
chr2	20742002	20744400
chr11	121111802	121113200
chr22	29532802	29534200
chr5	170056202	170056400
chr11	110990602	110991800
chr1	201174202	201177200
chr18	23375202	23375800
chr18	77544602	77546000
chr11	69075602	69081000
chr9	127601802	127603800
chr22	44787002	44787400
chr18	77334802	77339400
chr17	42672402	42672800
chr9	89330402	89330600
chr15	101207602	101209000
chr2	239412602	239414200
chr5	134776402	134779600
chr1	110781002	110783600
chrX	39434602	39438600
chr5	171930202	171932600
chr17	5271002	5273000
chr7	2526002	2530400
chr21	47468002	47472200
chr19	41147802	41148800
chrX	3270202	3270600
chr19	5466802	5468000
chr2	238099602	238101000
chr17	47543002	47544200
chr16	66362402	66363400
chr11	2687402	2688800
chr6	40764402	40764800
chr14	102050202	102050600
chr10	134327802	134335200
chr11	91099202	91100200
chr2	134597202	134598400
chr10	72442002	72444000
chr14	101249002	101249200
chr20	57397002	57397800
chr12	3158602	3159400
chr12	132982202	132983000
chr9	137490002	137492200
chrX	68321402	68322000
chr19	46899202	46899400
chr2	239057602	239061000
chr9	136545402	136546000
chr1	181459602	181460600
chr11	126322402	126323400
chr1	30148002	30148200
chr20	61882602	61891200
chr11	119315802	119319000
chr16	88233802	88234800
chr20	61961402	61962800
chr7	101248802	101249600
chr5	172028602	172031800
chr19	29579202	29580800
chr5	177698802	177702000
chr17	20975802	20976600
chr14	61573802	61575800
chr16	86904202	86904800
chr20	3657402	3663600
chr20	40027802	40028400
chr9	138596202	138599000
chr2	240026802	240029600
chrX	118264802	118266000
chr4	5841802	5842600
chr19	45208802	45210200
chr9	37745802	37746600
chr12	115255802	115256200
chr6	43909802	43910000
chr6	43844602	43845000
chr19	794602	796400
chr11	528402	528600
chr22	27864202	27865400
chr5	178013002	178013200
chr10	50339402	50339800
chrX	47104002	47104800
chr9	138592802	138596000
chr18	57857802	57858200
chr6	40856002	40857000
chr4	1534602	1536600
chr12	54453402	54453600
chr7	70484402	70485400
chr9	137646802	137647600
chr4	8257402	8258200
chr14	75010202	75011000
chr8	27754602	27756600
chr10	31043202	31045000
chr16	4500202	4501200
chr17	15312202	15319400
chr12	54436002	54441800
chr7	179202	180600
chr9	1960202	1961200
chr19	28686802	28688000
chr3	197152802	197153200
chrX	84816002	84816800
chr2	106954402	106955000
chr7	101091202	101091800
chr20	40533802	40534200
chr20	61895602	61896400
chr20	47959002	47967400
chr9	137383202	137385400
chr12	3139602	3148000
chr20	3690802	3693800
chr2	3128602	3133000
chr13	41032002	41033200
chr11	2736802	2737800
chr10	117835802	117836400
chr16	89241002	89243400
chr11	130312802	130313200
chr15	82206802	82207600
chr20	57143402	57148400
chr14	77402802	77405800
chr15	100849802	100851800
chr20	60382602	60384000
chr14	101364802	101367800
chr20	61165802	61166400
chr4	8940802	8942000
chr2	218546802	218549000
chr7	1776002	1776200
chr8	41259602	41260400
chr11	69298202	69302400
chr18	77634002	77634200
chr2	127802802	127804800
chr7	42732202	42732800
chrX	54820202	54821400
chr17	48633202	48634800
chr10	134885202	134885600
chr5	112771002	112773800
chr17	74514802	74515800
chr18	32578202	32579000
chr10	72206602	72207800
chr16	4266402	4272400
chr12	49979402	49980000
chr2	96691202	96691400
chr6	170451602	170451800
chr2	71787402	71787600
chr2	119068202	119069000
chr9	78911802	78912000
chr5	132785402	132786600
chr16	906002	906600
chr10	73307002	73308800
chr3	43407202	43409000
chr6	169036002	169036800
chr5	169853402	169855400
chr7	155360402	155363600
chr14	105021002	105021200
chr2	23230802	23233400
chrX	3360602	3361000
chr12	58681802	58682200
chr2	3914602	3916800
chr20	36867802	36868000
chr12	52396602	52397600
chr17	80357002	80360000
chr6	168622402	168622600
chr3	57127602	57128000
chr11	62456602	62459000
chr1	154795202	154795800
chr12	53197602	53198200
chr9	119236802	119237200
chrX	67889002	67889400
chr7	5620402	5621600
chrX	150870802	150874000
chr5	2006802	2009600
chr18	72820802	72821200
chr3	73363202	73363800
chr10	76830002	76831600
chr11	125812802	125814000
chr6	155389202	155390000
chr22	40106402	40107400
chr8	10257202	10265800
chr20	59627002	59628000
chr19	31745002	31747000
chr12	124571802	124573200
chr5	179796202	179798400
chr11	16798602	16798800
chrX	68314002	68315400
chr1	2822202	2823200
chr12	132703202	132703800
chr6	41600802	41618200
chr9	116995802	116996400
chr20	55683802	55685200
chr5	171026402	171026800
chr22	45053802	45057800
chr16	1200002	1200800
chr12	49424602	49430200
chr1	232407802	232408800
chr16	49691802	49692800
chr7	1030002	1033600
chr7	607802	608400
chr14	91804202	91804800
chr16	49844802	49849800
chr7	129944402	129945200
chr16	49768002	49769000
chr7	68724602	68725600
chr9	129974602	129975400
chr7	1152202	1153000
chr6	4405602	4406600
chr11	68893602	68894400
chr2	237841402	237842400
chr22	27957202	27957800
chr6	169390402	169390800
chr17	75670802	75674000
chr2	174731002	174732800
chr14	105461602	105461800
chr7	73432602	73433200
chr6	17384202	17384600
chr10	80708602	80710000
chr2	110254802	110258000
chr16	1068402	1073600
chr2	2640402	2641400
chr16	87046602	87047400
chr22	19731802	19734400
chr17	81098802	81104200
chr17	79322402	79324400
chr15	86429202	86429400
chr17	80664402	80666400
chr22	27862002	27863600
chr2	28574602	28575800
chr14	101130202	101130400
chr2	25603202	25604200
chr22	22994002	22995400
chr3	195483802	195485400
chr20	57208802	57210400
chr2	101395002	101395400
chr19	32044002	32045400
chr19	31172202	31174600
chr16	65789602	65790000
chr8	130014002	130014600
chr17	43090002	43091200
chr14	59232602	59233000
chr2	17975802	17976600
chr17	78891602	78894600
chr4	723402	724000
chrX	68290202	68291400
chr10	45358002	45360200
chr9	116749202	116749600
chr10	133605402	133605800
chr10	102640802	102643400
chr9	127092602	127093000
chr11	2129802	2131400
chr22	44776002	44779800
chr14	101134202	101137200
chr9	137364402	137365200
chr22	19723602	19727800
chr10	133635402	133635800
chr17	7847002	7847400
chr20	56560202	56560600
chr9	7387802	7388400
chr9	137454002	137454400
chrX	39374602	39375400
chr12	131976802	131977200
chr20	57203602	57204400
chr17	156802	158400
chr18	77330802	77332000
chr1	19122402	19122800
chr2	72035802	72036400
chr1	22658002	22660200
chr5	38769202	38769400
chr10	76800602	76801400
chr12	54588802	54592000
chr5	176530602	176531200
chr4	7707002	7707800
chr2	25451402	25454400
chr10	130720802	130721600
chr2	72166202	72173000
chr19	30346202	30347400
chr9	139159602	139161200
chr22	49482802	49483400
chr2	218944602	218945400
chr1	23899202	23899800
chr16	84273602	84274000
chr5	151081802	151082800
chr6	10014802	10015200
chr3	8720002	8721400
chr5	132457802	132458800
chr20	57987402	57988400
chr16	70761202	70766600
chr17	19266602	19269000
chr11	17731202	17731600
chr17	5568202	5569600
chr5	135031002	135031200
chr9	38727402	38727600
chr20	47220802	47221000
chrX	152732802	152735000
chr2	10284002	10287000
chr5	134356402	134357800
chr20	32282802	32284200
chr2	241165602	241168000
chr14	101473402	101474000
chr8	134211202	134213200
chr8	21613402	21615200
chr19	4788002	4788600
chr19	18821802	18822800
chr5	179559402	179559800
chr17	78938002	78939800
chr2	240495802	240497000
chr22	19506602	19507000
chr2	3494002	3494200
chr10	130842802	130844200
chr13	36288002	36288200
chr1	18925402	18926600
chr7	2645202	2655000
chrX	153051402	153053400
chr8	59183402	59183800
chr12	110364002	110364200
chr20	19579602	19581400
chr1	9531802	9532400
chr15	88859402	88859600
chr18	76128602	76129000
chr2	114334402	114334800
chr17	65049602	65052000
chr2	28567202	28568800
chr9	128727002	128728000
chrX	54866602	54869000
chr16	89243602	89244000
chr17	48333202	48338600
chr8	20205802	20208600
chr2	23573002	23575400
chr1	39053602	39055400
chr22	49350602	49350800
chr3	122714002	122717000
chr20	39998602	39999000
chr20	56743802	56744200
chr2	111562202	111565600
chr5	2442602	2443000
chr1	226125602	226130800
chr1	23121002	23122800
chr10	72263602	72264600
chr17	148002	149800
chr17	78932602	78936800
chr11	44299402	44300400
chr1	35179802	35180200
chr12	130588602	130590400
chr19	30561202	30563200
chrX	152899002	152901200
chr17	14202	14600
chr7	152598802	152599800
chr5	171001402	171002000
chr17	43897202	43898200
chr14	69046202	69047800
chr17	43053402	43059600
chr2	3453602	3456400
chr2	43013202	43014600
chr16	4941802	4943800
chr9	110184402	110184800
chr9	138893002	138893600
chr1	231031802	231033000
chr6	150855602	150856200
chr10	72444602	72445800
chr22	27977202	27978400
chr1	210432202	210434400
chr6	38136202	38136800
chr7	490402	496000
chr6	43681602	43685200
chr10	134057402	134058400
chr11	132333202	132334400
chr16	73322602	73323400
chr19	31222602	31223200
chr10	81696402	81696800
chr4	5841202	5841600
chr13	76735802	76736000
chr22	45122002	45129000
chr5	956002	961800
chr4	108661002	108661400
chr20	47955202	47958400
chr9	137462002	137462400
chr10	72348002	72350000
chr21	37939202	37940000
chr11	75871202	75874000
chr22	45855202	45855800
chr17	80337402	80338400
chr2	23821802	23822200
chr7	52533402	52533800
chr2	218482202	218482600
chr17	3782402	3783800
chr21	45714202	45716600
chr11	45917402	45921400
chr17	76446202	76448200
chr2	206724802	206725400
chr9	127010402	127011800
chr10	134835202	134836800
chr7	31073402	31073800
chr3	138174802	138176200
chr10	72350402	72350600
chr12	115705602	115706600
chr17	20893402	20894000
chr1	19049802	19050600
chr11	14274602	14276600
chr2	111566002	111567800
chr22	49056202	49056800
chr2	45563602	45563800
chr9	116958402	116959200
chr10	115032202	115034600
chr9	95369602	95376600
chr22	23246202	23246800
chr11	44014402	44015600
chr17	77362602	77363200
chr16	1059602	1061400
chr17	76526002	76527000
chr14	101171402	101171600
chr2	3044402	3044800
chr16	49710402	49710800
chr11	36295402	36296000
chr3	52100402	52103600
chr16	49597602	49600400
chr19	6412002	6413400
chr16	87004202	87005400
chr8	49728402	49729800
chr12	133000402	133001400
chr2	72076802	72080600
chr12	31381402	31381800
chr10	72492602	72494000
chr16	66296402	66297800
chr3	100687602	100689200
chr16	86915402	86918600
chr22	44991602	44994400
chr12	4222402	4223000
chr4	53156802	53157400
chr19	30265402	30266800
chr17	79373802	79382000
chr11	125148802	125154000
chr22	43186802	43189600
chr22	20259002	20261200
chr12	132974602	132977800
chr7	137589402	137590600
chr15	78656202	78659000
chr17	78070602	78071000
chr10	133562202	133562400
chr11	78805002	78807400
chr1	14979802	14980200
chr12	132847602	132848600
chr15	100852002	100852200
chr10	134858402	134858600
chr2	72031002	72031600
chr12	4193802	4194200
chr11	119330002	119332800
chr2	545202	547000
chr22	33313402	33314200
chr16	66299202	66302000
chr3	184488802	184489800
chr11	9067802	9068000
chr13	101202202	101202800
chr7	150743002	150744800
chr11	71105802	71106600
chr10	130972602	130973600
chr10	11341002	11343000
chr16	29193402	29197200
chr14	61576002	61578400
chr17	75678002	75678600
chr7	1881602	1887600
chr5	132585002	132585800
chr1	1955802	1958200
chr13	114075802	114078800
chr6	160062602	160064400
chr20	30076002	30076600
chr21	44555802	44556400
chr18	2912602	2915600
chr22	20261402	20261600
chr18	77229402	77231400
chr16	66505002	66506200
chr19	8205602	8205800
chr1	22573802	22575000
chr17	17265002	17266200
chr8	59190202	59191800
chr2	206723202	206724600
chr2	18247602	18250000
chr14	105039802	105040800
chr17	3826202	3828600
chr9	137780602	137781000
chr4	3238802	3244400
chr6	155388002	155389000
chr3	184349202	184349600
chr2	127727802	127730600
chr14	101251202	101253000
chr7	128447402	128447800
chr19	8203202	8203600
chr9	85969802	85971000
chr8	38529002	38530200
chr16	85730402	85731000
chr1	213150002	213156400
chr12	132682402	132683000
chr2	121087802	121088200
chr15	100575202	100576600
chr10	72356802	72357800
chr2	71158602	71159200
chr20	56545402	56546400
chrX	68579602	68583600
chr1	23097802	23102800
chr1	41892202	41895000
chr1	206620202	206622400
chr20	59710402	59711600
chr11	125207202	125210200
chr11	62697402	62699800
chr11	61262802	61264800
chr1	231019402	231020200
chr9	135565202	135565600
chr13	26357802	26358800
chr15	40828402	40828800
chr11	17450602	17458000
chr12	54539202	54540200
chr20	59687202	59688000
chr20	40711802	40712200
chr20	57171802	57173600
chr11	70403402	70404200
chr11	17718402	17723400
chr5	170951202	170952600
chr11	62162002	62170600
chr15	92981202	92983600
chr1	37242602	37243000
chr10	129081402	129081800
chr17	80760602	80760800
chr7	70480202	70481000
chr2	10333002	10335200
chr15	74461802	74462600
chr22	31471202	31472400
chr17	76612802	76614600
chr10	77588402	77589200
chr5	125402402	125403000
chr3	193983002	193986400
chr17	48907802	48913200
chr16	84949202	84950000
chr15	71545802	71547400
chr3	194000202	194001800
chr20	62047002	62047400
chr12	115682402	115683200
chr9	119317402	119318200
chr9	137425802	137431200
chr16	73985002	73986000
chr7	1853402	1854000
chr16	29241402	29243000
chr5	178595602	178596800
chr9	1318402	1321800
chr15	33703202	33703600
chr15	76007002	76008400
chr7	1686202	1689200
chr5	73444002	73444600
chr2	128439202	128439400
chr11	2738002	2738200
chr9	132109602	132116600
chr7	129937202	129938000
chr14	101140602	101141000
chr4	4731802	4732400
chr7	2532402	2536400
chrX	152755402	152758400
chr12	108981402	108984000
chr12	111291002	111292000
chr19	11362602	11367200
chr3	49690002	49692800
chr5	9879002	9879200
chr12	115255402	115255600
chr20	30402202	30402800
chr1	3652202	3653600
chr6	168746802	168747600
chr21	42382602	42383400
chr19	14274402	14279600
chr8	144561002	144568800
chr16	4272602	4273400
chr20	60426202	60426400
chr22	27932802	27935600
chr16	11245002	11245600
chr5	8289002	8290200
chr10	72791602	72792200
chr11	74387602	74387800
chrX	150920202	150923600
chr10	116131402	116134800
chr20	60425202	60426000
chr5	82148002	82148400
chrX	150864802	150865200
chr22	36933402	36934000
chr15	63728402	63730200
chr5	141866802	141867000
chr5	131649402	131651400
chr7	131798802	131799200
chr10	45348602	45349200
chr8	123549202	123550600
chr19	29877802	29878000
chr5	1966402	1968400
chr2	65928002	65928800
chr1	230456402	230460000
chr2	3799002	3799800
chr9	134195202	134195400
chr11	126035202	126036800
chr6	159780802	159781800
chr15	61601602	61602200
chr11	125173802	125174400
chr2	86214602	86216400
chr14	105923402	105923600
chr11	112588202	112590000
chr2	121431202	121431600
chr17	32971402	32973200
chr9	92716202	92717000
chr7	46086802	46088000
chrX	68381202	68382200
chr17	9831802	9835400
chr11	68736002	68736600
chrX	39328602	39338800
chr1	23243802	23244000
chr11	110823202	110823600
chr14	95403002	95404600
chr8	1337602	1337800
chr1	218573002	218577000
chr10	80530802	80531600
chr2	45570202	45571400
chr9	89453602	89454400
chr10	130410202	130410800
chr15	101402402	101405200
chr19	5580002	5580400
chr20	61031402	61032200
chr11	44366202	44367000
chr5	3327802	3328200
chr1	38598002	38598200
chr12	54764402	54772800
chr3	9029202	9031800
chr6	159778402	159779000
chr10	134894202	134894600
chr8	27810002	27811000
chr7	2052002	2053600
chr6	4397802	4399200
chr10	72440602	72440800
chr9	137393002	137396200
chr9	134192802	134194400
chr20	57044202	57044400
chr8	41690002	41690600
chr17	17406202	17411200
chr7	2523002	2523400
chr21	42463402	42464400
chr1	154814002	154815800
chr14	101330202	101332400
chr19	15599202	15600200
chr7	4037202	4038000
chr11	32065202	32066400
chr12	107937802	107940600
chr11	68800202	68801800
chr4	2303202	2303800
chr21	26087402	26088200
chr4	76296402	76296800
chr14	61589402	61590800
chr17	60751202	60753400
chr20	19581802	19582600
chr4	7246402	7246800
chr9	136385202	136389800
chr17	72214802	72215000
chr11	119319202	119319400
chr12	3122402	3125000
chr10	44399802	44400000
chr10	127974202	127975200
chr10	131710002	131713800
chr6	133874202	133874600
chr20	575802	577000
chr5	1133602	1134800
chr1	7560802	7562400
chr10	133477202	133477600
chr16	67423202	67436000
chr7	150675602	150678400
chr8	145852202	145852400
chr4	3249202	3250200
chr18	77243402	77247800
chr22	40103602	40104000
chr5	176532402	176533400
chr9	80896802	80897200
chr9	116971002	116975000
chr10	31907002	31913200
chr13	21497202	21497600
chr7	444802	446400
chr7	26533202	26534000
chr5	17719802	17720800
chr12	132998802	132999200
chr2	72165402	72165600
chr10	44519602	44520400
chr17	15334002	15339000
chr2	121603402	121603800
chr3	140833202	140835800
chr10	130695802	130697200
chr11	68745802	68747200
chr10	44882002	44882800
chr7	101277002	101277600
chrX	10962602	10963000
chr14	101130602	101131000
chr21	33318402	33319400
chr7	129787402	129788400
chr12	113762802	113765200
chr1	226731602	226734600
chr8	25836202	25839000
chr5	178744002	178748800
chr13	23538802	23539000
chr15	57621602	57622000
chr7	68741002	68742400
chr21	33514202	33516800
chr8	142856202	142858000
chr21	47394002	47401400
chr20	51656602	51658600
chr1	154792202	154794400
chr20	56522002	56523800
chr15	81935002	81936000
chr20	39978602	39979400
chr20	57360402	57360600
chr10	135181802	135184600
chr14	69204802	69205200
chr1	29853802	29854400
chr6	32037802	32040400
chr2	218479202	218480000
chr16	3999802	4003000
chr10	120570602	120570800
chr22	33048202	33049000
chr2	23882802	23883200
chr22	47593202	47593800
chr10	130260802	130261600
chr10	119379202	119379800
chr16	49829802	49830000
chr11	129613002	129614200
chr16	86926002	86927200
chr14	101586202	101588600
chr14	101585602	101586000
chr2	178459802	178460600
chr4	16386002	16386600
chr2	12791602	12792200
chr11	1925202	1925800
chr14	99423602	99424800
chr2	567402	567600
chr11	8377802	8379400
chr4	4736002	4738600
chr19	30296002	30297000
chr16	88946002	88954800
chr20	58030202	58031000
chr10	134341002	134342400
chr16	49718602	49719000
chr2	239063802	239065400
chr3	22933802	22936000
chr1	201163002	201164000
chr19	847602	848800
chr4	7251202	7251800
chr9	38337002	38340200
chr8	133880602	133881000
chrX	68233802	68236800
chr16	88220402	88221200
chrX	149381002	149382200
chr11	61442802	61444800
chr5	134978602	134982600
chr12	19539802	19540400
chrX	152750402	152755200
chr1	16902202	16902600
chr11	130699802	130702200
chr13	112686402	112687400
chr10	119262202	119263400
chr16	30122202	30122800
chr12	128872602	128874000
chr17	76300402	76301600
chr5	132866602	132867200
chr18	56055802	56056800
chr3	194330002	194330200
chr2	241775802	241777200
chrX	152803202	152805800
chr11	2745802	2747800
chr10	100061402	100063200
chr10	43605202	43606600
chr16	49840202	49840600
chr17	17980202	17980400
chr7	118202	121800
chr1	40100402	40101800
chr22	27833802	27835000
chr16	4294402	4295000
chr4	185019402	185023000
chr2	10343202	10343600
chr7	1776402	1776600
chr1	35178802	35179400
chr1	236263002	236263600
chr5	177809202	177813000
chr2	23894202	23895600
chr2	45496002	45497200
chr14	99509802	99510200
chr5	177808402	177808600
chrX	152739602	152743600
chr3	25486802	25487000
chr10	71639402	71641400
chr17	77041402	77045600
chr17	5995602	5997200
chr5	170909602	170910600
chr8	99932402	99933600
chr11	2000202	2019000
chr4	7238402	7239200
chr9	136864802	136865600
chr2	45427602	45428000
chr9	116996602	116997000
chr17	10528802	10529400
chr10	104244002	104246600
chr7	1901602	1903400
chr20	62484802	62488000
chr2	121631002	121633600
chr11	1876202	1905400
chr3	194927802	194933800
chr17	749602	757400
chr15	93960402	93963000
chr8	27847002	27847400
chr11	119541202	119546000
chr22	36960602	36961600
chr9	137005002	137006800
chr9	130881202	130882000
chr10	72768802	72769400
chr2	18577802	18578000
chr7	2520602	2520800
chr6	4413402	4413800
chr15	65487602	65488200
chr20	56466202	56466400
chr2	42299002	42302400
chr7	127714602	127715200
chr7	158801602	158802000
chr15	74105402	74105600
chr16	969002	971400
chr7	158862202	158864400
chr17	81121402	81123600
chr10	35521402	35522000
chr10	15789002	15790200
chr20	40008802	40010000
chr15	88486602	88488800
chr10	44918202	44918800
chr2	11163802	11164800
chr16	55135002	55135800
chr17	42346602	42347400
chr10	127792002	127792800
chr7	31095202	31095400
chr11	1688402	1689800
chr9	138268202	138269000
chr14	105345602	105346000
chr1	9328202	9328800
chr6	170430402	170432200
chr18	77186402	77187000
chr18	576802	577800
chr17	80153602	80154800
chr4	185639202	185640000
chr17	62056402	62058600
chr17	37264802	37265000
chr16	88300602	88301400
chr21	42443202	42444000
chr17	72243602	72247600
chr3	52110802	52112400
chr1	25512002	25512400
chr3	128177202	128177400
chr20	50079402	50082400
chr3	54853602	54853800
chr10	125818802	125820000
chr8	38539402	38541400
chr22	44504602	44505600
chr11	1929002	1930600
chr15	63255402	63255600
chr15	100511202	100511600
chr2	239699002	239700400
chr20	62462002	62469000
chr16	49665002	49666400
chr6	41620602	41625800
chr14	72372002	72373400
chr20	59681002	59681400
chr5	73419602	73421000
chr11	65068402	65070200
chr19	31177202	31179000
chr5	1204002	1205400
chr8	57451002	57454000
chr21	20249802	20250600
chr3	184488202	184488400
chr9	139719202	139719800
chr2	131072802	131073600
chr1	246844602	246846400
chr1	3451202	3466000
chr10	117999602	117999800
chr6	170378802	170380000
chr17	80034202	80037000
chr15	90688402	90688800
chr7	698602	699200
chr19	48811202	48813200
chr3	59794002	59794200
chr2	239947802	239949400
chr1	35177802	35178200
chr14	69060002	69062000
chr11	1013802	1014000
chr16	10635402	10636000
chr15	49582602	49583400
chr12	132807002	132807400
chr10	81895202	81898800
chr7	131002	132600
chr14	69070202	69071600
chr21	44992602	44993200
chr8	92901602	92902200
chr13	114528202	114529400
chr8	134159202	134160400
chr4	17399602	17400000
chr1	4060802	4061400
chr18	76064402	76064600
chr11	528802	530400
chr15	27916002	27917200
chr11	75866802	75867200
chr9	97904802	97907800
chr7	158860002	158860400
chr4	7246002	7246200
chr11	126003402	126012000
chr10	50104802	50105200
chr16	4307602	4308600
chr1	31878202	31878800
chr14	77106602	77108400
chr11	119493402	119498600
chr10	130066602	130067200
chr16	89055002	89056600
chr6	43729602	43732000
chr4	183806202	183806800
chr4	3708802	3710800
chr19	49916402	49917400
chr7	71202	71400
chr1	21922602	21922800
chr14	100586602	100589200
chr15	27339002	27341800
chr7	1328402	1331200
chr2	1816802	1817400
chr14	63740402	63741200
chr12	28015002	28015600
chr1	30107202	30107600
chr15	101651802	101652000
chr11	119938002	119940400
chr6	168785002	168785400
chr7	31066202	31069000
chr6	36292802	36293400
chr8	2776402	2777200
chr18	73239802	73241000
chr22	39245602	39245800
chr5	172093802	172096600
chr1	44328002	44329600
chr17	1835202	1839200
chr20	30407602	30408000
chr9	96702802	96703200
chr11	126367802	126368400
chr16	86997002	86997200
chr12	65100002	65101000
chr1	154548802	154549000
chr20	39988202	39989600
chr10	129165602	129168000
chr9	136813202	136817200
chr11	115831602	115832600
chr1	2265002	2265800
chr11	27641202	27641800
chr19	31117602	31118000
chr16	1107002	1107800
chr14	66544602	66545200
chr16	88978602	88978800
chr20	57941002	57941200
chr4	853402	853600
chrX	110502602	110503400
chr2	127721002	127721800
chr1	41862802	41863200
chr11	11484202	11486600
chr16	66425802	66426000
chr21	33471802	33474200
chr20	30072402	30075200
chr17	77110202	77112600
chr16	49715402	49715800
chr11	2177802	2179000
chr1	29613402	29614000
chr17	41736002	41740800
chr9	128191202	128191600
chrX	149286802	149288000
chr9	137345802	137352200
chr16	88295002	88296400
chr1	22608402	22609800
chr19	29901202	29902600
chr2	1545802	1547000
chr19	44002002	44002400
chr17	44961002	44962400
chr6	25280402	25280600
chr20	46967602	46968800
chr2	239032402	239032600
chr13	114431602	114433200
chr2	3317402	3318200
chr11	119514402	119516400
chr1	62706802	62707800
chr9	35609002	35613200
chr10	72534802	72535800
chr3	37522602	37523800
chr1	210467802	210469400
chr14	24877602	24880000
chr13	26261202	26263400
chr15	101652402	101657000
chr17	77434602	77434800
chr14	61678002	61678800
chr7	1850002	1853000
chr11	47182402	47186600
chr22	27913402	27914400
chr5	172027602	172028400
chr10	72840202	72840600
chr2	135205202	135206000
chr10	72310202	72310400
chr13	53498402	53501800
chr1	48269602	48270200
chr19	5939402	5942600
chr1	1546402	1547000
chr1	202137802	202138200
chr2	20577802	20578400
chrX	68415402	68416000
chr1	3482602	3483000
chr17	78812002	78812800
chr7	129920802	129921800
chr17	55661402	55662000
chr17	10287802	10288400
chr2	121557402	121557800
chr13	114106202	114110200
chr17	36859002	36860600
chr2	220688002	220688600
chr2	6352602	6353000
chr5	492802	493800
chr7	62802	66200
chr5	78107802	78108400
chr22	47675002	47676200
chr4	9869802	9870600
chr19	371602	375800
chr20	58146402	58146600
chr7	66843002	66844000
chr22	27971202	27971600
chr15	27970802	27971200
chr2	43293002	43307000
chr13	27577802	27578400
chr11	76906002	76907200
chrX	109663002	109664000
chr2	18668202	18668400
chr15	76465002	76465800
chr17	10505202	10505800
chr19	16387802	16388600
chr2	121076402	121078000
chr9	133911802	133914000
chr16	3034802	3043200
chr7	101391202	101391800
chr21	45951802	45952400
chr16	86998602	86999200
chr1	22481002	22481800
chr8	49084402	49085400
chr13	111450602	111453200
chrX	73741402	73743000
chr7	80860402	80862400
chr16	4029802	4033800
chr10	72412602	72414000
chr1	53965402	53967600
chr1	5879802	5880400
chr3	55100802	55101400
chr14	61306002	61307400
chr17	77985802	77986200
chr8	142194202	142194400
chr9	138889002	138889800
chr1	203020202	203022000
chr13	113730802	113739000
chr9	131960002	131965200
chr2	121851402	121853600
chr5	178740802	178743800
chr2	23463602	23468400
chr7	31120802	31122800
chr16	84953002	84954000
chr20	43433402	43433800
chr20	57916602	57918200
chr16	86092802	86097000
chr15	57631202	57631400
chr16	70630802	70631000
chr16	55069202	55071400
chr1	19095002	19096000
chr19	31176602	31177000
chr9	137531602	137532200
chr13	26340602	26343600
chr20	60239402	60240600
chr12	130963202	130964200
chr10	31131602	31132400
chr9	136439202	136439400
chr4	3609202	3609800
chr9	110658002	110659400
chr19	30287002	30287400
chr3	50184402	50186000
chr1	55534202	55537800
chr8	29676002	29677000
chr2	43253002	43256000
chr15	72096202	72096400
chr4	3426002	3427000
chr21	44969402	44969800
chr10	71635802	71638200
chr12	5631602	5632000
chr3	50477802	50482000
chr12	5878202	5879000
chr18	23184002	23185800
chr7	71066202	71067000
chr12	124644202	124645200
chr1	19088802	19089600
chr17	78937602	78937800
chr22	42685602	42686600
chr16	86901602	86903600
chr1	4039202	4039600
chr9	89862402	89862800
chr2	241336602	241337000
chr17	80762202	80766400
chr14	69072402	69076600
chr16	29268402	29269200
chr16	19656402	19657600
chr10	72346202	72347400
chr10	77639802	77640800
chr10	2208002	2208800
chr20	57273402	57276200
chr15	100456002	100458400
chr8	23176002	23181000
chr10	72884602	72886400
chr9	127613402	127615200
chr18	77398202	77399200
chr20	19583002	19583200
chr8	38584402	38586600
chr18	55991602	55993800
chr17	76524202	76524400
chr10	72439002	72439800
chr2	239028602	239030000
chr10	88407402	88413000
chr11	17671202	17672800
chr19	15349002	15353600
chr22	24514202	24516400
chr8	134188202	134188800
chr17	71599802	71600200
chr22	44560002	44560400
chr9	136994002	136994400
chr17	78429402	78434000
chr16	89768402	89768800
chr15	79364002	79364600
chr15	76000402	76002800
chr11	2832602	2835000
chr10	44400202	44402400
chr17	939002	940600
chr1	41944002	41946200
chr3	13363802	13364800
chr3	57079402	57083200
chr15	78231002	78231600
chr18	77144202	77145200
chr1	112875202	112876200
chr21	45880602	45882800
chr9	16103002	16105000
chr4	7256202	7259800
chr16	84955802	84957200
chr10	131340202	131340800
chr15	79072402	79072800
chr22	18906602	18907000
chr5	149620002	149622600
chr8	94442802	94443000
chr10	31045202	31045800
chr1	19015602	19016400
chr10	36228602	36230200
chr13	114504202	114507600
chr11	1997202	1999600
chr2	111660402	111663400
chr9	116419402	116419600
chr12	116921802	116922200
chr17	41711602	41711800
chr20	56613802	56615800
chr1	154549402	154552000
chr22	27394602	27395200
chr4	865002	865400
chr10	80707002	80707800
chr1	223252202	223253400
chr18	6722402	6723000
chr5	176527402	176528400
chr1	3638202	3638400
chr17	60945402	60946600
chr22	42220802	42228400
chrX	68362402	68365600
chr22	24641002	24644200
chrX	69232802	69234400
chr22	50129202	50129800
chr2	239041802	239042000
chr5	172043202	172045400
chr1	10919802	10928800
chr14	101470002	101473200
chr9	34517602	34521200
chr3	139237802	139238200
chr22	27490002	27491800
chr12	122006802	122009200
chr2	101289202	101292200
chr10	72677402	72677600
chr17	38352002	38352400
chr19	3071802	3072400
chr4	1549802	1551800
chr5	38752402	38752800
chr14	61597402	61597600
chr9	89774802	89776200
chr10	81256802	81257200
chr9	89195202	89196200
chr5	133218402	133221200
chr1	7480202	7481000
chr20	56552202	56553000
chr7	1292202	1292600
chr5	177798402	177799800
chr17	80964802	80966000
chr1	33611402	33612600
chr14	75708002	75710200
chr4	38109602	38110000
chr7	99052602	99056400
chr19	29326602	29327000
chr6	44683202	44683400
chr7	47622202	47624400
chr17	76928402	76933000
chr1	23142202	23143600
chr14	101281802	101283400
chr15	99509402	99510000
chr10	130713202	130713800
chr19	46906802	46909400
chr8	6444202	6445200
chr14	23828002	23829000
chr20	46770602	46771200
chr1	6565002	6570600
chr12	115650202	115652200
chr7	713202	713600
chr10	100015202	100015600
chr7	150825602	150830400
chr11	32122202	32122600
chr9	102058002	102058800
chr2	206725802	206726200
chr9	136602002	136603400
chr3	37576802	37580800
chr12	90515402	90517000
chr7	1327402	1327800
chr11	69276002	69282000
chr5	989602	994800
chr4	124763202	124763400
chr6	3607802	3608200
chr15	100681202	100682000
[truncated: 4,467 more rows]

## Sheet: GastroInt
chr17	60188002	60189600
chr12	115698202	115700600
chr15	59886002	59889000
chr18	33158202	33158600
chr6	30087202	30087800
chr1	15631602	15632000
chr16	81327802	81328600
chr8	126668402	126669200
chr14	59259602	59260600
chr8	60302602	60305400
chr3	48760402	48760800
chr9	3904202	3904400
chr11	23778602	23779200
chr10	115510602	115511600
chr1	42896402	42897400
chr2	72437802	72439600
chr11	69274402	69275400
chr2	108882402	108886400
chr21	42931202	42935600
chr9	97295402	97297400
chr3	184518802	184519000
chr20	6687802	6692000
chr3	142331002	142334000
chr2	222581402	222582000
chr3	187070202	187071200
chr8	8546602	8547200
chr9	22106202	22108400
chr11	45285802	45287600
chr9	15389002	15389800
chr1	48193202	48194000
chr4	78268202	78269400
chr18	47055802	47056800
chr3	48761002	48761600
chr11	120181202	120181800
chr18	68043202	68045800
chr15	80977602	80978000
chr18	47384002	47387000
chr2	219943202	219945000
chr12	124716002	124719600
chr12	68188802	68189200
chr8	102159602	102163200
chr1	20186602	20188000
chr2	6510802	6513600
chr2	20328802	20331800
chr10	98373002	98373400
chr18	68030602	68031400
chr2	47586402	47589000
chr1	87046802	87047800
chr9	117540802	117541400
chr14	23125602	23127200
chr3	183647402	183648800
chr17	36081002	36082000
chr11	80750402	80752400
chr2	191674202	191675000
chr3	141049602	141057000
chr10	95801602	95802000
chr8	95200402	95201000
chr8	145612202	145613200
chr6	47372202	47372800
chr1	84735402	84735800
chr12	6406602	6407200
chr19	4149602	4150400
chr18	19821202	19823600
chr8	76466602	76467600
chr3	141063602	141066000
chr4	16140802	16144400
chr9	85037802	85040600
chr9	22085802	22088600
chr11	129282202	129286600
chr7	65480402	65481800
chr10	105808602	105816000
chr13	44954402	44955600
chr16	82117202	82118400
chr2	28490802	28496000
chr1	33371202	33372600
chr21	42936202	42937800
chr6	116269202	116270000
chr9	118177202	118179400
chr14	23127402	23128000
chr10	74439002	74440400
chr10	114162002	114165200
chr7	7173402	7174000
chr1	116797402	116800400
chr5	72410002	72410800
chr15	80975202	80977000
chr5	90193802	90195400
chr19	46662402	46664200
chr1	46434802	46441400
chr6	7587602	7588600
chr2	173201002	173202200
chr22	46599602	46600600
chr3	169730802	169731400
chr5	77971402	77971600
chr11	27315402	27318400
chr4	111054002	111057200
chr1	23029002	23031000
chr4	187856202	187856800
chr6	131422602	131426000
chr3	27682602	27685200
chr7	92635002	92636400
chr17	28636402	28636800
chr10	95764402	95767600
chr12	45980602	45982000
chr8	22123202	22123800
chr2	47581002	47583000
chr2	47435802	47436600
chr1	244554802	244555400
chr9	12859202	12861800
chr17	39016402	39016800
chr6	30121802	30124800
chr10	122999202	123000400
chr10	118349002	118351200
chr20	18056602	18058600
chr15	51580202	51581400
chr4	111574402	111575600
chr12	68321002	68321200
chr11	23810402	23812000
chr17	70440402	70442400
chr5	134675602	134687000
chr9	78976602	78981600
chr6	109550002	109552400
chr19	23585002	23587600
chr9	100143602	100146600
chr18	20679202	20680000
chr2	108886802	108888800
chr1	170854602	170857200
chr11	46274802	46276000
chr2	228625802	228628200
chr15	62427402	62427800
chr8	95201202	95207000
chr1	74267602	74270200
chr2	117566802	117567800
chr2	11525202	11527600
chr10	77117402	77118000
chr1	19633802	19635200
chr7	29412002	29412200
chr8	37315602	37317200
chr1	48019602	48022600
chr15	69847002	69851000
chr4	23062402	23064000
chr2	15006802	15008000
chr9	110354202	110357600
chr2	30969602	30971000
chr22	31635202	31636400
chr1	29186002	29188200
chr17	36073802	36078800
chr3	167696402	167697000
chr19	45512802	45513200
chr1	84732402	84733400
chr1	95070402	95075400
chr6	106577002	106578200
chr11	45287802	45289800
chr8	29127402	29129000
chr9	110254802	110255400
chr22	35515202	35516600
chr10	122165602	122166600
chr14	74442602	74445000
chr14	71584002	71587000
chr13	28122402	28123400
chr15	59858802	59859400
chr2	120176602	120177000
chr1	207147602	207147800
chr1	68223202	68228200
chr6	158041602	158043200
chr5	74944202	74944600
chr10	13324602	13325000
chr17	30452202	30453000
chr6	11751602	11752600
chr5	160061202	160061600
chr6	158207802	158208800
chr12	116232202	116233400
chr5	56350202	56351600
chr5	93564402	93564600
chr8	8547802	8548000
chr11	129257002	129257600
chr10	70976202	70977200
chr2	103209402	103209600
chr20	39753202	39754000
chr11	27311202	27315000
chr1	88682402	88683200
chr16	30849602	30852800
chr12	98817002	98817600
chr11	76703602	76704000
chr9	110555802	110557800
chr3	43994402	43996600
chr6	42080802	42082600
chr7	105928602	105932000
chr7	104565602	104568600
chr2	225640202	225643200
chr1	20582002	20582800
chr20	1041402	1043800
chr2	108912002	108913000
chr16	20337402	20338400
chr11	57960402	57960600
chr17	70415802	70429200
chr13	73838202	73839600
chr9	35959202	35961000
chr4	77595402	77597600
chr20	43074202	43075600
chr10	114092202	114096600
chr6	3545402	3545800
chr9	4508202	4509800
chr20	52416802	52417800
chr5	72446402	72447200
chr12	63154002	63158400
chr15	59827202	59828000
chr1	202042402	202043000
chr2	204447802	204452000
chr12	105604402	105609600
chr11	120182002	120182200
chr4	77432802	77434000
chr1	202043802	202048400
chr20	43060002	43065600
chr11	27318602	27319400
chr12	16477602	16478200
chr20	23641402	23642000
chr20	16620002	16620800
chr2	23345202	23346400
chr8	119759802	119761000
chr17	63280002	63280600
chr19	42237802	42240600
chr7	48182802	48183600
chr5	145370602	145371000
chr17	10628202	10629000
chr1	207137402	207137600
chr9	12726602	12727400
chr1	201989402	201989800
chr11	18115202	18116200
chr11	11012002	11013400
chr2	108874402	108875000
chr10	97405402	97407600
chr3	177021402	177021800
chr18	19862002	19863600
chr20	57621602	57622600
chr5	72426802	72429800
chr3	167709602	167710400
chr17	36149402	36150200
chr7	73958802	73960600
chr2	98896002	98898800
chr18	19622802	19623600
chr2	219935802	219938200
chr5	40038202	40038600
chr8	128662202	128666600
chr7	154645202	154646400
chr2	200842402	200844600
chr18	59377202	59378000
chr16	19440002	19442000
chr18	19626202	19626600
chr13	28533002	28533400
chr20	60988002	60988200
chr4	75404402	75405800
chr5	144965602	144968800
chr17	16197202	16198400
chr3	12449002	12452600
chr6	2257802	2260400
chr11	86219402	86220800
chr15	41773202	41774800
chr12	105709002	105715800
chr11	129256402	129256800
chr11	129238402	129239800
chr8	126667402	126668200
chr2	8080602	8080800
chr6	25754002	25754600
chr4	77842402	77842800
chr14	54356002	54356400
chr9	94523602	94524200
chr18	68036002	68036600
chr21	43521402	43522200
chr13	74244602	74253000
chr11	7643802	7645000
chr21	37232602	37234800
chr8	119764402	119764600
chr5	114527402	114531400
chr3	193747202	193747800
chr4	55451802	55454000
chr8	83118402	83119800
chr9	98936002	98938200
chr4	88330802	88332600
chr3	193839402	193842400
chr8	124757002	124757200
chr7	117297802	117298200
chr3	45120602	45121400
chr17	34269402	34270800
chr7	100625402	100628600
chr20	6672002	6672400
chr5	58820602	58822400
chr20	49625002	49626200
chr12	67827402	67831400
chr12	124723002	124724600
chr1	55115602	55116000
chr6	30112002	30112800
chr5	180294202	180294400
chr2	231953202	231954400
chr16	48439202	48440800
chr15	77429402	77430000
chr11	102796602	102798000
chr16	79929402	79932200
chr4	104145002	104145400
chr5	68747402	68748200
chr3	19776002	19778400
chr16	23775202	23776200
chr13	22315402	22316800
chr12	5604802	5610200
chr5	114786202	114789400
chr5	145369202	145369400
chr17	46042402	46042800
chr5	168030202	168031800
chr12	69546602	69547200
chr18	51324602	51325400
chr11	6510202	6510400
chr4	99705802	99707400
chr7	117172202	117173000
chr20	19841602	19842200
chr12	124720802	124722200
chr4	18108202	18108800
chr6	167862202	167862600
chr13	32161802	32163200
chr12	51799802	51800800
chr16	79434202	79437000
chr2	10630602	10630800
chr9	38074002	38075200
chr11	75859402	75860600
chr5	160062802	160066800
chr15	90403402	90405600
chr8	126698402	126699200
chr5	141680802	141681800
chr11	125786002	125787400
chr1	239501202	239502400
chr2	114534402	114535400
chr5	149249602	149250000
chr17	70636002	70636600
chr15	59861402	59863000
chr17	36082202	36083000
chr18	43026602	43027400
chr6	1588802	1590400
chr10	5122802	5123600
chr7	101349802	101350400
chr13	21133602	21134800
chr9	29999002	29999600
chr14	75670402	75672000
chr17	70629402	70630000
chr2	151277202	151277800
chr11	27259202	27260000
chr7	70052002	70052800
chr12	32928802	32930200
chr9	100168202	100168400
chr2	236986402	236988000
chr5	14893602	14895000
chr3	169766802	169768000
chr17	35009602	35009800
chr17	31236802	31240000
chr7	77284802	77285400
chr21	42938202	42938800
chr1	208155602	208156200
chr13	27515202	27516600
chr5	149265402	149266000
chr7	51443602	51444400
chr13	60419402	60420000
chr7	139936002	139936600
chr4	187677002	187677600
chr19	38433202	38435400
chr22	27140002	27142000
chr3	14977602	14978000
chr11	129296602	129298200
chr8	119396202	119396400
chr18	42850002	42850800
chr6	31345402	31347200
chr22	18567802	18568400
chr9	30002602	30003200
chr1	84732002	84732200
chr17	29323602	29325200
chr2	14763002	14763200
chr20	42291802	42292000
chr1	226233602	226234400
chr1	207108602	207116600
chr4	152717202	152718000
chr19	15898602	15899800
chr1	213743202	213744400
chr14	53917602	53919400
chr6	30097402	30099400
chr22	37497202	37497800
chr1	43733802	43734000
chr17	39057202	39060600
chr2	14565002	14565800
chr9	33741602	33743400
chrX	38870602	38872800
chr2	158794002	158795800
chr7	324602	325400
chr10	63604202	63606200
chr1	25216002	25216400
chr11	7912802	7916800
chr4	82241002	82241800
chr5	168080202	168087200
chr3	108172202	108173000
chr6	43808002	43810600
chr11	46951402	46952400
chr7	39573802	39576400
chr10	114167402	114169000
chr3	58651202	58654600
chr16	52609202	52609400
chr5	74557202	74558400
chr2	178052602	178053600
chr11	45284402	45284800
chr11	75097002	75100400
chr14	90308402	90309400
chr8	128276802	128279000
chr6	119780602	119781000
chr18	55418802	55419400
chr21	34823202	34825200
chr3	12265202	12267400
chr16	28491802	28492200
chr7	129906602	129907000
chr11	70980602	70981400
chr6	12366602	12367000
chr6	47374602	47376400
chr17	16411202	16411800
chr2	20355202	20356000
chr3	142320602	142322800
chr9	74748602	74749000
chr1	43930802	43931200
chr5	133751202	133752200
chr6	101655202	101655800
chr11	126919402	126920800
chr10	122998602	122999000
chr11	65590402	65591600
chr1	170854202	170854400
chrX	105644802	105646400
chr19	39306002	39309200
chr19	45102002	45103400
chr14	31701002	31701800
chr2	133171802	133172000
chr6	106055202	106058000
chr2	64828402	64829000
chr19	48066802	48067600
chr4	110619602	110621800
chr2	8592802	8594600
chr8	124923602	124925200
chr7	116437602	116439000
chr2	192238802	192240000
chr13	27528402	27529800
chr9	33271402	33272200
chr16	49933802	49935600
chr6	150623002	150624600
chr8	95208602	95209400
chr3	139195002	139196200
chr2	194492602	194493200
chr3	122847802	122849800
chr2	173395202	173396400
chr2	55942202	55943200
chr6	44061802	44063200
chr3	63435002	63438200
chr8	62220602	62226200
chr2	120177402	120179000
chr2	23350602	23351800
chr17	75297802	75298400
chr10	25367402	25368600
chr19	45140202	45141200
chr15	45728802	45729600
chr15	50136202	50136800
chr15	41144402	41145000
chr15	59860202	59860600
chr2	191673002	191673400
chr16	72592202	72592600
chr2	234672402	234673800
chr11	69056402	69057200
chr19	45083202	45084400
chr3	27243802	27244200
chr10	52053402	52054000
chr4	37465602	37467400
chr5	9554402	9554600
chr16	75570002	75570600
chr1	65218002	65219000
chr5	56378002	56378400
chr1	185335202	185337000
chr18	33797802	33798200
chr14	54514802	54515400
chr2	231966202	231967000
chr14	74263002	74265000
chr4	79545602	79546200
chr16	8452802	8453200
chr11	129287202	129289600
chr10	114091402	114092000
chr6	11287802	11289000
chr2	65404602	65405600
chr10	98373602	98375000
chr14	35552602	35553200
chr7	112339802	112341000
chrX	75402202	75405000
chr7	123678402	123678800
chr14	20843802	20847000
chr13	80674802	80675800
chr1	14216402	14216800
chr1	32320802	32322200
chr5	160314402	160315200
chr5	149558802	149566600
chr5	39447002	39449200
chr13	22236202	22237600
chr16	82092202	82094000
chr9	112959802	112962400
chr12	85833402	85834000
chr3	97233602	97234000
chr20	60643402	60645400
chr6	39162802	39164800
chr11	76759602	76760800
chr15	42432202	42432400
chr17	53527202	53527600
chr4	22558202	22559400
chr6	160588002	160589600
chr10	111007402	111008400
chr20	43032602	43040600
chr20	33533202	33538400
chr12	107042202	107043400
chr19	33542202	33547400
chr4	165691002	165692400
chr9	22111002	22112800
chr4	40379802	40380200
chr4	37598802	37599400
chr6	87783602	87784400
chr18	55621602	55622000
chr6	4727002	4729200
chr3	185261802	185268400
chr2	23430402	23432200
chr11	134846802	134847200
chr2	88430602	88431400
chr11	110453602	110454800
chr2	45052002	45053600
chr19	42243602	42244200
chr5	58921002	58921400
chr17	46040402	46041400
chr5	159480802	159482800
chr14	103459202	103461400
chr9	112962602	112968600
chr1	185483802	185484200
chr10	97386802	97389400
chr11	74281802	74283000
chr2	42055002	42056400
chr7	155689602	155690200
chr15	73204002	73204600
chr10	114160602	114161600
chr3	110463402	110464000
chr3	133756202	133756600
chr5	135523802	135524200
chrX	49918402	49919800
chr20	60988602	60990000
chr11	60487402	60488200
chr1	202041202	202042200
chr11	87449802	87453000
chr4	75068202	75068600
chr14	34378602	34379200
chr7	127569402	127571600
chr18	19492402	19493600
chr7	116452402	116453600
chr8	101247602	101252200
chr5	135525402	135525600
chr5	68812202	68817600
chr6	64211602	64212200
chr11	46273002	46274600
chr4	173820202	173820400
chr17	36084602	36088000
chr11	7660202	7662600
chr18	19641402	19643600
chr10	96435802	96436400
chr5	162109002	162112000
chr5	149326002	149326600
chr2	120180002	120182000
chr18	56192602	56194000
chr19	47592402	47594800
chr20	6640802	6642600
chr1	8344802	8345400
chr3	122850402	122851000
chr21	42891802	42892800
chr4	37443002	37444200
chr10	123001002	123001400
chr1	19918602	19918800
chr3	3667802	3668400
chr5	72408602	72409800
chr11	36393602	36395400
chr5	142949202	142949600
chr14	50452602	50455800
chr17	10678602	10679200
chr3	193752002	193754400
chr2	200989202	200991000
chr5	168017402	168019200
chr9	78181402	78181600
chr8	40090202	40091000
chr6	132215402	132215800
chr6	28942002	28943400
chr13	99384602	99385200
chr6	130241202	130242600
chr9	22039202	22040000
chr6	167685202	167686000
chr3	169794802	169797000
chr4	78552602	78553400
chr3	40952802	40953000
chr9	114736002	114737800
chr5	53655602	53659400
chr7	54946802	54947800
chr3	50216802	50217800
chr20	49780802	49781800
chr1	93461602	93462000
chr7	97712802	97714000
chr9	112065802	112066200
chr15	42431602	42432000
chr5	72424602	72426600
chr12	90355002	90355400
chr2	20585202	20585400
chr6	43241802	43242200
chr14	70216802	70217600
chr17	70442802	70443600
chr2	20585602	20585800
chr9	22116602	22120600
chr16	74513402	74515000
chr11	27208402	27209800
chr2	204470402	204470600
chr3	58681602	58682400
chr1	169120402	169120800
chr4	153988002	153989400
chr18	21290202	21290600
chr10	124307802	124308400
chr5	175851002	175851600
chr4	38894202	38895600
chr2	176597002	176597400
chr3	62907602	62909800
chr6	144338802	144339200
chr4	120001202	120003200
chr9	116842202	116845600
chr2	97077002	97077600
chr1	102511202	102513400
chr5	145368402	145368800
chr10	98367802	98368600
chr3	120539602	120540600
chr10	90139202	90140000
chr2	16264802	16265600
chr3	23670402	23671600
chr7	31986602	31989000
chr10	112154602	112156400
chr11	61812602	61816200
chr3	102775002	102776600
chr17	39963002	39963400
chr17	60265602	60266000
chr20	57892602	57893400
chr4	129481402	129483000
chr11	44980202	44980800
chr2	23153602	23156000
chr16	21215002	21215800
chr8	110777202	110778600
chr5	74261602	74263600
chr7	29631802	29632600
chr4	141283202	141284200
chr12	116160002	116160800
chr22	36099802	36101800
chr1	154343802	154344000
chr1	17839002	17839400
chr5	149958402	149959800
chr11	130430202	130432000
chr16	19448002	19449400
chr12	121463202	121464400
chr7	141816402	141816800
chr5	35203402	35203800
chr8	119395602	119396000
chr5	135204002	135206000
chr1	113785602	113787600
chr2	158985002	158986000
chr18	47671202	47671400
chr11	73625402	73625800
chr8	82915202	82915600
chr3	174528602	174529600
chr19	38435602	38435800
chr3	176928802	176931800
chr6	27743202	27744200
chr2	88429002	88429200
chr5	35202602	35203200
chr3	25453202	25454400
chr11	85498602	85499800
chr2	128299202	128300400
chr19	38430202	38432800
chr17	39015002	39015600
chr14	38168002	38169200
chr8	129181802	129182000
chr2	231959002	231959800
chr17	16203002	16204600
chr1	155274802	155275000
chr2	148068402	148068800
chr12	94952602	94952800
chr1	110477402	110478800
chr9	4511002	4511600
chr4	11731002	11731800
chr2	208646202	208648200
chr3	195691602	195693200
chr11	93321602	93323400
chr2	223501402	223502400
chr1	170852002	170852800
chr17	35046002	35047000
chr15	59846002	59848800
chr12	68140802	68144000
chr2	173033602	173034800
chr16	82100602	82100800
chr14	69292602	69292800
chr1	47788802	47792200
chr9	74744202	74746000
chr7	21142602	21144400
chr6	132142602	132143200
chr6	38141402	38142000
chr11	59875802	59876200
chr16	68960802	68961200
chr10	97373002	97375200
chr17	41319002	41320000
chr20	43070602	43072400
chr1	33373202	33373600
chr5	160061802	160062400
chr1	48008602	48009400
chr6	42084002	42093800
chr6	36176602	36180000
chr3	184516002	184516400
chr10	98369402	98372200
chr2	158180802	158181000
chr2	86875602	86876400
chr17	28299602	28300800
chr3	89746802	89748200
chr8	22171402	22172200
chr21	40156602	40163000
chr1	88778002	88778200
chr4	77584602	77588800
chr19	16235602	16237600
chr2	190503602	190505000
chr6	52185202	52186600
chr6	111931802	111932000
chr4	16161602	16162000
chr8	124472602	124474000
chr17	34953202	34957600
chr12	90793202	90793600
chr8	102154602	102156800
chr12	104066002	104068400
chr7	106264002	106267800
chr15	86379602	86384400
chr16	9002202	9006600
chr10	5296202	5296800
chr1	100441602	100441800
chr17	39706602	39706800
chr4	152718202	152721800
chr5	68821402	68822200
chr16	84384802	84385400
chr3	124688602	124689600
chr7	97427202	97428800
chrX	39062802	39064600
chr7	368802	371400
chr13	24726602	24729200
chr9	99629602	99631200
chr18	59336202	59336800
chr11	15859802	15860400
chr2	111935402	111938400
chr17	53011402	53013000
chr11	13263802	13265400
chr6	109628402	109630400
chr12	32221802	32223600
chr17	53010202	53011200
chr6	40105802	40107400
chr2	88444602	88445400
chr2	158928202	158928600
chr8	37477802	37479200
chr6	106487602	106488400
chr1	51800802	51802200
chr8	35740002	35740400
chr2	219945602	219948000
chr11	102664002	102665800
chr8	95211402	95212400
chr9	4494002	4496200
chr14	22657802	22659000
chr15	41142602	41144000
chr15	78710402	78711000
chr19	45508602	45509600
chr21	42896802	42899400
chr15	56612602	56613600
chr7	73214802	73216000
chr13	73972602	73976000
chr16	73288602	73290200
chr10	73376202	73377000
chr11	14281602	14282000
chr11	57931002	57933200
chr2	158006602	158008000
chr3	124689802	124690200
chr11	120061002	120061200
chr10	26901002	26902200
chr10	74435602	74437200
chr20	52418002	52418600
chr13	52532202	52534600
chr5	131675002	131675800
chr18	19623802	19626000
chr19	54956802	54957000
chr10	118381202	118382200
chr17	56444602	56445600
chr12	67818602	67824400
chr6	13500202	13501000
chr7	24192202	24193000
chr20	16508202	16511600
chr16	8597802	8599000
chr11	85509802	85511800
chr1	212085202	212085800
chr1	119935802	119936800
chr11	130038202	130039000
chr3	14353802	14354400
chr8	18779202	18781800
chr21	43124202	43128400
chr4	115504002	115504400
chr11	16987002	16987400
chr8	39915202	39919600
chr9	113060202	113060800
chr1	17839802	17841200
chr16	68755402	68757000
chr8	100880202	100880800
chr18	54717602	54720600
chr3	121905602	121908600
chr10	115514602	115515000
chr7	98012802	98013800
chr10	99482202	99482600
chr20	6692402	6692800
chr5	145369602	145370400
chr3	107969802	107970200
chr20	56493402	56495200
chr16	89610602	89613400
chr4	90042402	90043200
chr20	6635202	6636800
chr3	80782202	80784800
chr5	157598802	157600200
chr8	8937802	8939000
chr15	65335002	65336600
chr2	219678602	219678800
chr7	155636202	155637400
chr3	194443002	194443200
chr6	32111602	32113000
chr6	3546802	3547600
chr15	63112202	63117800
chr4	187822802	187825600
chr4	152262002	152262400
chr8	37453402	37453800
chr2	70735602	70740400
chr2	234666402	234667800
chr17	36067802	36073400
chr3	125211202	125211800
chr12	75835802	75837200
chr18	19808802	19809600
chr15	76881802	76882400
chr12	13535402	13537000
chr13	21094202	21095000
chr4	40421002	40422000
chr2	112752802	112753400
chr9	71349402	71350400
chr9	112068202	112071000
chr3	124694002	124694400
chr4	141133202	141135200
chr4	84183202	84183600
chr10	98358402	98359600
chr7	134058602	134060000
chr2	27187202	27188000
chr2	127982402	127984600
chr5	68740002	68740400
chr5	145334602	145335800
chr4	182457802	182460000
chr3	12480802	12481200
chr2	233721202	233724000
chr3	53221202	53222000
chr18	19598402	19602200
chr5	1239002	1240400
chr3	185272802	185277800
chr14	100654802	100655000
chr9	8287602	8289000
chr2	192281802	192282800
chr10	96465202	96466000
chr4	31274002	31275200
chr15	34654202	34656600
chr11	101737002	101739000
chr9	109829402	109829600
chr6	52588602	52592200
chr20	52682202	52683000
chr10	52731002	52732400
chr1	234959402	234960000
chr17	27187202	27194200
chr5	35185202	35189800
chr19	33537202	33541200
chr3	71735002	71735400
chr1	115784402	115784800
chr12	59317602	59318200
chr7	120953202	120954800
chr4	75401202	75402000
chr4	79506202	79508000
chr1	43931402	43932600
chr2	201269602	201275200
chr1	3334802	3336800
chr21	43522802	43524400
chr1	212091002	212093000
chr1	202011002	202019400
chr6	39165002	39166200
chr7	97400402	97403200
chr17	73991002	73992200
chr3	142336202	142336600
chr18	56196002	56196400
chr5	518202	519800
chr17	73613602	73614600
chr6	80315802	80320800
chr8	145611802	145612000
chr2	208649402	208650200
chr10	115505802	115506800
chr8	22415602	22417000
chr3	170715602	170720800
chr20	10681402	10681600
chr4	139183402	139183800
chr6	106014202	106015600
chr20	30813402	30813800
chr4	77514802	77517800
chr13	73768002	73769200
chr21	45038802	45039600
chr4	25696002	25696600
chr11	16992602	16993800
chr1	120357602	120360000
chr5	149941202	149942400
chr8	134444802	134446800
chr2	14562602	14564400
chr7	117294202	117296000
chr7	16860802	16862400
chr20	50846602	50847800
chr2	20356402	20357800
chr20	6680402	6687200
chr1	113751202	113754600
chr5	134468802	134472800
chr6	11750602	11751400
chr19	45099602	45101000
chr1	102575602	102576800
chr15	81686602	81687400
chr1	230730002	230730400
chr8	8931602	8937600
chr9	78181802	78182600
chr1	212387002	212388600
chr7	99674402	99675200
chr15	59564602	59572000
chr2	111966002	111966600
chr10	114154802	114157000
chr2	30999602	31000800
chr15	62429202	62429800
chr17	31282402	31282800
chr5	149549002	149551000
chr13	50529602	50529800
chr8	102618402	102620800
chr10	68476202	68476800
chr9	98024002	98024400
chr19	3089602	3090400
chr5	139922802	139923400
chr4	178430402	178430800
chr2	10623002	10623800
chr18	19802802	19804800
chr6	7587002	7587400
chr4	72576402	72579600
chr5	134462002	134464400
chr9	74637402	74637800
chr1	168988202	168989400
chr12	15884402	15887000
chr2	28882602	28883400
chr14	34974402	34975000
chr8	39897802	39900400
chr18	19686002	19687200
chr2	98633602	98633800
chr6	3542402	3542800
chr5	149555002	149558400
chr7	101351402	101352000
chr10	114843402	114849800
chr14	93251202	93251400
chr18	20411202	20412000
chr9	112060802	112062400
chr18	19582602	19583200
chr15	38419202	38419400
chr14	30217602	30219200
chr4	18106802	18108000
chr3	67003802	67005400
chr9	22101802	22106000
chr11	16988002	16991600
chr3	12522202	12523400
chr1	207124802	207130000
chr6	106054202	106055000
chr16	80916202	80916600
chr1	55106402	55107400
chr1	220071402	220072000
chr20	56112002	56113400
chr8	1879202	1880800
chr10	71649602	71650600
chr18	56194202	56195600
chr10	114153602	114154600
chr17	36097802	36099000
chr9	99152602	99154800
chr7	139937602	139939800
chr11	27226402	27229400
chr12	2963802	2964400
chr22	35498602	35499800
chr19	41506002	41506400
chr2	128160602	128160800
chr16	73883602	73883800
chr12	94577002	94577400
chr8	76370402	76372200
chr12	5379402	5379600
chr6	18147602	18149400
chr11	92579402	92580200
chr1	226667002	226668600
chr4	40543002	40543400
chr1	44309402	44309600
chr21	36645602	36647000
chr3	124653602	124654200
chr7	68130602	68130800
chr11	115713402	115713800
chr4	77801802	77802000
chr5	160083202	160084800
chr17	36079402	36080400
chr4	141384202	141386200
chr8	39955402	39960000
chr13	43559202	43560600
chr1	201371402	201379200
chr2	47494802	47495600
chr10	112859202	112860000
chr12	123435402	123437400
chr12	6509002	6509600
chr7	325802	326800
chr2	42053202	42054800
chr8	37976202	37977200
chr18	6947602	6951400
chr17	41652202	41652800
chr3	149032802	149034200
chr7	97981202	97985200
chr7	22389802	22392800
chr16	85924802	85926200
chr5	74556002	74557000
chr6	121721402	121721800
chr6	2257202	2257600
chr5	16411002	16413000
chr11	14279202	14281400
chr8	95209802	95210600
chr8	86283202	86284800
chr5	145337802	145338600
chr13	106527402	106527800
chr22	25367402	25370000
chr17	36083402	36084200
chr2	74919002	74919600
chr12	91794802	91795600
chr3	108145402	108145800
chr10	129955402	129956600
chr17	3454202	3454800
chr15	101864202	101865600
chr3	124645802	124647000
chr6	43878402	43886600
chr6	71120402	71121200
chr5	40553802	40555400
chr21	40173802	40177000
chr2	38124002	38125000
chr12	120116002	120126800
chr1	220293602	220295600
chr1	227523002	227523800
chr4	57608202	57610400
chr15	62657802	62658400
chr1	65574002	65575200
chr1	58332402	58333600
chr15	32311802	32312800
chr3	45816202	45816800
chr2	147797802	147799200
chr2	121960202	121961800
chr2	219985802	219994000
chr20	2579402	2580000
chr9	22124402	22124800
chr17	16150402	16151000
chr5	65109402	65109800
chr11	82967802	82968400
chr7	25618802	25619600
chr7	123763202	123763600
chr4	23765202	23766200
chr8	48909402	48909800
chr12	53307802	53308800
chr9	22097402	22100000
chr10	98360002	98360600
chr12	90353802	90354000
chr18	19663602	19665800
chr1	212655202	212657200
chr7	16851402	16855400
chr18	41778002	41779400
chr4	187772602	187773000
chr13	77406002	77406400
chr1	25217202	25218600
chr4	37701002	37701600
chr10	32452002	32453000
chr1	15634802	15636000
chr11	12623002	12623200
chr2	208695602	208697000
chr3	172318802	172320400
chr19	41672402	41673600
chr11	85491402	85492200
chr18	19824002	19824200
chr5	145387002	145387600
chr5	68808602	68810000
chr18	47115002	47118200
chr9	109830402	109831400
chr1	200873202	200883200
chr19	47591802	47592200
chr3	193183602	193184600
chr17	46872802	46874000
chr16	21272202	21273800
chr12	12232202	12232600
chr10	14902202	14903400
chr1	205534202	205536000
chr6	84174802	84175400
chr5	145317002	145326600
chr9	131840402	131841600
chrX	44601602	44602600
chr13	28547202	28549000
chr5	149264802	149265200
chr8	8542602	8543400
chr3	66674002	66674200
chr5	127184002	127185600
chr9	6048002	6048600
chr16	83025402	83026400
chr19	45510202	45510400
chr1	14216002	14216200
chr4	38451002	38451800
chr3	34419202	34419600
chr4	187334802	187336400
chr21	42940002	42941400
chr13	22906802	22907400
chr2	28431602	28432600
chr19	4143202	4143800
chr2	103137802	103139000
chr5	129032202	129032400
chr17	70519602	70520400
chr19	42244402	42246000
chr2	239182602	239184200
chr5	168088602	168089400
chr1	167049202	167050200
chr19	39300402	39301000
chr5	546202	546400
chr11	13615402	13617200
chr19	33530802	33534800
chr20	6695002	6695800
chr2	113680002	113680600
chr3	141047202	141047400
chr6	30104002	30104800
chr9	113021202	113021800
chr12	101444802	101446400
chr2	8079802	8080400
chr1	205439802	205440000
chr1	230711002	230713000
chr5	149050802	149052200
chr10	112861802	112864000
chr4	74970402	74973000
chr6	18140602	18141400
chr2	171312002	171313000
chr11	76773602	76774800
chr6	43945402	43945800
chr17	34952202	34952800
chr6	144159202	144160000
chr16	17574402	17575800
chr8	95252202	95255600
chr1	88777002	88777800
chr17	16152002	16152400
chr11	79617002	79617400
chr1	211821202	211823400
chr8	121175002	121175800
chr9	115596602	115599400
chr14	96705802	96706200
chr8	101451602	101453000
chr6	11316002	11320400
chr9	88707402	88709800
chr6	150913802	150914400
chr20	6642802	6645200
chr4	7983202	7983400
chr8	142324202	142325600
chr2	47445202	47447400
chr15	101525602	101528000
chr1	197750602	197753600
chr6	43798602	43799600
chr8	124752802	124753800
chr16	9097002	9098400
chr1	33398802	33408200
chr1	93282602	93284000
chr3	142337002	142338000
chr8	8517202	8517400
chr6	3271002	3272200
chr13	100461802	100462800
chr12	118240602	118241200
chr6	167860802	167862000
chr3	24546802	24548000
chr6	40076602	40077000
chr11	130035402	130038000
chr1	100440602	100440800
chr20	5960802	5962400
chr18	19637002	19638800
chr10	74209402	74210000
chr7	141830002	141831000
chr12	68115602	68116000
chr8	119529202	119530000
chr10	24701802	24702000
chr3	124693002	124693200
chr1	217747402	217748200
chr2	8747602	8751000
chr3	108122602	108123200
chr2	148352602	148353600
chr19	32888802	32889400
chr3	63336202	63338400
chr12	85839002	85839600
chr3	45233602	45234000
chr12	71552802	71559200
chr8	98182802	98184400
chr10	118371002	118371400
chr5	98356802	98357200
chr11	59616202	59617200
chrX	41886002	41888800
chr2	239215002	239215400
chr19	49674002	49675200
chr20	33913602	33919800
chr10	27923802	27925000
chr2	115307202	115307600
chr6	41485402	41488800
chr13	107773202	107774600
chr14	71803002	71803200
chr6	137412802	137414000
chr16	19403402	19404200
chr2	28718802	28719400
chr3	55479402	55480000
chr20	19118002	19119400
chr1	15510002	15512000
chr14	44917202	44919400
chr6	52184002	52184400
chr1	88265202	88266000
chr3	185053402	185054600
chr12	12460802	12462400
chr3	142339802	142340800
chr12	89769402	89771200
chr3	160382802	160385000
chr2	228661002	228661600
chr5	159732602	159736000
chr2	224725202	224727000
chrX	129204802	129207000
chr16	19423002	19423400
chr17	54185802	54190200
chr21	43893802	43895400
chr4	38230402	38234600
chr3	193601402	193604600
chr20	19081402	19081600
chr3	179361802	179362600
chr6	64120402	64121000
chr6	148029002	148029400
chr3	49944802	49945000
chr16	69406802	69407800
chr1	46027002	46028000
chr9	101135402	101138200
chr4	22874802	22877200
chr10	96856002	96856800
chr11	80244402	80245200
chr4	188059602	188061600
chr14	80427002	80427400
chr5	104128402	104129800
chr5	133972202	133975200
chr22	25185202	25185400
chr5	72411202	72423000
chr1	244510802	244511000
chr1	223827202	223831200
chr10	12673802	12674400
chr13	45329802	45331400
chr4	100321602	100327000
chr19	50672402	50673000
chr6	52474602	52477800
chr2	199561002	199561400
chr7	127547202	127549600
chr12	13029802	13031200
chr2	72229002	72230200
chr11	67329402	67330000
chr1	90455802	90457600
chr15	68193802	68194400
chr10	114139202	114145800
chr1	156962602	156963000
chr20	52286202	52286400
chr12	22714602	22716400
chr2	106327402	106331000
chr11	79641202	79642800
chr12	71560202	71561600
chr5	121814402	121816600
chr12	57762802	57763200
chr6	131972802	131974200
chr17	38116602	38117200
chr18	20412602	20412800
chr19	41430202	41430400
chr2	99200202	99201600
chr15	53406202	53407000
chr14	56298002	56300400
chr18	47652602	47653400
chr12	101568002	101568600
chr17	72410802	72411200
chr17	15249602	15252000
chr2	37045002	37046200
chr3	113566402	113567400
chr10	122851202	122853000
chr10	1125402	1125600
chr7	116434002	116435600
chr1	74266202	74266800
chr9	133290202	133290800
chr12	124720402	124720600
chr2	233320402	233321000
chr10	96441602	96444000
chr6	126234202	126236800
chr5	145426202	145426600
chr9	114579202	114580200
chr13	106836402	106836800
chr2	157047802	157048400
chr13	25233602	25234000
chr17	10680602	10681400
chr2	151165802	151166800
chr7	99425802	99427800
chr8	38183002	38184000
chr5	125231402	125232000
chr2	10557602	10558200
chr11	129648802	129650000
chr12	53306002	53307600
chr18	55684402	55684800
chr7	18053202	18054000
chr21	39899002	39899800
chr17	72415602	72417200
chr5	72484202	72487800
chr18	19575602	19579200
chr4	89928802	89931800
chr3	193756602	193757200
chr6	3400602	3401200
chr11	13087202	13087400
chr1	162350802	162352400
chr22	35500602	35501000
chr5	172100002	172100800
chr5	73075802	73076400
chr4	40473802	40474600
chr8	80765402	80767600
chr10	24702602	24703000
chr8	101372802	101373800
chr1	95141602	95143400
chr11	77226802	77227400
chr8	134380802	134384600
chr1	207120402	207122000
chr16	19407202	19408800
chr14	70732002	70732800
chr9	18456402	18456800
chr10	95802402	95803600
chr14	68359202	68359800
chr9	104610202	104610600
chr1	46313202	46313800
chr17	36056002	36064000
chr9	79229402	79234600
chr7	87860202	87860600
chr17	26809802	26810600
chr17	70436002	70437800
chr8	119849002	119851000
chr2	65590402	65591800
chr5	60586802	60589600
chr2	37227402	37229400
chr12	10790402	10791400
chr3	197242802	197250000
chr12	67961602	67962400
chr20	9310002	9310200
chr10	95573202	95574400
chr20	43767002	43768000
chr14	55785202	55785600
chr18	19629402	19629600
chr1	77010802	77014400
chr1	181410402	181411800
chr2	33031002	33031200
chr11	76741002	76742200
chr2	158112602	158122200
chr4	77584202	77584400
chr10	114099402	114099600
chr6	33595202	33597400
chr12	56064402	56065000
chr20	22504602	22505200
chr3	14337202	14338400
chr18	12003802	12007400
chr20	57882402	57885400
chr2	114563802	114564400
chr21	42854202	42855200
chr13	27531002	27532400
chr22	37423402	37430600
chr1	156540202	156541000
chr9	105603002	105603200
chr13	73789602	73791200
chr1	28277802	28280600
chr12	107107002	107107400
chr1	43990202	43990400
chr5	160120002	160122600
chr7	95287802	95288000
chr21	42803802	42806400
chr7	117177602	117178200
chr3	14249802	14254400
chr11	129257802	129258000
chr8	124751602	124752000
chr5	157596802	157597200
chr3	110384602	110386000
chr17	38340402	38341800
chr3	193563402	193565400
chr6	137980402	137980600
chr2	170568202	170569000
chr8	126315002	126315800
chr15	42685202	42685600
chr1	38731402	38732600
chr1	113429802	113430600
chr5	121254802	121255600
chr9	77883802	77884200
chr18	47714802	47715800
chr7	43864402	43865600
chr14	44897202	44898200
chr19	23592602	23592800
chr22	37440202	37442000
chr18	55687002	55689400
chr9	16223402	16224600
chr2	133384602	133385000
chr11	102799402	102802600
chr9	131944802	131947400
chr2	193989802	193990600
chr6	45578402	45579600
chr6	11436002	11436400
chr11	94272402	94273400
chr7	155752802	155754000
chr20	56107602	56108400
chr8	27622802	27623400
chr21	30550402	30551600
chr11	74258402	74258600
chr10	114090202	114091200
chr14	99783002	99785800
chr20	34670002	34677200
chr10	114166202	114166800
chr2	44034002	44035600
chr11	58410002	58410600
chr20	10545602	10546800
chr7	155637602	155638000
chr3	81042002	81043600
chr1	113413802	113414400
chr7	77395002	77396200
chr7	151042602	151044200
chr17	39060802	39061600
chr1	44735202	44735600
chr1	167050602	167050800
chr3	133653202	133654200
chr8	119041402	119044400
chr3	169768202	169769000
chr16	66987002	66987400
chr15	64934602	64935000
chr12	71208002	71208400
chr17	63585202	63585800
chr8	37317602	37317800
chr16	72303602	72305200
chr16	8569002	8570000
chr2	11539602	11539800
chr10	17193402	17193600
chr4	129218602	129220800
chr12	115382202	115383200
chr10	114123802	114125600
chr1	117831602	117832800
chr12	68321602	68324000
chr7	7090802	7091600
chr6	132279402	132280000
chr1	48115602	48118200
chr2	219975602	219978400
chr2	55130802	55132600
chr1	19949802	19950600
chr7	38199202	38200400
chr12	50642402	50649400
chr11	74856602	74857000
chr9	124941002	124943600
chr12	121654402	121657400
chr15	90406002	90409200
chr4	112912202	112914200
chr19	45115802	45117800
chr16	82083402	82084400
chr9	31557202	31557800
chr3	124693402	124693800
chr9	71708602	71710000
chr2	31729802	31730400
chr11	76856202	76856400
chr17	72949802	72950000
chr9	126246202	126248400
chr3	58642802	58644400
chr5	66439802	66440000
chr5	76132402	76133000
chr11	6495202	6496800
chr22	32210402	32211400
chr17	15257002	15257600
chr3	43767802	43771200
chr22	30438802	30441000
chr3	177014002	177014200
chr1	146686802	146688400
chr10	97392802	97393600
chr1	33368802	33371000
chr11	67325602	67327600
chr12	16174002	16175400
chr3	122082002	122084800
chr11	74313602	74314200
chr12	51794802	51795600
chr19	41426802	41428000
chr16	68758402	68759200
chr14	54074802	54076000
chr11	17012002	17012200
chr13	95912002	95912800
chr5	145353402	145360600
chr7	112341202	112341800
chr11	4450802	4451600
chr20	9221002	9223200
chr12	29189002	29189400
chr3	47476402	47478000
chr4	149555402	149556200
chr8	60411602	60413000
chr15	74001802	74002200
chr11	124693602	124694000
chr1	174965402	174966000
chr14	74315802	74316200
chr9	93710202	93710800
chr2	242292602	242293200
chr21	42926402	42927600
chr1	168615002	168615600
chr1	59269002	59271800
chr5	133353602	133356400
chr9	111158202	111158800
chr10	102315002	102315400
chr2	18687002	18687800
chr4	79433402	79435200
chr12	5818002	5818800
chr9	104198202	104198400
chr3	185043802	185044000
chr6	125628002	125630000
chr1	59394202	59396600
chr5	81930402	81932200
chr12	25575802	25577000
chr17	36146802	36149200
chr11	75427202	75430800
chr11	130061602	130062400
chr16	14765602	14766400
chr12	77608002	77608200
chr7	44601202	44602400
chr14	78142002	78142200
chr8	21023402	21025400
chr7	143670202	143671800
chr17	70408802	70410400
chr5	150838402	150838800
chr2	191718402	191719000
chr3	195410002	195411800
chr4	40420002	40420800
chr2	234245402	234246400
chr6	64104802	64106200
chr22	35526202	35528400
chr2	178195002	178195600
chr6	2979802	2988600
chr8	97365202	97366200
chr8	128583002	128583800
chr15	50513402	50513600
chr2	28490402	28490600
chr21	39900002	39900200
chr19	42271202	42271800
chr9	74122802	74124200
chr4	153659002	153661200
chr3	182360802	182361000
chr2	225020002	225021600
chr2	79366802	79367200
chr13	92876202	92877600
chr8	120147402	120148600
chr2	179018202	179018600
chr2	203907002	203907400
chr19	50709802	50711200
chr8	54957002	54957400
chr6	113963202	113967600
chr11	130040002	130042200
chr11	76737002	76740800
chr3	53222402	53222800
chr2	39021002	39021600
chr12	45976602	45977800
chr10	120218002	120218200
chr7	141710202	141710600
chr16	89901402	89902000
chr11	75857802	75858600
chr22	35439802	35440600
chr12	50633002	50639000
chr15	66301002	66302000
chr5	151841802	151842200
chr2	169054002	169054200
chr15	45636202	45637200
chr3	52020402	52021600
chr22	38192002	38192600
chr1	116666002	116666600
chr7	107490802	107491600
chr11	13161202	13166200
chr20	56110002	56111600
chr9	77535602	77536800
chr9	115100802	115101200
chr21	41003602	41006200
chr1	200243802	200245200
chr2	8849402	8849600
chr2	88425402	88428400
chr1	25219402	25220800
chr3	133756802	133757400
chr20	3417802	3418200
chr20	30770402	30770800
chr5	148021002	148022000
chr19	738002	739600
chr17	34108002	34108600
chr12	42987002	42988000
chr12	89319602	89321800
chr22	43413602	43415000
chr13	106570802	106573400
chr13	73740602	73747200
chr9	78598402	78599600
chr5	76121202	76121600
chr2	72439802	72440200
chr18	54936602	54936800
chr21	36920002	36922000
chr1	55114402	55115400
chr6	71046402	71048200
chr6	12341602	12345800
chr4	188295602	188295800
chr17	15377402	15378600
chr2	28879402	28881800
chr1	25205002	25206000
chr13	22235602	22236000
chr17	46889602	46890600
chr1	228919402	228919800
chr6	36470802	36472000
chr18	19621602	19622200
chr11	93344202	93346200
chr13	45340002	45340400
chr17	39339002	39339600
chr22	28650002	28651000
chr6	121704202	121705600
chr5	56330202	56330800
chr22	47138402	47139400
chr8	86179202	86180000
chr6	148030802	148031400
chrX	27984402	27985400
chr5	144253002	144254200
chr4	9455802	9456000
chr5	79991602	79992400
chr17	18879802	18887400
chr17	40955202	40959000
chr15	62881202	62881600
chr6	30059002	30060400
chr13	112768002	112768600
chr9	104117002	104117800
chr8	8280202	8280400
chr7	99675402	99675800
chr10	85960802	85962200
chr3	53456602	53458000
chr18	55569202	55570200
chr1	93908402	93908600
chr11	61299402	61301400
chr6	64101202	64102600
chr7	30558202	30559200
chr5	149963202	149963800
chr6	105819402	105824000
chr15	73870202	73871000
chr5	83213402	83214200
chr17	73114402	73115400
chr2	149921002	149922400
chr2	224858602	224861600
chr2	227950002	227950400
chr2	176594202	176596200
chr6	6243802	6245200
chr1	227552802	227554000
chr8	82105402	82107200
chr12	12234802	12235800
chr22	21302602	21309000
chr5	30747202	30747800
chr12	53277602	53279400
chr8	110604202	110608400
chr2	106743802	106744400
chr5	156484802	156485200
chr15	69853202	69856000
chr22	37495802	37496800
chr18	21209202	21210400
chr6	109653602	109654200
chr9	98935002	98935600
chr6	95494402	95495800
chr6	169319602	169320400
chr4	75067402	75068000
chr17	36030402	36032800
chr4	52774602	52776400
chr2	183924002	183925600
chr10	45385002	45386400
chr5	90491402	90491800
chr15	54078202	54079600
chr20	8769802	8771800
chr4	182457402	182457600
chr9	8289402	8290000
chr8	37215402	37219200
chr5	72483202	72483800
chr2	56069802	56071400
chr6	160637802	160638600
chr2	121763002	121765600
chr3	134824602	134826400
chr17	73528802	73529200
chr3	130508402	130509400
chr5	96335602	96336400
chr1	177990402	177990800
chr11	62227202	62227400
chrX	103120202	103120600
chr16	73882202	73882800
chr5	130046002	130046800
chr9	74639802	74641200
chr6	117746602	117747000
chr13	43098802	43100600
chr13	28529802	28530000
chr10	71614402	71617400
chr2	192428802	192431800
chr9	100904402	100910400
chr19	48872602	48873000
chr7	117299402	117300600
chr3	142367402	142367800
chr19	3474002	3474800
chr6	122890002	122891000
chr8	77844802	77846000
chr9	113770602	113771400
chr2	85596002	85597400
chr4	74888602	74890200
chr4	178431202	178431400
chr11	128881402	128885200
chr9	104610802	104612000
chr12	71547002	71548400
chr7	104110002	104110800
chr13	73797202	73798200
chr6	46756802	46757400
chr7	29645202	29651200
chr1	185447802	185448400
chr21	43806602	43806800
chr3	182303602	182304000
chr11	15716202	15717400
chr1	16105802	16107400
chr4	23733402	23736400
chr17	36034602	36035000
chr2	241813002	241814600
chr2	228243802	228244000
chr4	57610602	57610800
chr2	178707002	178708000
chr5	95477602	95477800
chr20	16568802	16569000
chr3	47465402	47468000
chr11	6408602	6411000
chr4	37423402	37424200
chr14	56164202	56166200
chr3	170889002	170889600
chr17	59547602	59548800
chr17	26802002	26803800
chr5	95533802	95536800
chr1	222299202	222301600
chr20	56117002	56117400
chr15	43417202	43417600
chr16	82116202	82117000
chr12	105674802	105675800
chr11	74860802	74862000
chr5	90125202	90127000
chr17	70396002	70397400
chr6	25355002	25355200
chr2	86857402	86857600
chr14	54964802	54965800
chr2	193424402	193425600
chr17	31280802	31281600
chr11	118541002	118541800
chr20	19731002	19732800
chr3	183675802	183677800
chr8	97366802	97367400
chr5	60418602	60418800
chr12	101433402	101433600
chr11	45285002	45285200
chr5	149551202	149554400
chr8	23344002	23345800
chr11	58797602	58798000
chr5	160046602	160047800
chr10	29162802	29163000
chr3	87246602	87247400
chr11	60478402	60479000
chr11	128318002	128319800
chr8	8781002	8781800
chr3	108123402	108123800
chr14	66238802	66240400
chr3	175494602	175497400
chr16	6268802	6269600
chr4	57173802	57174600
chr5	97810402	97811000
chr9	80064002	80065200
chr6	53475602	53476600
chr4	187750802	187751600
chr1	212076602	212077400
chr7	365802	368200
chr7	155617202	155618600
chr6	158373202	158376200
chr11	76791402	76803800
chr3	185068602	185070600
chr1	147707602	147707800
chr5	102858002	102860200
chr19	4127202	4127600
chr18	55358602	55359400
chr16	18952802	18954000
chr5	61262202	61263600
chr2	138730202	138731800
chr1	202003002	202006000
chr14	20885602	20888000
chr3	193834602	193834800
chr13	30616402	30617800
chr20	3823002	3824600
chr1	53332802	53334600
chr2	75166602	75167000
chr1	117140802	117141800
chr19	44241802	44246000
chr12	53309802	53310800
chr6	160683602	160684200
chr1	98647202	98647600
chr11	102915002	102915400
chr12	115356402	115357600
chr18	3423602	3425200
chr5	172050202	172050800
chr12	72827602	72827800
chr4	153877202	153880800
chr2	31728602	31729400
chr14	70514002	70514600
chr17	10637002	10637600
chrX	78857402	78858600
chr4	22557802	22558000
chr1	207152602	207154400
chr5	14962602	14963000
chr17	37412402	37413400
chr21	43030002	43030600
chr17	46044802	46045800
chr10	114150802	114152000
chr7	12967402	12968400
chr6	17339802	17340400
chr9	104216002	104217000
chr9	94368202	94369200
chr17	26138402	26138800
chr5	131695202	131695400
chr13	33660802	33662600
chr9	113044602	113045200
chr3	14373402	14374000
chr8	77846202	77846800
chr15	72047402	72048000
chr18	29787602	29787800
chr9	129517602	129518200
chr9	110329002	110332200
chr14	57928402	57929200
chr3	43778402	43779400
chr7	50494202	50495200
chr6	105994002	105995200
chr2	110484002	110485000
chr8	29585202	29586400
chr9	136125602	136126600
chr3	108272802	108275000
chr9	104116602	104116800
chr17	73143602	73145200
chr12	70113002	70114600
chr15	70288802	70291000
chr8	22870802	22871200
chr4	187855402	187856000
chr12	68103202	68105000
chr5	149592802	149599000
chr16	8555402	8556800
chr11	68624602	68625800
chr4	183626402	183627000
chr11	15528802	15529000
chr17	49248202	49248800
chr9	35961202	35961400
chr11	44904602	44906600
chr2	228786202	228787600
chr8	134439802	134442000
chr7	27463002	27465000
chr14	66522602	66524800
chr16	84383002	84384400
chr12	71532002	71536600
chr10	112386002	112386400
chr2	103114602	103119600
chr2	170567202	170567600
chr5	132173402	132177600
chr2	120182402	120182600
chr17	46876602	46880200
chr9	38437202	38438200
chr5	98355002	98356400
chr3	45815202	45815800
chr9	79080202	79081600
chr10	66491602	66493000
chr3	45132602	45135800
chr10	107466802	107467200
chr16	70185602	70187800
chr4	166461602	166462200
chr3	171397402	171399400
chr8	140981002	140981800
chr5	54687002	54687600
chr4	142942802	142944200
chr3	124328402	124328800
chr1	68293602	68294600
chr7	101350802	101351200
chr3	194466602	194467400
chr3	88018202	88018600
chr5	97836602	97838000
chr12	45965402	45967000
chr10	111963002	111964200
chr4	7983602	7984200
chr11	102668602	102669800
chrX	151154802	151155400
chr2	8765802	8770000
chr9	74639202	74639400
chr11	75431402	75432200
chr11	76696402	76696600
chr2	65772802	65774000
chr1	95076802	95078600
chr17	44947602	44949000
chr9	130875602	130876200
chr12	88990602	88990800
chr7	27716802	27719200
chr8	53886002	53886600
chr5	31218602	31221200
chr13	45331602	45334800
chr5	102805602	102806200
chr22	40196602	40197400
chr5	72809602	72810000
chr2	56069202	56069600
chr1	16103602	16105200
chr10	134268602	134271000
chr10	111735602	111743000
chr7	155411202	155412800
chr17	70520602	70522000
chr4	38276802	38277600
chr1	213861202	213861600
chr2	98632802	98633400
chr21	42951602	42954200
chr8	101483402	101488600
chr17	45012202	45014600
chr11	93573002	93573600
chr11	87435202	87437800
chr3	14266602	14270000
chr2	110432002	110433400
chr11	125762202	125763400
chr12	121394402	121395200
chr19	2810802	2811200
chr3	43779602	43780200
chr2	233852402	233854200
chr4	129570202	129571200
chr5	67476602	67477600
chr7	3038202	3039600
chr2	108911602	108911800
chr11	79630002	79631000
chr2	117825402	117826000
chr2	225009202	225012600
chr12	22197402	22197600
chr2	231898002	231899600
chr12	10794202	10794400
chr17	31283602	31284000
chr14	55782402	55782800
chr4	69819602	69820200
chr9	15332602	15333800
chr13	27977002	27979800
chr19	41485602	41486000
chr9	131839002	131839600
chr1	66095402	66097200
chr5	96174602	96175200
chr1	207116802	207117600
chr4	47185802	47186800
chr22	39330002	39330400
chr2	47606002	47608000
chr2	16383202	16385600
chr3	27242002	27242600
chr6	54739402	54740000
chr2	23250402	23252600
chr1	15665602	15666400
chr6	86099602	86101200
chr15	45740202	45743200
chr3	176932002	176932200
chr3	189658402	189660800
chr6	64277602	64278200
chr16	80737002	80738600
chr8	95217002	95217200
chr2	158950802	158952200
chr8	23347202	23348600
chr8	101343002	101343600
chr1	220132602	220133400
chr3	34419802	34420200
chr21	37299802	37300200
chr15	41766202	41768000
chr11	34620802	34625200
chr6	47313202	47313400
chr17	3515802	3517200
chr8	8126002	8128400
chr4	11273202	11273800
chr3	37716602	37716800
chr11	12622602	12622800
chr18	43196202	43196800
chr3	124282202	124282600
chr6	168661002	168663200
chr11	64437802	64438600
chr1	113759402	113761600
chr1	198048602	198049400
chr13	107301402	107303200
chr7	100540002	100541000
chr2	231965402	231965800
chr6	11754602	11756600
chr7	100499602	100500600
chr6	106432202	106432600
chr12	91885802	91886800
chr3	171394002	171394600
chr11	34626802	34627000
chr4	152013202	152014200
chr3	58728202	58728600
chr2	199561802	199562400
chr16	11850402	11851200
chr5	132567202	132569000
[truncated: 11,531 more rows]

## Sheet: HSCs
chr2	16617802	16620200
chr20	5492002	5493600
chr13	91931402	91932200
chr7	125036002	125037000
chr17	33883602	33888800
chr8	50159002	50161800
chr1	86685402	86687200
chr2	108696202	108697200
chr15	53858602	53859400
chr14	106369002	106374200
chr2	17304402	17307200
chr2	16659802	16666200
chr2	35073402	35073600
chr8	71339802	71340800
chr6	162327202	162328000
chr11	87664602	87666200
chr3	128195002	128196000
chr13	21647202	21647400
chr16	6822202	6822600
chr20	45079802	45080000
chr14	106359802	106365000
chr1	32997202	33003200
chr3	18251402	18253400
chr3	3342002	3350000
chr12	101017802	101019000
chr17	54853802	54855000
chr15	53856002	53857800
chr11	5734202	5735600
chr4	148809202	148810200
chr10	110259802	110261000
chr8	84062202	84062800
chr4	179481202	179481600
chr16	55625802	55626800
chr22	23923202	23928200
chr1	58570402	58571800
chr2	16620402	16625000
chr3	18249802	18250400
chr14	106365602	106368800
chr6	147185002	147185800
chr7	32314802	32315200
chr3	19852402	19854200
chr14	106348202	106350400
chr1	118759002	118759400
chr8	66405802	66406600
chr4	140009602	140011400
chr20	41912002	41914800
chr14	106376002	106388000
chr22	50121802	50123400
chr2	58954802	58962600
chr6	49613202	49616200
chr5	18000202	18002000
chr6	111339802	111340600
chr14	106282402	106284400
chr1	35563202	35565000
chr6	29457802	29459800
chr8	110028202	110031400
chr8	98227802	98228400
chr1	58570002	58570200
chrX	81145002	81147200
chr6	111261002	111261800
chr1	246978802	246980000
chr8	125018402	125020800
chr5	10948602	10949400
chr8	21095602	21096600
chr14	43031802	43033000
chr20	1008202	1008800
chr15	82232602	82241200
chr2	90113802	90117800
chr1	116442602	116445000
chr8	108318802	108319800
chr2	122945202	122946600
chr13	91896202	91900400
chr1	102515402	102516600
chr4	10701602	10708200
chr14	106341202	106344800
chr14	106351402	106351800
chr2	3787002	3789600
chr2	206960402	206962600
chr9	108917602	108918200
chr3	93951802	93952600
chr1	116043602	116043800
chr8	53944402	53946800
chr14	106284602	106287800
chr12	2653202	2653800
chr15	81376802	81377400
chr9	32200002	32202600
chr8	94600802	94602600
chr3	172670202	172672800
chr4	168317202	168319000
chr1	247702402	247703800
chr5	12974602	12977000
chr2	16675002	16677000
chr22	23921402	23922600
chr1	86455602	86457200
chr8	119709802	119711400
chr16	11517202	11518000
chr7	26587802	26596600
chr4	143780002	143780200
chr12	71629002	71632400
chr20	50301602	50302200
chr15	82308602	82311000
chr1	65699402	65699600
chr7	147360602	147362600
chr8	125017602	125018200
chr2	11906002	11911600
chr18	1463802	1465800
chr16	49536202	49536600
chr12	94586402	94587800
chr1	9646602	9647200
chr3	10176602	10177800
chr17	3314402	3315200
chr3	51414602	51420000
chr2	124454002	124454400
chr10	5157602	5159200
chr11	69215802	69217400
chr14	51320602	51323000
chr3	53726802	53729400
chr12	41719202	41720600
chr21	24022402	24024000
chr2	167534202	167535800
chr2	206959802	206960200
chr11	62014802	62016200
chr2	225273002	225274400
chr10	110209202	110210200
chr5	131866002	131867800
chr1	3098802	3099600
chr1	86459402	86460000
chr1	206249402	206252200
chr16	58893402	58893800
chr8	139073602	139075200
chr2	20170002	20170600
chr4	90822002	90822400
chr2	139597002	139597600
chr11	42592802	42594200
chr21	38731602	38734000
chr12	108178402	108179000
chr1	65694602	65699200
chr1	86448202	86452200
chr5	32729402	32730600
chr1	166672002	166676200
chr13	47309002	47314200
chr6	156474802	156475400
chr7	26710402	26713000
chr11	133929002	133931000
chr3	121831002	121831600
chr11	4168202	4168400
chr3	18026802	18027600
chr13	20165802	20167800
chr4	48205602	48214200
chr1	17284202	17285200
chr8	110020202	110021400
chr10	108578402	108581000
chr5	128957802	128959400
chr3	18021002	18024400
chr2	60183802	60184800
chr2	202649002	202652000
chr16	13541202	13543000
chr1	163735202	163736200
chr7	10395402	10396000
chr5	60395802	60396400
chr1	157808402	157810200
chr1	35561202	35562800
chr11	35655202	35656000
chr7	89399402	89400400
chr14	56880202	56882200
chr4	57675802	57676800
chr2	105265002	105266800
chr12	31353402	31355000
chr4	49003802	49005400
chr6	39300202	39301000
chr11	70313802	70318200
chr5	32723802	32725400
chr9	98632402	98634000
chr17	46057002	46062200
chr5	118773002	118774000
chr4	71843202	71850600
chr13	66566402	66567000
chr13	73274602	73275200
chr1	238639402	238641200
chr17	42467602	42471200
chr6	15829002	15830000
chr3	165876802	165878800
chr20	44436802	44440800
chr11	42516802	42517800
chr19	12799002	12800600
chr10	54511602	54512600
chr4	60424202	60427200
chr3	18026002	18026600
chr7	15256602	15260200
chr7	139201802	139202200
chr4	179730602	179733400
chr2	127620402	127622200
chr1	167101202	167102400
chr3	87847402	87848400
chr9	5858002	5858800
chr12	124227802	124234400
chr11	33902402	33902800
chr8	125042402	125044400
chr10	7812802	7814000
chr3	190701202	190702400
chr11	58459202	58460000
chr12	93981402	93982000
chr5	31822602	31823400
chr3	168932202	168932400
chr5	159920802	159923600
chr11	128540602	128542800
chr11	76053002	76054000
chr2	81902802	81903200
chr2	220072202	220076400
chr4	62743202	62744800
chr14	24943802	24945400
chr19	56673402	56675600
chr12	66366402	66367000
chr1	159170202	159172400
chrX	51911802	51912800
chr14	78569402	78570800
chr4	144658002	144659200
chr4	116243402	116247600
chr3	130900602	130901600
chr13	68519402	68521000
chr14	78601402	78603200
chr13	103389402	103390200
chr5	119428602	119429000
chr10	49674802	49691800
chr16	66605002	66607200
chr7	37800802	37802200
chrX	109201802	109203200
chr7	71504002	71505400
chr2	16603602	16604200
chr6	145369402	145369800
chr4	94183402	94185600
chr13	48430202	48432200
chr3	130576802	130577800
chr15	45209802	45211000
chr8	111683802	111685200
chr5	127080002	127081000
chr1	247706202	247706600
chr1	2762002	2762400
chrX	135025602	135026600
chr5	88436802	88437200
chr7	48327602	48333600
chr14	97540602	97542200
chr3	155050002	155054200
chr13	104043602	104046000
chr5	36311402	36312000
chr19	31506002	31507800
chr17	32713202	32717600
chr11	10743402	10744400
chr5	32238802	32240000
chr1	239427202	239428400
chr5	32730802	32738000
chr4	172446602	172448200
chr2	23541402	23543600
chr13	90794402	90795000
chr10	17501602	17503400
chr10	90484402	90486400
chr14	21768202	21768600
chr12	71410402	71411600
chr13	64641002	64642000
chr1	157378602	157379200
chr12	86055402	86056200
chr20	40361802	40362600
chr13	28628602	28632000
chr11	134406002	134407800
chr4	157965002	157965400
chr2	7402002	7403600
chr11	75824402	75826000
chr13	25512602	25513600
chr16	27965202	27966400
chr5	28764402	28765000
chr6	156478802	156480800
chr10	131627202	131628200
chr5	18112402	18112600
chr5	94362002	94362600
chr15	59764602	59766400
chr4	48240802	48241600
chr2	17026402	17027400
chr2	83615402	83616600
chr14	106352202	106353000
chr2	242140202	242140800
chr6	91627402	91628600
chr19	47991402	47992000
chr5	75572602	75574400
chr7	6178002	6179000
chr18	36270002	36271000
chr15	54467402	54468800
chr2	124674602	124675200
chr4	22922802	22924400
chr13	63570402	63572600
chr2	58984202	58985600
chr16	75074802	75075600
chr3	5483802	5484000
chr6	135600602	135602000
chr5	147307002	147307400
chr1	86460402	86460600
chr11	84395802	84398600
chr9	73798002	73799400
chr12	45845202	45846200
chr14	106347202	106347800
chr3	159743002	159743800
chr5	18093402	18094000
chr3	172955002	172957000
chr12	55009602	55011400
chr10	11737202	11738600
chr20	20618602	20620200
chr1	187002802	187003000
chr12	7828202	7832800
chr3	100007802	100009800
chr4	16052802	16055800
chr13	109745202	109747000
chr11	57120002	57124600
chr9	100812602	100813000
chr3	18169602	18171000
chr2	58963802	58965000
chr3	128328802	128335800
chr17	72043802	72044600
chr10	91117602	91119000
chr10	114999002	115001400
chr13	25633802	25634400
chr14	107135802	107136400
chr7	10609802	10612200
chr7	5494802	5496600
chr19	38511802	38512000
chr1	88523802	88524600
chr14	22701202	22701600
chr4	121635602	121637400
chr16	65657402	65659600
chr9	116188802	116189400
chr6	84670202	84670800
chr6	49617802	49618600
chr16	12497402	12502400
chr5	11212402	11214000
chr6	13142002	13142200
chr3	139337802	139339200
chr9	137400602	137402200
chr13	87590202	87591200
chr6	154983002	154984000
chr4	106942002	106942200
chr2	58944202	58946200
chr6	141193802	141195600
chr13	97050802	97051400
chr2	90254602	90255600
chr6	110744602	110745800
chr1	50811802	50813200
chr5	10406202	10413600
chr20	17764002	17766200
chr1	45481802	45482600
chr2	16646802	16651400
chr9	135865202	135873400
chr3	150850602	150852600
chr18	58421402	58422200
chr6	45739202	45742200
chr2	16666602	16670200
chr15	81433602	81435000
chr7	71366002	71366200
chr12	19004202	19005600
chr12	74892402	74893400
chr14	87223402	87224400
chr4	171046202	171047600
chr12	5042602	5044600
chr4	63138002	63138800
chr21	43537402	43547400
chr2	122940202	122941600
chr4	159526202	159527400
chr1	51766402	51768000
chr10	9109802	9110400
chrX	13529202	13529600
chr9	84806002	84807800
chr5	32845602	32847600
chr12	26552002	26553000
chr19	14857402	14859000
chr3	81427802	81429400
chr5	171633802	171635600
chr21	21280002	21281800
chr21	15778202	15779200
chr2	80219002	80221800
chr22	22888602	22890800
chr1	226165402	226166800
chr7	55493002	55494200
chr14	33882402	33884400
chr11	11007402	11008000
chr7	84871602	84873000
chr18	18994802	18996200
chr13	95893602	95902000
chr10	49698002	49699800
chr12	80808802	80810000
chr11	64290202	64291800
chr4	60516802	60517600
chr17	60465402	60466800
chr11	5262802	5263400
chr12	22530202	22533600
chr14	106355002	106358000
chr1	2804202	2806400
chr14	77872402	77875200
chr5	60116002	60118600
chr1	169263402	169265600
chr12	91426002	91428400
chr17	29467402	29468000
chr5	171143202	171143600
chr3	44557402	44559400
chr1	2863802	2864000
chr18	35281602	35282600
chr7	106141802	106143400
chrX	51820802	51822600
chr19	10333202	10333600
chr6	7808802	7809200
chr3	24079402	24080600
chr8	114879002	114880200
chr14	106910002	106912400
chr16	16215002	16216600
chr15	55121802	55122400
chr6	29454402	29455400
chr6	51777002	51778600
chr6	62524602	62526200
chr19	693202	693800
chr6	119960002	119960600
chr5	75005602	75006400
chr5	18023402	18025200
chr8	122328202	122328800
chr2	59128202	59128600
chr19	14378202	14378800
chr7	41967002	41967800
chr4	80595402	80596000
chr17	443002	444800
chr8	83700402	83703200
chr3	6189802	6190600
chr18	70223002	70224200
chr13	72480202	72481600
chr12	94726202	94727200
chr12	121634402	121634800
chr7	136348802	136351200
chr11	5831002	5832200
chr2	207563002	207565200
chr3	129670202	129670600
chr10	122190002	122193400
chr13	68016402	68017200
chr15	66506602	66507200
chr4	179855202	179856000
chr22	46038202	46039400
chr16	66886602	66887200
chr22	23918602	23919400
chr9	134072002	134074000
chr22	23930402	23931200
chr3	71843602	71845000
chr12	6212802	6213000
chr9	128979202	128981200
chr1	43801802	43803200
chr21	39748602	39762800
chr12	7889602	7890600
chr2	74765202	74766400
chr20	31256802	31258000
chr17	35565602	35569200
chr15	33736802	33738800
chr14	72409402	72411200
chr3	22597202	22598800
chr9	135873802	135882200
chr2	29670402	29675200
chr7	5499002	5502400
chr9	135852802	135863800
chr10	128915802	128918600
chr15	64732002	64732800
chr4	68069202	68071200
chr17	3187002	3187800
chr8	134979402	134980600
chr2	47839002	47840200
chr2	16577402	16579200
chr3	161488202	161488800
chr6	139763202	139763800
chr3	90251402	90254000
chr2	60625002	60625600
chr11	62392202	62394400
chr8	130592402	130600400
chr14	106525602	106526200
chr16	71525202	71527200
chr12	85659602	85660800
chr3	40319402	40321200
chr17	78317802	78318800
chrX	2030402	2031000
chr4	13794202	13794800
chr5	117225802	117226000
chr14	33515002	33515600
chr14	43097602	43097800
chr12	72591002	72592000
chr4	10975002	10976000
chr19	16665602	16666400
chr2	143450602	143453400
chr5	179574402	179575000
chr3	96334402	96335200
chr5	84165202	84168400
chr13	28665802	28666600
chr21	21205202	21206400
chr4	116247802	116248800
chr5	158233402	158235000
chr8	95915202	95916400
chr1	175044802	175046000
chr1	186423202	186423400
chr11	33903802	33908000
chr6	12654402	12656200
chr8	23739402	23739800
chr3	129666002	129667400
chr5	32192202	32192800
chr7	32301802	32305600
chr4	93852002	93852400
chr3	18027802	18030400
chr18	22193002	22194400
chr17	54732002	54735200
chr2	188324002	188325200
chr2	49946402	49947200
chr15	31319002	31321000
chr18	26675402	26677600
chr3	5080002	5080600
chr7	146348202	146350200
chr8	20310002	20311000
chr7	73680602	73681400
chr13	28830402	28833600
chr12	7885602	7887400
chr7	98761202	98761600
chr22	51125402	51126000
chr4	96521002	96523400
chr9	9902802	9903800
chr2	33860402	33862400
chrX	73242802	73243400
chr3	17969002	17969600
chr19	15975002	15976800
chr4	159964802	159965200
chr5	8349602	8352400
chr3	94042202	94043000
chrX	49900202	49902800
chr4	183751002	183751400
chr2	89296202	89297200
chr11	111337402	111337800
chr7	88683402	88684400
chr2	129918402	129919400
chr20	11075402	11076200
chr5	24898602	24900000
chr20	11104802	11106200
chr3	167875602	167876000
chr9	124979402	124980000
chr16	73244202	73245400
chr12	109816002	109817400
chr2	58965202	58965600
chrX	48832402	48833400
chr17	3316002	3316800
chr15	79614202	79617800
chr22	50120002	50121600
chr12	60537402	60539400
chr15	63744202	63747200
chr5	94422202	94424000
chr3	113517002	113518600
chr9	108843202	108844200
chr1	47723602	47724200
chr3	159746802	159747600
chr2	123914202	123915200
chr21	38472202	38472600
chr20	43290602	43292600
chr13	91847002	91848800
chr2	98289202	98290800
chr2	46088802	46091200
chr2	443002	444400
chr20	12017602	12018800
chr12	110790002	110792000
chr1	47722402	47723400
chr15	52499402	52502000
chr2	59130602	59132000
chr10	135413602	135414600
chr3	168328802	168330400
chr8	78903002	78904000
chr6	156481402	156483200
chr1	247704402	247705000
chr1	71229802	71230000
chr14	22909402	22910200
chr1	67196002	67200400
chr3	18553202	18553600
chr17	9510602	9511800
chr4	74933002	74934200
chr10	43575602	43575800
chr3	51253802	51255000
chr4	90052402	90053000
chr6	2748402	2754000
chr14	43422402	43422800
chr5	153121402	153121600
chr3	161664002	161664600
chr8	16403402	16403600
chrX	146761002	146762600
chr10	128402802	128404200
chr9	138854402	138857800
chr14	75963202	75963800
chr18	25788002	25789600
chr6	147191402	147192600
chr7	39547202	39550200
chr2	16996802	16998000
chr1	246343802	246344800
chr22	35954002	35954800
chr21	21882402	21884800
chr7	81089002	81090600
chr11	38558602	38562400
chr12	20385602	20386000
chr9	129611602	129612600
chr7	20514602	20517200
chr9	75621202	75622800
chr18	61937402	61937600
chr12	5511202	5511800
chr17	42466202	42466400
chr4	144710602	144712000
chr4	171952802	171953200
chr7	27337002	27337400
chr3	32181402	32183600
chr1	213327202	213328800
chr8	114903002	114904600
chr1	58614602	58614800
chr21	26781402	26783200
chr11	4166802	4167200
chr1	187003202	187003400
chrX	65252402	65252800
chr3	131324602	131325600
chr1	12033002	12033400
chr12	2845202	2845600
chr6	81839602	81841400
chr2	162290402	162291000
chr2	170521402	170522800
chr4	189800002	189802000
chr3	19294402	19296800
chr16	31546202	31546800
chr8	14238402	14239800
chr5	18090202	18090600
chr10	110122002	110124800
chr2	166787802	166788400
chr11	67367602	67369000
chr20	36204202	36206000
chr10	105978402	105979600
chr14	83794002	83796200
chr1	239724202	239728800
chr9	8584602	8586400
chr1	159716802	159717600
chr10	72545602	72547000
chr11	58769202	58770400
chr21	43903602	43906400
chr22	19600602	19601600
chr8	62794402	62795600
chr3	87877002	87878200
chr9	85378402	85380600
chr9	127799402	127802400
chr8	65254202	65255400
chr5	27808602	27809000
chr18	29215002	29215800
chr7	71455802	71457400
chr19	3477402	3478000
chr6	124217802	124220600
chr6	156477602	156477800
chr17	61496002	61502000
chr14	105108602	105109000
chr16	78363602	78365200
chr1	69254002	69254800
chr3	87775202	87776000
chr9	137166602	137170200
chr6	124163002	124165400
chr15	83382802	83384000
chr2	16655002	16657000
chr9	21046602	21048000
chr15	33734602	33736600
chr6	105506002	105508000
chr13	28844602	28846600
chr22	43653002	43655800
chr5	164711802	164712400
chr11	110663602	110669800
chrX	113508002	113511000
chr2	184235602	184237000
chr19	36020002	36021200
chr8	124878602	124880000
chr4	170873202	170875200
chr19	41216002	41216800
chr5	23717802	23718000
chr1	88306202	88308600
chr3	38802202	38803000
chr4	172367402	172368800
chr7	5502802	5503000
chr5	169975402	169976000
chr5	82237602	82238600
chr5	126945802	126946000
chr14	81892002	81892200
chr3	144576802	144577400
chr6	32284002	32284400
chr5	32727202	32727600
chr1	204949202	204955800
chr3	49867802	49869800
chr3	124376002	124376600
chr19	51729202	51729400
chr6	156476202	156477000
chr5	18090802	18092200
chr3	18025002	18025800
chr1	239162002	239162400
chr3	126027602	126028600
chr3	87875402	87876800
chr2	201557602	201562000
chr6	33788202	33790000
chr7	19715602	19718000
chr17	49534202	49535400
chr5	88799202	88799600
chr2	124453202	124453600
chr14	70980402	70981800
chr5	27170202	27172000
chr17	33213602	33214800
chr11	131697002	131697600
chr10	49725602	49730800
chr8	108336602	108341400
chr18	39579602	39579800
chr4	5004202	5006600
chr6	12653802	12654000
chr1	48642202	48643800
chr1	247336002	247336600
chr22	17402802	17404400
chr5	56895602	56897000
chr20	31587402	31588400
chr6	116777602	116779000
chr7	133786202	133787600
chr14	44041802	44043200
chr3	141764202	141767000
chr14	47698802	47699400
chr1	228148802	228150600
chr2	105277802	105278200
chr13	47435802	47437200
chr13	25523202	25525400
chr8	95723802	95724800
chr2	168435202	168437200
chr10	117724802	117725400
chr16	11596802	11598200
chr10	91660602	91661000
chr7	71750002	71753400
chr22	23919602	23920200
chr4	143025402	143026800
chr12	66365402	66366000
chr6	135736802	135741600
chr11	18385602	18387800
chr19	40658802	40659600
chr15	89616402	89619600
chr2	59801602	59803000
chr2	167533402	167533800
chr7	110142402	110143800
chr14	106354402	106354600
chr11	39932602	39934200
chr1	154897002	154900200
chr6	153057602	153058200
chr1	102410802	102411400
chr19	51744402	51753200
chr12	27286002	27286400
chr4	145015402	145016200
chr11	127492402	127492800
chr8	24029002	24030400
chr2	70622402	70624800
chrX	148178402	148180600
chr7	75221002	75222200
chr5	149929202	149931800
chr3	50998402	51000000
chr7	41838802	41839400
chr2	60838802	60840200
chr16	49364802	49365800
chr9	139555602	139560000
chr3	57090402	57092600
chr15	81348402	81349600
chr10	81849402	81850400
chr5	90150802	90151000
chr21	17408802	17410800
chr7	71538802	71539200
chr3	5670802	5673200
chr2	81900802	81902200
chr7	6574002	6574200
chr8	20785602	20786400
chr11	118391602	118396800
chr5	80064802	80065200
chr4	57672802	57673400
chr7	37630402	37631800
chr13	95734002	95734600
chr1	238789802	238790200
chr10	128591802	128592800
chr1	206246802	206249000
chr2	105263402	105264400
chr8	61289202	61289600
chr14	86632402	86633200
chr6	135603002	135609000
chr2	31446002	31447400
chr15	49806602	49807400
chr4	90821202	90821800
chr2	243039602	243041400
chr5	79748202	79750400
chr3	114649602	114653000
chr18	11482202	11482600
chr3	201202	201600
chr9	100811802	100812000
chr17	26508602	26510200
chr18	63724402	63725400
chr7	36202802	36203200
chr18	53998202	54000400
chr10	9785202	9786200
chr20	31236602	31241400
chr3	103341602	103343400
chr8	140434802	140435600
chr10	9749002	9749600
chr13	92054002	92054800
chr10	17506402	17507000
chr12	59578402	59580800
chr6	124161202	124162200
chr3	113513002	113514000
chrX	149232602	149233200
chr12	7827402	7828000
chr3	41390802	41391000
chr19	51681602	51683600
chr6	13550602	13551600
chr3	7479002	7479400
chr21	39838402	39841600
chr1	246379602	246381800
chr4	144761402	144761800
chr9	84861602	84863000
chr14	61773402	61774800
chr19	10411602	10413200
chr14	65511802	65512000
chr16	87268602	87268800
chr2	79356602	79357800
chr6	111260202	111260600
chr12	22513602	22514400
chr3	1030202	1032800
chr12	133233402	133242800
chr14	56883602	56886200
chr9	36911402	36912200
chr19	20850402	20851200
chr2	11835402	11836800
chr6	144444202	144446000
chr3	5469202	5474600
chr3	194856202	194857800
chr3	165636202	165638200
chr2	143011402	143012600
chr21	38735802	38736200
chr1	185134202	185135400
chr5	135007802	135008000
chr22	43439402	43440200
chr4	167261402	167262800
chr14	78590802	78591200
chr12	94588202	94589400
chr13	65519002	65519600
chr8	28611202	28612200
chr18	1598802	1599400
chr7	20967202	20969000
chr6	99463802	99466000
chr13	71235402	71237200
chr3	195578602	195584200
chr5	76252602	76253200
chr18	29211602	29214600
chr3	196071802	196072800
chr21	45254602	45256200
chr8	21841402	21846600
chr16	20812402	20813200
chr10	110195802	110196400
chr11	10769002	10772200
chr2	81872402	81873600
chr13	91813802	91815200
chr3	32101602	32103600
chr9	123851602	123851800
chr2	194439402	194442200
chr3	22473002	22473600
chr14	75329202	75330800
chr8	78893202	78894400
chr20	47482802	47484800
chr10	57413402	57414000
chr7	26578802	26579400
chr1	186423802	186426800
chr7	78428802	78429200
chr4	83739802	83741000
chr6	139963002	139964000
chr13	72512802	72514200
chr3	189607402	189608600
chr8	143281402	143282800
chr8	143357802	143361000
chr1	40596402	40597400
chr7	128763002	128763600
chr8	130676202	130678400
chr15	45267402	45268000
chr14	33839202	33839800
chr2	25713802	25714000
chr2	63777002	63777600
chr8	138915402	138918400
chr1	53932402	53934000
chr4	143460002	143460200
chr16	6729402	6730200
chr10	1468602	1468800
chr13	91863402	91865000
chr10	78323402	78324800
chr2	113594802	113595000
chr8	122528002	122528600
chr5	75616402	75617400
chr19	51686202	51688600
chr5	121522802	121524400
chr7	26273202	26274400
chr18	48817802	48818400
chr14	47695402	47698400
chr7	142428402	142430000
chr12	62525602	62526400
chr12	62524002	62524400
chr13	95740802	95741200
chr4	8791402	8792400
chr4	74956202	74960600
chr1	157368802	157375800
chr3	202002	202800
chr17	32706402	32707600
chr3	130572402	130574000
chr4	185602602	185605400
chr4	95271202	95273800
chr12	55942402	55943200
chr1	204145602	204148600
chr7	115667402	115667600
chr1	210104402	210105600
chr3	18031002	18031400
chr15	80345202	80346800
chr9	108664802	108665400
chr8	121075402	121078600
chr5	76253402	76258600
chrX	119467802	119469200
chr2	42303602	42305600
chr3	97950402	97953400
chr12	113297402	113298600
chr5	76594202	76594600
chrX	28028402	28030000
chr20	38329202	38329600
chr3	185469602	185470800
chr9	20086202	20087000
chr2	62455402	62456600
chr7	89399002	89399200
chr14	106526602	106527000
chr14	22925402	22932400
chr18	29268602	29270200
chr10	19932602	19934000
chr8	116903802	116904600
chr1	81333802	81335200
chr21	22634002	22635400
chr22	29593002	29593400
chr21	24082602	24083200
chr3	22493202	22494200
chrX	126533402	126534200
chr4	116264202	116264600
chr1	207005202	207005600
chr22	23922802	23923000
chr7	123055802	123056400
chr5	153122002	153122400
chr2	127290602	127291400
chr1	101544402	101544600
chr2	156248602	156249000
chr8	114509602	114510800
chr12	4903202	4904200
chr7	37637202	37640000
chr12	39057602	39058000
chr6	63174402	63175800
chr2	177958602	177959000
chr8	113005002	113006000
chr7	26684802	26685600
chr1	92840802	92843600
chr5	57250802	57252400
chr5	171198402	171200000
chr6	155485802	155486200
chr5	32834402	32835800
chr18	22107602	22107800
chr7	73674002	73674600
chrX	152088802	152089800
chr4	181358802	181360000
chr5	164395202	164395800
chr4	116723002	116723600
chr2	155769802	155773600
chr1	208079402	208082400
chr3	4746402	4746600
chr9	123867802	123870200
chr12	102294202	102296400
chr18	36343202	36343800
chr17	45822202	45823400
chr8	106685202	106686800
chr19	38508002	38511000
chr3	159744002	159746600
chr2	122943602	122944000
chr8	100611402	100612200
chr9	19018602	19019000
chr3	128309402	128314400
chr12	63207802	63210800
chr12	39265402	39265800
chr1	45295002	45302800
chr14	106333002	106333200
chr2	155055002	155056600
chr16	74087402	74088000
chr2	25628602	25629000
chr13	67866602	67867400
chr15	80420002	80420200
chr1	72507802	72508600
chr9	71539802	71541200
chr12	124223202	124227400
chr3	117129602	117131000
chr19	54784202	54784400
chr2	16228002	16229200
chr10	83467402	83469000
chr3	87848602	87850800
chr19	39741202	39743400
chr2	235694402	235695800
chr7	146113002	146114200
chr5	88566402	88567400
chr13	91894802	91896000
chr14	28546602	28547000
chr5	33211602	33213200
chr5	176819802	176821400
chr6	38933002	38933600
chr18	2027202	2028800
chr6	16873202	16873600
chr15	33084802	33085800
chr4	116702402	116704000
chr3	139360802	139362400
chr8	106557802	106558400
chr20	31655002	31659200
chr1	2762802	2764800
chr10	43576202	43580600
chr15	56221802	56222200
chr8	60231602	60233000
chr8	130605802	130606200
chr5	10797002	10797400
chr14	106390202	106392600
chr9	78460802	78461200
chr6	65664802	65666600
chr1	93656002	93657000
chr1	6197202	6199200
chr3	18031802	18032200
chr6	16006802	16007400
chr3	38725402	38726600
chr9	135756802	135758200
chr2	202249202	202250400
chr5	166287202	166290600
chr9	123870402	123872600
chr6	108823802	108824400
chr17	58887002	58887800
chr20	31271202	31274000
chr21	40545402	40546800
chr4	68067002	68067400
chr19	15984802	15987200
chr8	58086002	58087200
chr1	86683802	86684800
chr12	123222802	123223400
chr3	129667602	129669800
chr17	65779202	65782600
chr19	51924202	51925600
chr15	75443802	75445400
chr20	31258402	31270000
chr12	27171202	27173200
chr18	35300602	35303200
chr9	3585202	3585400
chr1	204725402	204726600
chr1	92813802	92814600
chr5	161517402	161518800
chr10	96796202	96797800
chr16	27971202	27972800
chr4	141544802	141545200
chr14	24977202	24977800
chr2	207560202	207562400
chr7	149346802	149348400
chr1	92839602	92840600
chr12	110792802	110793400
chr4	48216202	48217000
chr7	112045002	112046000
chr14	81890802	81891800
chr15	52446802	52448000
chr8	110084602	110085200
chr19	8022402	8025600
chr4	60421402	60422600
chr20	5470002	5472400
chr11	22873202	22873800
chr2	155241602	155243400
chr1	193654202	193655000
chr6	135745802	135747200
chr15	33929002	33929400
chr7	48325002	48327200
chr11	77554002	77554600
chr12	21734802	21735000
chr2	16657602	16658200
chr5	27820202	27820600
chr7	71756802	71757000
chr6	108283802	108284800
chr1	43368202	43369000
chr4	26750002	26750200
chr8	104191202	104199800
chr1	79319802	79321600
chr4	171947402	171949600
chr9	9904002	9906200
chr18	35801602	35804000
chr19	42472402	42472600
chr2	231021202	231021400
chr11	72204002	72206200
chr3	45479002	45479800
chr16	6876802	6878400
chr1	101941802	101942800
chr14	106899402	106899800
chr11	33908202	33911800
chr2	17303002	17304200
chr10	91658402	91659600
chr4	181552602	181552800
chr5	75575402	75576000
chrX	87196802	87197800
chrX	93122602	93124200
chr2	227689602	227690200
chr5	11642202	11643000
chr10	110010002	110011600
chr2	59467002	59467400
chr5	132643802	132645800
chr3	7626002	7628000
chrX	99940802	99944200
chr2	51296402	51298800
chr3	87881802	87882000
chr5	109374202	109374600
chr2	210278002	210278600
chr20	46635402	46636000
chr1	206239602	206241800
chr1	50679002	50679200
chr11	98259402	98259800
chr5	145490402	145492200
chr17	61143202	61144600
chr10	128922602	128924400
chr12	128384202	128385600
chr7	130109802	130110400
chr11	45548802	45551000
chr1	25178602	25179400
chr1	208503402	208504000
chr1	50924002	50924800
chr3	167954202	167954600
chr18	13067802	13069000
chr5	101649402	101650400
chr7	17332802	17334200
chr11	112047802	112050600
chr5	161696002	161697400
chr14	67889802	67891800
chr12	96578202	96578800
chr4	181358202	181358400
chr11	32077202	32078800
chr4	48215002	48216000
chr18	10970202	10970600
chr15	41048402	41049200
chr17	3872202	3873400
chr5	171028402	171029200
chr9	85405802	85407000
chr12	121870202	121871800
chr1	246506602	246507000
chr7	4166802	4168200
chr10	63493802	63494000
chr4	143717402	143720600
chr16	30660202	30660400
chr1	90723202	90724000
chr7	82225602	82226400
chr2	60323602	60328600
chr15	69632602	69633200
chr10	9841602	9843800
chr1	248003802	248005000
chr3	61157202	61157800
chr15	44237202	44237600
chr3	10875802	10876600
chr4	10685202	10686000
chr15	81377602	81379800
chr11	5245602	5247400
chr13	110387002	110388200
chr2	75587202	75589400
chr1	62715802	62717000
chr15	28218802	28220200
chr5	33070002	33070200
chr14	106932202	106935000
chr7	71544602	71546600
chr13	85142002	85142600
chr2	16674402	16674800
chr7	125315202	125316000
chr15	38059402	38059800
chr6	21605202	21606000
chr18	57829402	57830200
chr3	10919002	10919400
chr12	94434402	94435000
chr6	141129802	141130800
chr4	75179602	75181200
chr6	16825802	16826200
chr2	89170402	89171600
chr20	4547602	4549000
chr4	80170402	80172400
chrX	153652802	153653000
chr9	34690602	34692400
chr10	31375602	31376200
chr16	55724202	55725800
chr12	57661602	57663000
chr4	89477202	89478200
chr17	27669002	27670000
chr1	60577402	60577800
chr7	89129002	89130000
chr6	123031002	123031800
chr8	130600602	130601200
chr19	32616802	32617600
chr6	92191602	92193800
chr4	87701802	87702400
chr6	24649402	24650000
chr20	22326802	22328800
chr4	68503602	68507200
chr4	97665002	97666800
chrX	102615402	102615800
chr14	70599802	70600000
chr17	37321602	37324800
chr1	75065402	75067200
chr1	41056202	41057000
chr1	247710202	247712600
chr6	156481002	156481200
chr19	51722202	51723400
chr8	108354402	108361400
chr18	36271202	36272400
chr19	11411002	11411800
chr1	25197002	25199400
chr19	15003402	15003800
chr7	142430202	142430800
chr14	107136602	107137000
chr4	126769402	126772000
chr4	970602	971000
chr10	54393602	54394000
chr19	51969202	51973600
chr13	89401402	89402200
chr2	207562602	207562800
chr21	24270402	24270800
chr12	9609002	9609200
chr11	46777002	46778800
chr15	54856202	54856600
chr2	67858402	67859200
chr8	144193402	144194800
chr3	157323802	157327600
chr15	97439602	97440800
chrX	128504202	128505400
chr3	93766002	93766600
chr1	248070202	248072200
chr6	111257602	111259400
chr3	45455802	45457000
chr18	52500802	52505400
chrX	5242402	5242800
chr20	2157402	2160600
chr12	63844402	63845800
chr1	234601002	234602200
chr8	81248402	81249600
chr2	51380402	51381400
chr5	77777802	77786400
chr22	29599602	29601200
chr3	83547002	83548400
chr7	71460402	71461200
chr21	25710802	25711600
chr17	67166202	67167200
chr3	45137002	45137800
chr9	81878002	81879200
chr11	64304202	64308000
chr1	246942202	246945600
chr6	124310802	124311600
chr15	27713402	27714200
chr3	159823202	159823600
chr3	58987802	58988200
chr8	106118002	106119800
chr11	381802	382800
chr13	59378402	59379400
chr4	179533802	179534800
chr5	94355402	94356800
chr17	35829802	35830000
chr6	116954002	116954400
chr1	90640802	90643800
chr3	5361002	5362000
chr21	39771402	39777800
chr10	78137802	78138600
chr13	68067202	68069200
chr6	13031402	13034600
chr2	145125402	145130400
chr3	72329202	72331000
chr3	56507602	56508400
chr2	169618402	169619000
chr2	56359802	56362600
chr12	59866802	59867600
chr2	135460602	135461400
chr2	220125202	220126600
chr18	6276402	6277000
chr1	47667802	47668400
chr4	172564802	172565200
chr3	10564202	10566400
chr10	19929002	19931000
chr8	23525402	23527600
chr8	6899002	6901000
chr11	36198802	36200800
chr4	90810002	90811800
chr4	170738802	170740400
chr1	202819402	202820400
chr2	36430002	36430800
chr2	124529002	124530800
chr7	19504402	19507000
chr4	60581402	60581800
chr3	41224002	41225000
chr5	178995602	178996800
chr11	22962602	22963200
chr3	127863802	127864200
chr1	72840002	72841200
chr13	49851802	49853000
chr10	108596402	108597800
chr12	42320002	42321000
chr12	129230402	129231000
chr13	50267802	50269400
chr3	168931002	168931800
chr19	10409802	10411400
chr7	11327802	11329000
chr14	106923202	106924000
chr8	109035202	109036800
chr14	24859602	24870000
chr2	153802002	153803000
chr4	35902002	35902600
chr3	167035802	167037800
chr2	29703002	29704200
chr12	2748402	2756800
chr6	13177802	13182200
chr6	113042602	113045200
chr9	109343202	109343400
chr18	35892002	35895800
chr7	142416202	142426000
chr11	126341402	126342000
chr12	132034202	132035000
chr10	20017602	20017800
chr4	156556602	156559000
chr15	89268802	89270200
chr8	143121802	143123800
chr3	184192802	184193400
chr10	72352202	72354400
chr7	39084202	39085000
chr17	68030402	68030800
chr5	101384202	101386200
chr4	56201802	56202600
chr19	52067402	52071400
chr2	187775402	187776800
chr6	162249202	162253000
chr2	45864402	45865800
chr9	117707002	117710600
chr2	207755002	207757200
chr17	32288802	32301600
chr11	13874002	13874600
chr2	105737602	105738600
chr9	114944402	114945000
chr4	24652802	24653600
chr15	56234202	56234400
chr6	6717002	6719600
chr3	174313802	174315000
chr21	28078802	28079600
chr14	34260202	34260400
chr4	61678002	61679800
chr14	46720202	46721200
chr11	69390802	69392000
chr13	51357202	51358600
chr2	139597802	139598200
chr6	132237402	132240000
chr7	150140002	150143000
chr1	206242002	206244800
chr22	31175202	31176600
chr22	37298602	37300400
chr15	69062602	69063000
chrX	3468802	3469400
chr2	156247602	156248200
chr3	39052002	39053600
chr8	86104402	86104600
chr8	95909602	95913800
chr13	65913402	65914400
chr12	31036802	31037400
chr2	16672402	16673000
chr5	117097002	117097600
chr2	105258202	105259000
chr8	42267202	42267800
chr14	75132002	75133200
chr5	61878602	61879600
chr1	206225202	206227800
chr6	65785602	65786400
chr1	86454002	86455400
chr18	46535402	46536200
chr7	13535802	13537400
chr6	63238402	63239600
chr17	56691802	56693200
chr4	55683402	55684400
chrX	152660602	152661400
chr12	131957802	131959200
chr13	45959002	45962600
chr16	31547002	31547800
chr9	134754802	134755400
chr1	193655402	193656800
chr3	38525402	38526200
chr8	135485802	135486800
chr10	89795402	89796400
chr5	25618602	25620200
chr10	112129602	112130000
chr10	51521002	51522200
chr1	169266602	169267400
chr2	143079402	143079800
chrX	4853602	4855800
chr8	143137802	143139000
chr3	87839802	87840400
chr6	92799402	92800800
chr13	50126002	50127000
chr1	28750002	28751200
chr14	86907602	86909200
chr3	5476402	5477200
chr10	87929402	87931600
chr1	95717602	95717800
chr10	73555202	73566400
chr5	33367002	33367800
chr14	25002602	25005800
chr9	12689002	12689200
chr17	68554602	68555600
chr10	7804202	7807000
chr13	63106002	63107200
chr5	75670802	75673000
chr12	42141002	42142800
chr4	77177202	77177800
chr14	46674602	46674800
chr10	72544802	72545400
chr4	11852602	11853000
chr21	17615402	17616000
chr11	129815402	129822800
chr6	74438202	74439200
chr20	19549802	19550200
chr13	68861802	68862200
chr7	104501802	104502600
chr5	111111602	111113800
chr15	40067802	40068400
chr11	60527002	60528800
chr8	121070002	121071200
chr14	86278802	86280200
chr5	75614202	75615000
chr10	96800402	96800800
chr1	28768802	28769800
chr5	19619402	19621000
chr12	6549002	6550800
chr2	214123602	214124600
chrX	148591402	148598800
chr17	53142002	53143200
chr1	188371802	188372200
chr21	39845202	39848600
chr5	18323402	18325000
chr15	94746202	94748600
chr8	108324402	108336000
chr10	16949002	16949800
chr3	10175202	10176400
chr20	48699402	48700200
chr7	8591002	8592200
chr12	2029802	2030200
chr1	171939402	171940800
chr5	171274602	171276000
chr1	24133202	24135200
chr6	156473002	156474600
chr3	67386202	67386800
chr7	111479802	111483000
chr14	97026002	97027200
chr3	108988402	108989600
chr6	23915802	23916400
chr11	76238602	76239600
chr14	106493802	106494800
chrX	152090202	152090600
chr22	43650002	43652800
chr12	110785202	110789600
chr12	94362202	94363600
chr19	51761202	51762800
chr8	130605402	130605600
chrX	155230802	155233200
chr15	97037002	97038600
chr11	58458602	58459000
chr1	87646602	87646800
chr4	78416402	78418800
chr17	32409202	32409800
chr18	22799802	22800800
chr10	17539002	17540600
chr7	158663602	158664800
chr5	73316202	73317800
chr5	34903402	34903600
chr5	146164602	146166200
chr14	89480402	89481800
chr4	112789602	112790000
chr17	26845002	26847600
chr1	106372802	106374000
chr3	17411002	17411400
chr11	40109802	40110200
chr17	72708602	72708800
chr11	21510202	21511800
chr21	25162002	25163000
chr14	106927802	106928400
chr1	31390002	31393200
chr4	97663002	97663400
chr4	175028202	175029800
chr16	55372802	55373200
chr13	95734802	95736800
chr3	37517602	37519400
chr1	247714402	247715400
chr4	179895802	179899800
chr12	96293602	96294400
chr14	65510202	65511600
chr3	84838802	84839200
chr4	146794602	146796200
chr6	113269202	113270200
chr12	10206202	10207000
chr14	22714202	22715000
chr10	34299402	34300600
chr13	85665602	85666800
chr22	20148202	20149200
chr4	57982402	57983000
chr7	30172602	30173400
chr2	62625002	62625800
chr21	21367002	21367600
chr4	89128002	89128400
chr8	24296802	24297800
chr12	42117602	42118600
chr18	7290802	7291400
chr7	12391002	12392400
chr4	145614602	145616000
chr11	40094602	40096000
chr22	50473602	50474000
chr3	159886402	159892000
chr2	81863802	81864400
chr18	39572402	39573200
chr12	2474602	2474800
chr11	5361202	5361600
chr8	108320002	108323600
chr7	39864202	39867000
chr19	55085602	55085800
chrX	68108602	68109000
chr4	16056002	16062000
chr18	22802002	22807600
chr3	4277202	4278000
chr16	78462202	78463400
chr10	121903802	121905800
chr18	26599202	26600600
chr18	11212002	11212200
chr1	16380402	16381000
chr13	71538602	71539800
chr18	33449002	33449600
chr5	17916002	17916600
chr4	172439402	172439800
chr8	66404202	66404600
chrX	99997202	99998800
chr4	95264402	95266600
chr3	104692802	104693800
chr18	77261802	77265000
chr10	24128202	24128600
chr10	103864002	103865400
chr14	106717002	106717400
chr1	169610602	169611800
chr2	35079002	35079400
chr13	40429002	40430200
chr4	173065002	173065800
chr17	75241202	75241400
chrX	67138002	67138400
chr13	96274402	96276200
chr5	27061402	27063400
chr7	39580802	39582000
chr13	28666802	28671600
chr17	35877402	35881200
chr4	45767402	45767600
chr2	165329402	165330600
chr22	38906802	38907600
chr7	85636202	85636800
chr7	26713202	26713800
chr5	116020402	116021000
chr4	60717202	60718000
chr5	107521202	107521800
chr6	75635202	75635800
chr7	67566602	67567800
chr7	71363602	71364000
chr2	63877802	63879000
chr20	5466202	5469800
chr12	59865602	59866600
chr10	52423602	52424000
chr10	130075202	130076400
chr3	17947002	17948400
chr20	10234002	10235600
chr2	222316202	222317200
chr14	70637602	70639400
chr4	26751002	26752600
chr13	103730402	103731200
chr2	124593602	124594600
chr10	34298602	34299000
chr7	87605802	87606200
chr3	196342802	196344000
chr5	153786202	153787800
chr17	57360602	57362600
chr14	91379602	91380400
chr7	132389402	132390600
chr1	220079002	220082200
chr10	130056602	130057200
chr1	235129602	235131000
chr10	49700002	49700200
chr1	199559202	199561000
chr5	33213602	33216000
chr7	19479002	19481000
chr10	54393002	54393200
chr5	58905002	58906200
chr4	35858002	35858400
chr13	71423202	71424200
chr11	60399202	60402200
chr21	40063602	40064400
chr16	66691602	66693600
chr1	248068602	248068800
chr5	177620402	177622200
chr18	1396802	1398200
chr14	97688202	97688800
chr2	16625402	16627000
chr6	13335002	13336200
chr5	121004202	121005000
chr1	24142402	24144600
chr16	90092402	90093200
chr3	159892402	159893400
chrX	4671602	4672600
chr5	27392402	27393800
chr14	43098002	43098600
chr1	248067602	248068400
chr18	35986202	35987400
chr5	75921602	75923400
chr4	157125002	157125600
chrX	44173202	44175800
chr8	6624802	6625800
chr13	50123602	50125200
chr10	97695002	97696200
chr2	89166202	89167400
chr5	25688202	25689000
chr12	7180802	7181800
chr4	79241002	79242600
chr12	79552602	79553200
chr13	59439002	59440200
chr6	124375402	124376200
chr8	125110202	125110600
chr2	57961202	57961600
chr7	20524402	20525000
chr18	11652202	11653400
chr9	113583802	113584600
chr4	142227402	142228000
chr1	239426002	239426800
chr7	71360002	71361000
chr7	104478602	104480200
chr12	93923202	93924000
chr1	76408802	76409600
chr3	135159202	135160200
chr7	37991602	37992400
chr1	205668802	205681400
chr1	206306602	206306800
chr20	6849402	6850400
chr19	39743602	39745600
chr7	93568402	93568800
chr18	520202	520800
chrX	126624602	126625000
chr14	26590402	26591600
chr4	24675602	24676400
chr5	121524602	121525000
chr8	5936202	5936800
chr4	136904602	136905200
chr8	65729602	65730400
chr15	60358002	60359600
chr19	55084602	55084800
chr11	89832002	89834200
chr15	54863802	54864400
chr6	39118802	39120400
chr6	32740202	32741000
chr3	18129402	18129600
chr8	53089402	53089600
chr15	78716802	78721000
chr10	12039002	12040600
chr10	116611402	116611600
chr11	8320202	8321600
chr10	82698802	82699200
chr5	146904802	146905600
chr1	69963602	69963800
chr1	210755402	210756800
chr1	25181802	25182400
chr3	18017002	18017600
chr8	72807002	72809200
chr13	68013802	68015800
chr9	33684602	33685600
chr2	62538802	62539400
chr8	737202	745400
chr2	202652402	202654400
chr14	44140802	44142400
chr14	107228802	107230000
chr8	56773202	56780200
chr4	88491202	88492600
chr13	45930402	45932600
chr12	20961602	20962200
chrX	16972602	16972800
chr7	142728202	142729000
chr1	94015002	94016200
chr4	76490402	76491800
chr9	9846202	9846400
chr4	36116002	36116800
chr19	52047002	52056000
chr4	80302202	80302800
chr19	14859202	14859800
chr3	87882202	87884600
chr11	39801802	39802400
chr17	60271602	60272600
chr11	60589602	60589800
chr17	8745602	8747800
chr2	58962802	58963400
chr1	157385402	157387000
chr10	131129602	131132400
chr2	39846802	39847000
chr4	97066402	97068400
chrX	117462802	117463400
chr2	17288402	17289200
chr1	56470002	56471000
chr20	17897202	17897800
chr8	78937402	78941200
chr18	1599802	1600000
chr3	142995002	142998400
chr1	2864202	2864600
chr14	101996202	101996600
chr11	124475202	124476200
chr6	149436802	149441800
chr18	71642202	71643600
chr11	36553202	36555000
chr19	30384202	30385600
chr18	31120002	31121800
chr13	62021202	62022000
chr2	60453402	60454800
chr6	13158402	13160000
chr1	68697602	68698200
chr3	122179402	122181600
chr8	30092202	30093000
chr13	91809402	91812000
chr3	53490202	53492800
chr10	98513202	98513800
chrX	30188402	30189200
chr11	33974002	33976200
chr18	29437602	29438800
chr10	30205802	30206600
chr21	20028002	20028600
chr13	21792002	21795200
chr21	20696402	20696800
chr1	88103802	88104400
chrX	146626602	146627200
chr2	1955202	1955600
chr1	157378002	157378400
chr4	15217402	15218400
chr21	24149602	24150200
chr6	2126202	2131000
chr5	27266402	27267600
chr8	66209802	66210600
chr11	58610802	58613400
chr11	94892802	94893400
chr10	79995802	79996200
chr8	90796402	90797800
chr8	2048002	2048800
chrX	44567802	44568600
chr14	86885202	86885800
chr2	216780202	216780800
chr6	23922602	23923200
chr2	16651802	16654400
chr2	225263602	225263800
chr13	37154202	37155400
chr12	94604402	94605600
chr11	100011602	100012600
chr10	13174802	13176200
chr1	198742202	198742800
chr3	94090802	94091600
chr2	84362202	84362800
chr13	48440002	48440400
chr6	9063602	9066400
chr4	96978202	96979600
chr1	186685202	186687600
chr6	97794802	97795600
chr5	60396602	60397000
chr8	59516202	59517000
chr5	75615402	75616000
chr14	43505402	43506400
chr17	42844802	42848200
chr1	231168202	231170200
chr15	50368402	50372400
chr3	151594402	151595800
chr7	10073602	10075200
chr5	157294802	157295400
chr11	124586002	124587000
chr15	98692802	98693200
chrX	114363602	114363800
chr2	1949002	1949800
chr19	16281002	16281400
chr2	30071002	30072200
chr11	124077402	124079600
chr20	56479402	56480200
chr2	234406202	234407000
chr3	72035402	72038800
chr2	25898202	25898600
chr1	225446602	225447000
chr4	79801402	79802400
chr14	55466402	55468400
chr14	75964002	75964400
chr14	22885202	22892200
chr15	67164202	67165000
chr2	223268802	223270200
chr4	55658802	55663200
chr4	177761602	177762000
chr12	102168002	102175800
chr6	10495002	10495800
chr20	11561802	11563600
chr12	122406602	122409600
chr10	45643402	45644000
chr7	98311002	98311600
chr13	51631602	51632000
chr6	20457202	20461000
chr9	127203002	127204000
chr3	152644802	152645400
chr8	79028202	79030200
chr3	168089602	168090000
chr13	30306202	30308000
chr6	71896802	71898000
chr11	102999002	102999400
chr9	76946402	76947400
chr7	92682002	92683800
chr5	76871202	76872400
chr10	9655402	9656200
chr2	16629402	16629800
chr1	109391602	109398000
chr9	109181402	109185000
chr1	195481402	195482200
chr4	166543202	166544000
chr14	45814802	45816000
chr10	134195002	134200800
chr6	39285002	39291000
chr12	65682402	65682800
chr2	156773002	156773800
chr7	128762402	128762600
chr2	107509002	107509400
chr12	117751602	117752400
chr4	48292002	48292400
chr16	83866802	83870600
chr6	150444602	150445400
chr6	120165002	120165800
chr21	16506202	16506800
chr3	108817802	108818800
chr20	31251802	31253800
chr5	138581402	138584800
chrX	5693002	5694800
chr2	129810802	129811600
chr1	216067402	216069400
chr4	22248202	22249600
chr6	12943802	12945000
chr18	36225802	36226600
chr12	73278202	73280000
chr1	246483402	246484000
chr8	80234202	80235400
chr16	79729002	79729400
chr14	101601002	101601400
chr18	10995602	10996000
chr14	106524002	106524800
chr6	32255802	32257800
chr21	39747802	39748200
chr14	23091602	23093200
chr8	120368602	120371600
chr8	64179202	64180200
chrX	12729402	12730800
chr7	157096202	157097800
chr8	141160602	141161600
chr20	62738602	62740000
chr15	45080602	45081800
chr3	109251202	109252600
chr11	22773002	22775800
chr5	130025202	130025800
chr10	103294202	103296600
chr14	79399402	79400400
chr1	206265802	206267800
chr19	10236002	10238600
chr5	76247402	76248400
chr8	109584002	109584600
chr13	45118402	45119400
chr9	93619002	93623800
chr5	149465602	149467600
chrX	13259002	13259400
chr20	22964002	22968200
chr5	33220202	33220800
chr10	49893002	49894000
chr22	21460802	21461600
chr11	75790602	75791000
chr3	132157602	132158800
chr6	136882202	136889800
chr5	170437002	170438400
chr3	106233002	106234000
chr6	155916402	155917400
chr3	98404402	98405200
chr7	87724402	87724800
chr2	213841602	213844400
chr8	110110602	110113000
chr6	135582002	135584200
chr12	62409202	62409400
chr10	4085202	4086800
chr8	53077402	53081600
chr14	92146802	92148400
chr12	112883602	112886200
chr5	150140002	150148000
chrX	29251602	29252600
chr9	9906402	9907200
chr6	93749602	93751200
chr2	65443002	65443800
chr14	107151202	107152400
chr11	111047802	111051600
chr5	147231602	147234400
chr8	98226402	98227600
chr7	125200202	125201800
chr14	101647602	101648600
chr4	108737202	108737800
chr1	67220202	67220400
chr5	97004202	97004600
chr14	25131402	25132000
chr13	71339602	71340600
chr2	59004402	59005600
chr1	108465002	108465200
chr3	38999602	39000800
chr7	86370002	86371200
chr1	7890802	7892400
chr14	36158202	36158800
chr9	123317602	123319800
chr21	21202802	21203600
chr2	127293802	127294800
chr13	91708802	91709600
chr18	28509402	28510600
chr15	33732602	33734400
chr12	102576002	102577000
chr1	228366402	228367800
chr13	79260602	79261400
chr20	54786202	54787600
chr3	13393002	13396200
chr2	100453002	100455600
chr17	65365602	65366800
chr14	104390002	104390800
chr9	116207202	116207600
chr2	196638402	196639000
chr15	70241802	70242600
chr10	61813802	61815800
chr21	39842402	39845000
chr12	124220402	124222600
chr18	53994002	53998000
chr7	11321602	11322400
chr6	141218002	141219600
chr1	7295202	7297200
chr10	122444402	122445000
chr9	7487002	7488600
chr7	71758402	71760000
chr11	112751202	112751400
chr4	80663402	80664000
chr1	92844202	92844600
chr13	26291002	26292400
chr12	7810602	7811400
chr6	113033602	113034800
chr6	47303402	47304400
chr1	239897202	239898000
chr2	187748202	187750600
chr9	71542002	71542400
chr3	141483802	141485000
chr20	8348202	8351200
chr5	177610402	177610800
chr12	19076402	19077000
chr2	29415802	29416600
chrX	76198202	76199000
chr10	95073802	95077000
chr9	37691002	37691400
chr6	156058002	156058800
chr1	199064002	199064600
chr4	162440602	162441000
chr2	58953802	58954600
chr1	222698802	222700200
chr16	87269402	87270800
chr4	103782802	103783400
chr9	109288602	109289400
chr21	40081802	40082600
chr12	75867002	75868400
chr1	160830402	160830800
chr13	87896402	87897800
chr11	118385602	118387200
chr4	142525202	142526200
chr6	29954402	29954800
chr17	35830402	35831400
chr15	94999202	94999400
chr2	29414202	29415600
chr8	66835802	66836200
chr15	54440802	54443800
chr15	101657202	101657800
chr12	102028202	102028800
chr21	16624202	16625600
chr13	28053402	28054200
chr10	112070602	112071000
chr1	238094802	238096600
chr1	247706802	247707600
chr2	209355802	209357200
chr1	156754002	156757200
chr11	2849202	2849400
chr3	128401802	128402600
chr10	119166202	119172600
chr1	52814402	52815800
chr1	169269002	169269200
chr16	20823202	20828400
chr10	6972202	6972800
chr17	53891002	53896400
chr17	3092802	3094000
chr9	115695002	115697000
chr6	278402	280000
chr18	39573402	39575000
chr3	100347802	100348600
chr5	13765802	13767000
chr7	71524402	71525600
chr10	110170602	110171200
chr10	104659002	104660600
chr9	136117402	136119400
chr12	113245002	113245600
chr7	81020402	81021000
chr12	8274402	8277000
chr2	168078802	168079800
[truncated: 19,931 more rows]

## Sheet: MesodermalMesenchymal
chr13	76229802	76232200
chr8	99223602	99226400
chr7	137365002	137368800
chr6	56822802	56824800
chr9	113880402	113881000
chr1	145083002	145084600
chr13	27071602	27072400
chr3	58947802	58948800
chr7	137107802	137108600
chr16	48109002	48110800
chr1	201593802	201596400
chr21	29815202	29820600
chr5	169054002	169054800
chr7	41957802	41959200
chr15	48783802	48790400
chr8	99336002	99342800
chr1	240422602	240423600
chr2	238135802	238137400
chr10	44426402	44427400
chr6	132374802	132376200
chr5	119487602	119488000
chr12	80972402	80976800
chr6	122203202	122204400
chr5	10229202	10230400
chr10	4846202	4847800
chr1	240576802	240578400
chr20	16910402	16910600
chr1	221129202	221132400
chr1	78742602	78746000
chr15	58493202	58496600
chr8	90824802	90825600
chr15	48967202	48968200
chr4	159234602	159238400
chr2	75120602	75123000
chr10	13964202	13967400
chr3	157184802	157186000
chr7	137222402	137224600
chr8	62519202	62522000
chr21	37014002	37014800
chr12	69934602	69935600
chr1	240405802	240410600
chr21	36949002	36952800
chr13	102118002	102119800
chr5	54205602	54207000
chr20	45456402	45458400
chr11	131626402	131626800
chr3	99113002	99116200
chr9	6382802	6385000
chr22	30411602	30414400
chr8	57699802	57702000
chr5	114738002	114739600
chr16	17613802	17615000
chr9	77653402	77654800
chr5	111340002	111343000
chr16	66141002	66143200
chr11	73987402	73991000
chr9	72383202	72384400
chr1	146763002	146765600
chr6	130730602	130730800
chr7	93774002	93776400
chr6	35173802	35174800
chr3	16165202	16167000
chr17	59437802	59438400
chr13	43389002	43390600
chr6	141166602	141173200
chr2	208047002	208048600
chr21	28719002	28719200
chr6	155697802	155699400
chr15	48691802	48693000
chr8	57647202	57648200
chr1	18091602	18096800
chr11	121531402	121533600
chr8	121609802	121611600
chr3	136054202	136054800
chr8	122819002	122820400
chr6	1479002	1481000
chr11	46320202	46322200
chr8	129070802	129072000
chr3	157007402	157010200
chr1	72904402	72905800
chr4	123795602	123798400
chr1	170644202	170648400
chr6	122200602	122201200
chr6	122115202	122117000
chr9	118758402	118762200
chr13	101959202	101962600
chr13	75342402	75349000
chr4	125098602	125100000
chr8	19044402	19046400
chr12	88375202	88376800
chr12	78586602	78589800
chr4	120553602	120554000
chr9	86769202	86770000
chr5	121428202	121431400
chr14	93091202	93092200
chr7	33731802	33733600
chr8	123330402	123331800
chr1	221134402	221136200
chr18	57410202	57411400
chr8	51095602	51096600
chr19	29450802	29454000
chr3	55301402	55302200
chr20	48564602	48569200
chr10	45202602	45203200
chr3	99191402	99192800
chr19	31723602	31725000
chr16	12325402	12326400
chr3	160191602	160192200
chr10	79544202	79545800
chr7	33893802	33895400
chr21	37018402	37019800
chr9	114050202	114051600
chr4	138076402	138078400
chr6	35138202	35139200
chr1	200397602	200399600
chr8	126080402	126084400
chr16	59626402	59628200
chr9	113514802	113517000
chr2	216462402	216464400
chr3	104347402	104349200
chr6	132519402	132521800
chr15	48962402	48966600
chr10	101452602	101456400
chr1	66291802	66293600
chr3	54931202	54932200
chr6	37681402	37683200
chr12	91608402	91611200
chr5	67410002	67411200
chr5	73189002	73189600
chr14	52708602	52709200
chr13	21679802	21680800
chr6	83663602	83666400
chr10	60267802	60269000
chr18	65336602	65337800
chr10	90912002	90912400
chr8	80261002	80262000
chr18	57416402	57416600
chr7	137456202	137459800
chr3	157248402	157252200
chr14	29613402	29615000
chr8	57671802	57673800
chr9	102030602	102031800
chr21	36931002	36932800
chr1	210549802	210552000
chr9	132271402	132271800
chr1	240420402	240422400
chr14	94587602	94588200
chr1	52391602	52393600
chr5	97793202	97794800
chr10	45201802	45202000
chr1	78835602	78837400
chr4	157242002	157244600
chr9	16023002	16024400
chr4	17310802	17312000
chr8	119892802	119894800
chr12	88701002	88705000
chr14	52922002	52923400
chr2	75814802	75815800
chr9	33945602	33947800
chr6	122200202	122200400
chr5	92171802	92174000
chr3	159363802	159364200
chr2	180881402	180882800
chr13	30599002	30601200
chr17	49063802	49065800
chr2	160890002	160891800
chr5	132122602	132123400
chr4	20128202	20129800
chr7	94011402	94012400
chr7	46424802	46428000
chr6	117765402	117766400
chr18	65930602	65931200
chr21	29908802	29914200
chr17	70687402	70688400
chr3	10011002	10014200
chr8	117247002	117248200
chr11	19387002	19393200
chr2	28351002	28353800
chr11	8033202	8034600
chr13	32201002	32201800
chr14	61088802	61091400
chr5	175927002	175929200
chr14	52542402	52544000
chr15	48959802	48961200
chr6	56211602	56214600
chr9	118478802	118480800
chr15	63425402	63430000
chr4	81155202	81163000
chr4	24210002	24214400
chr13	76216602	76224800
chr3	157011202	157014800
chr9	77374802	77376000
chr8	80267802	80270600
chr4	122709802	122710600
chr5	52674402	52675200
chr7	40847002	40850600
chr6	106606802	106607600
chr1	66929602	66933400
chr3	148620002	148621400
chr12	13377402	13378000
chr1	240580602	240581000
chr14	39843402	39844800
chr7	81252402	81258200
chr21	36946002	36948200
chr13	32328802	32331600
chr5	143451402	143452000
chr6	121991002	121991600
chr13	98596402	98600600
chr8	57630802	57631800
chr8	122419802	122420600
chr8	32917802	32920400
chr6	117767402	117769600
chr13	43971002	43972000
chr1	114862202	114864200
chr1	170680402	170684200
chr2	151387202	151390200
chr1	222340002	222342200
chr5	10193002	10193400
chr8	69496202	69498200
chr1	66943602	66944400
chr4	148481802	148482400
chr5	169055202	169057000
chr3	179518802	179520000
chr6	74512402	74514600
chr12	44135402	44137200
chr14	30578002	30579200
chr14	92193202	92195400
chr14	29709002	29710000
chr15	33118802	33122200
chr10	106033002	106034200
chr4	148467002	148469800
chr13	109949602	109950800
chr5	52654802	52660600
chr2	238049402	238053600
chr3	157028402	157030600
chr14	75136802	75139000
chr9	125206402	125209000
chr1	66291002	66291600
chr15	43757402	43759600
chr4	17065802	17066400
chr11	9962602	9966800
chr9	36031602	36032800
chr4	17237802	17239000
chr2	144840802	144841600
chr6	86125402	86126800
chr12	58757202	58759800
chr1	64677002	64678800
chr9	119305802	119307600
chr3	70920202	70922200
chr11	26248402	26253400
chr2	204267402	204268600
chr8	70539202	70540200
chr3	100529402	100530200
chr15	69695602	69697000
chr3	55214202	55214400
chr12	77512402	77517200
chr6	82756202	82757000
chr11	95609602	95612000
chr6	155802602	155803000
chr12	29195002	29197200
chr12	80945202	80948600
chr5	52696002	52696800
chr9	72150002	72151400
chr1	217447602	217448000
chr9	3198802	3201200
chr5	38755002	38756800
chr4	138227802	138232800
chr14	53985602	53986000
chr17	58978602	58980200
chr2	189883002	189891000
chr9	118452802	118457400
chr10	19026002	19028600
chr21	37012802	37013800
chr9	118352002	118360400
chr11	69332402	69334200
chr22	29124802	29125400
chr3	157177402	157179400
chr1	241979802	241980400
chr6	100380202	100383000
chr8	123011002	123013000
chr4	122705802	122708000
chr18	67711002	67714400
chr13	76245202	76248600
chr4	177420002	177420400
chr13	38003402	38004800
chr9	131734602	131736000
chr8	19049402	19052800
chr7	116353402	116354800
chr11	95596402	95597800
chr3	58950802	58952200
chr12	58960002	58961400
chr6	106699802	106703200
chr2	18160402	18161800
chr18	12238802	12239800
chr1	78768602	78770200
chr4	123816002	123823200
chr1	80365202	80366400
chr3	62547802	62548800
chr7	46408802	46410000
chr5	10192002	10192600
chr6	132509802	132512600
chr3	157076602	157079800
chr4	81192402	81193000
chr6	117762602	117765000
chr2	238170202	238174600
chr19	45882802	45883800
chr17	39216402	39220000
chr2	109742602	109743600
chr2	134578402	134579600
chr3	51381802	51382800
chr4	26558202	26560800
chr7	137415602	137416600
chr10	70425202	70427400
chr7	134302802	134305800
chr12	94348002	94349600
chr5	111332402	111336000
chr2	74793002	74796400
chr6	1485202	1487000
chr13	76194202	76198200
chrX	34922002	34922400
chr12	96865002	96866400
chr9	113512402	113514400
chr1	229524602	229525600
chr18	57481602	57483200
chr4	54355002	54357800
chr1	214881202	214881800
chr9	79540602	79543200
chr11	117129802	117131200
chr20	45579802	45581000
chr1	170648602	170650400
chr5	127577402	127577800
chr5	39755202	39757800
chr11	111424402	111431600
chr21	30147602	30149600
chr12	52108402	52109400
chr1	12355802	12356600
chr5	97802002	97804800
chr22	24763002	24764600
chr1	215365202	215365800
chr17	13253802	13255000
chr9	118789202	118791000
chr18	57412402	57413200
chr18	42748202	42750200
chr1	162963602	162969000
chr8	69644602	69649400
chr10	4294802	4297000
chr7	39730002	39732400
chr4	128061202	128063200
chr9	113457002	113458800
chr17	15174602	15177800
chr9	118403002	118404000
chr13	41798002	41799200
chr5	111283202	111286400
chr10	90911402	90911800
chr16	64372802	64374000
chr5	33074802	33075400
chr4	4586002	4588000
chrX	34919602	34921000
chr12	127767602	127770800
chr5	31361202	31367600
chr5	159401802	159403200
chr12	78578802	78580800
chr13	38274802	38277200
chr19	10068802	10069800
chr5	172941602	172943200
chr10	45063202	45066200
chr5	97440202	97447000
chr1	18204802	18206200
chr1	78720802	78721200
chr10	93031402	93032200
chr6	82755602	82756000
chr12	105646802	105653200
chr8	69636402	69637200
chr11	18368402	18370600
chr10	9805202	9806400
chr12	44134802	44135000
chr5	138704402	138706000
chr10	64338002	64338800
chr15	88358802	88361400
chr8	118837402	118839400
chr8	123447002	123447400
chr4	123668602	123669800
chr3	16053202	16054600
chr2	37508602	37511800
chr11	28701602	28702400
chr9	15696802	15698200
chr13	32342002	32343400
chr1	170759402	170760800
chr8	57633002	57635800
chr12	1455002	1455600
chr6	145233202	145234800
chr2	163069402	163069600
chr11	121505002	121505400
chr15	48985602	48988400
chr8	118885202	118885600
chr15	40169002	40171800
chr1	215287002	215289600
chr5	127973202	127973400
chr14	61470002	61471000
chr2	33088602	33091200
chr2	225025202	225029000
chr13	43394402	43395600
chr22	32214002	32215400
chr4	156659602	156660600
chr1	162942602	162943200
chr13	43582202	43584200
chr5	35047202	35047600
chr16	15971402	15974800
chr14	29779402	29781200
chrX	7251802	7252600
chr17	39183202	39184000
chr4	25818002	25820800
chr6	134024802	134029400
chr11	9510002	9511600
chr11	17335202	17336600
chr8	16605402	16607600
chr4	177937402	177938400
chr6	108018402	108020400
chr4	26523802	26527800
chr3	70910602	70912400
chr9	117617602	117620000
chr3	157106002	157107600
chr9	118835602	118838200
chr7	54971202	54972800
chr12	28687802	28690800
chr7	106253602	106256000
chr2	134545402	134546000
chr6	56009802	56010400
chr9	113923602	113923800
chr1	92390202	92390600
chr16	64771002	64773200
chr5	32804602	32807400
chr1	240396602	240401800
chr7	91788002	91788800
chr5	43646802	43650200
chr4	177363602	177366200
chr7	18808602	18809200
chr15	50141602	50142200
chr12	81042602	81044000
chr2	133958202	133959600
chr12	15905402	15913200
chr13	32338202	32341800
chr16	48116002	48116800
chr2	158026402	158028000
chr11	27924202	27927000
chr14	88888402	88892000
chr15	79932602	79933400
chr19	29419802	29420800
chr3	174984202	174987000
chr6	86130202	86132400
chr11	74636002	74637800
chr5	33147202	33149400
chr2	119144202	119147400
chr16	87244802	87246000
chr11	77253002	77254000
chr10	63890202	63892400
chr7	92944802	92946800
chr5	118850202	118851800
chr10	128555402	128557200
chr15	61951602	61954800
chr12	15785802	15793400
chr2	45403602	45408200
chr12	88993802	88995000
chr11	86472802	86473800
chr20	40110602	40113400
chr10	117531402	117533400
chr6	52684802	52685200
chr13	102110202	102111400
chr9	16335602	16338600
chr5	178725602	178736600
chr2	64013802	64020800
chr4	169470202	169473800
chr10	45123202	45125600
chr2	151423602	151428400
chr4	186159602	186160200
chr18	65846002	65847000
chr6	85786602	85788800
chr15	33122402	33124200
chr9	113205202	113207200
chr8	122954002	122956000
chr11	29345202	29346600
chr21	47752802	47753000
chr15	48761402	48768800
chr9	132418602	132419600
chr12	60568202	60570000
chr9	102107802	102108400
chr15	50154602	50157400
chr3	160090202	160093200
chr5	91887202	91887600
chr2	141756002	141756200
chr14	23115202	23116400
chr3	36689002	36692200
chr5	67824802	67826600
chr3	98846802	98849000
chr3	63889202	63889800
chr7	77907802	77909600
chr2	19808602	19809600
chr9	36028802	36029600
chr17	47153602	47155200
chr13	32897602	32899000
chr6	74779802	74780200
chr2	168037602	168038800
chr8	123445602	123446200
chr13	98735402	98736800
chr4	39503202	39504600
chr12	71166802	71169200
chr5	169029202	169030600
chr10	92644002	92645800
chr4	54629202	54634400
chr15	39591402	39597600
chr13	94661602	94663600
chr5	97791602	97792000
chr7	90811602	90812000
chr13	60686002	60687600
chr7	94020602	94060800
chr13	24297002	24299200
chr3	159868002	159868800
chr8	132857002	132858200
chr11	3768602	3769800
chr4	48301402	48302600
chr14	37413802	37414400
chr4	112431602	112433400
chr16	86614602	86620600
chr6	75079002	75080000
chr14	90322002	90323000
chr7	25052202	25054400
chr1	116609202	116611400
chr15	39651802	39658400
chr10	9675802	9677600
chr13	101527602	101528800
chr3	100275202	100276800
chr12	127654602	127656200
chr15	40298002	40301200
chr2	85882802	85884000
chr4	114998202	114999400
chr15	48699602	48723200
chr9	135521602	135524800
chr21	30177002	30179800
chr10	14020802	14021800
chr9	14415802	14416600
chr10	54375202	54376400
chr8	80199802	80201600
chr8	119855802	119856800
chr10	14019802	14020600
chr3	146464202	146465200
chr15	48662802	48663600
chr1	79002002	79003000
chr11	121501002	121501600
chr1	244545002	244545800
chr14	30660402	30666200
chr5	8728802	8730800
chr17	54262802	54264200
chr13	76225002	76228800
chr5	127981002	127981200
chr9	112748202	112752000
chr9	118411402	118415400
chr7	137369802	137372400
chr9	91381802	91383400
chr8	132854402	132855800
chr10	63392802	63396400
chr3	86999202	87001600
chr15	39158602	39161400
chr10	126594402	126596000
chr1	170413202	170415600
chr2	227766802	227769200
chr5	75996602	75998000
chr6	107038802	107040600
chr9	111148602	111150400
chr2	151464802	151468200
chr5	112114602	112116200
chr2	216466202	216468400
chr12	77560402	77562000
chr5	123285802	123288800
chr2	190234602	190236400
chr12	58950602	58951800
chr1	221488002	221489600
chr3	11391402	11392400
chr6	84087802	84089000
chr15	71295002	71296200
chr15	85093802	85095000
chr2	12259602	12261200
chr12	71379402	71380400
chr19	18325802	18326400
chr12	60540802	60543400
chr5	97749602	97753200
chr13	45457802	45459000
chr6	133575002	133576400
chr11	35510202	35515200
chr8	99247202	99248000
chr14	93092402	93093000
chr1	54247202	54249400
chr15	40125202	40126400
chr11	28481802	28482800
chr11	19395402	19396000
chr6	132467602	132469600
chr3	149180002	149180800
chr7	47182002	47183200
chr8	99974802	99976000
chr1	162824202	162827400
chr4	114889002	114892200
chr15	38693202	38693600
chr3	101884202	101885000
chr1	78938002	78938800
chr6	133557602	133559400
chr2	49478802	49479800
chr21	29802202	29805600
chr6	35137802	35138000
chr18	11174802	11177800
chr5	110104002	110106000
chr2	75118402	75120400
chr5	102841202	102841400
chr1	18204002	18204600
chr3	154603002	154604400
chr9	88933402	88941400
chr5	97675802	97678800
chr12	87105002	87107200
chr7	81266402	81269600
chr15	61675202	61676400
chr3	154782602	154784800
chr4	187852402	187852800
chr21	28963002	28963600
chr5	14056002	14056200
chr3	87003602	87004200
chr1	162523802	162525200
chr7	115173202	115174000
chr9	19137602	19138200
chr1	84831602	84832400
chr5	111281402	111281800
chr6	166438402	166438800
chr1	18192402	18193400
chr6	145216802	145221400
chr1	240447802	240450800
chr6	133929402	133932800
chr7	23018802	23021000
chr13	102205002	102206000
chr11	29331202	29332800
chr2	12368402	12369000
chr7	12796202	12798000
chr13	76233002	76236600
chr11	131625802	131626200
chr3	155663602	155664600
chr14	59921002	59923000
chr21	29960402	29960800
chr14	29751202	29752400
chr8	122029202	122029800
chr8	80304002	80305000
chr3	132310602	132314600
chr6	74505002	74509400
chr12	88324202	88324800
chr21	29017802	29022400
chr5	100764402	100765600
chr6	35121802	35122800
chr12	91613202	91613800
chr21	29814602	29815000
chr3	162209602	162211400
chr9	21656002	21658800
chr1	221262602	221264200
chr12	105257002	105258200
chr3	176302602	176303000
chr11	35601002	35606200
chr1	218382402	218383800
chr6	38304802	38306800
chr2	180880602	180881200
chr3	99469402	99473000
chr6	75380802	75382400
chr8	118826402	118830000
chr2	227755802	227758600
chr1	97898602	97900200
chr5	100759402	100762600
chr1	163277202	163278000
chr4	16628602	16630800
chr5	37740002	37741600
chr4	54939602	54940000
chr18	57436802	57437400
chr2	37793602	37794800
chr1	186504002	186504400
chr6	83106802	83107800
chr9	86768602	86769000
chr6	127522202	127523400
chr5	92838602	92840400
chr16	65347002	65347200
chr4	186142802	186144600
chr9	113462802	113464000
chr2	164066402	164068200
chr1	66285802	66287800
chr2	190719402	190720000
chr4	155743802	155745000
chr4	81199802	81202600
chr5	158464802	158465800
chr1	170676002	170680000
chr6	147490802	147493200
chr8	123102002	123102800
chr17	19806402	19808200
chr6	75078402	75078800
chr9	79068602	79068800
chr13	106690802	106692000
chr8	57786602	57789200
chr11	28016002	28017400
chrX	100507402	100508200
chr3	66084202	66084800
chr2	225143002	225143800
chr18	43356402	43358400
chr7	17717402	17722200
chr9	114986402	114988000
chr9	15909202	15910200
chr11	121902602	121904400
chr15	67802202	67805200
chr8	96804802	96807000
chr7	103279202	103281400
chr13	93491002	93492000
chr11	26207802	26211000
chr2	190140402	190141000
chr18	61429202	61432000
chr12	40647202	40648600
chr1	85988802	85994600
chr13	93494002	93496400
chr5	119948602	119952800
chr6	85577002	85578000
chr2	181387602	181388400
chr2	32921802	32923000
chr2	163112802	163115800
chr1	216218002	216220200
chr1	119618802	119619400
chr8	16622402	16623000
chr2	80328602	80329600
chr9	107982002	107982200
chr9	113202202	113203200
chr13	83659002	83660000
chr14	52924002	52926400
chr11	76998402	76999400
chr7	66016402	66020600
chr8	69642002	69644400
chr2	109783602	109784400
chr13	76258802	76270200
chr3	114946602	114947200
chr7	103277002	103279000
chr4	138392002	138393600
chr1	170880002	170881200
chr8	99468802	99469400
chr7	15961002	15961400
chr6	75287002	75289000
chr5	58240202	58240800
chr11	27883202	27885000
chr13	31469402	31474800
chr3	44934602	44934800
chr10	60419802	60423200
chr8	74920402	74921200
chr7	38784202	38785600
chr17	70187602	70190200
chr12	78190002	78191200
chr6	122199602	122200000
chr18	67715202	67716600
chr2	19811002	19812400
chr9	113387602	113389600
chr3	55125602	55126200
chr11	10002602	10003200
chr7	79611802	79614800
chr1	185937802	185944000
chr5	33120602	33122400
chr3	55443402	55444400
chr12	88813402	88814800
chr12	80986602	80989400
chr9	37773802	37775600
chr11	102671802	102673000
chr5	119879402	119882200
chr3	174978602	174979600
chr5	136525402	136527200
chr13	93913202	93915600
chr21	29858202	29858800
chr9	117600002	117600800
chr8	122905802	122906600
chr8	19039602	19042600
chr1	170512002	170515400
chr16	53729002	53729800
chr12	58957602	58959200
chr6	113128002	113128400
chr20	13022002	13023000
chr2	180319002	180320200
chr4	75089802	75090400
chr14	59904202	59906800
chr2	19807202	19808400
chr12	80866202	80868000
chr7	81665002	81666600
chr1	245248402	245250400
chr13	102349802	102353400
chr13	38017402	38023000
chr7	137349402	137357400
chr20	24653002	24654600
chr4	123588402	123591200
chr10	90316802	90317400
chr6	79315802	79317400
chr4	139655802	139658600
chr18	43311402	43311800
chr13	34098002	34099400
chr7	65745602	65746200
chr2	120506202	120507600
chr14	53986202	53986600
chr6	45592802	45594600
chr11	35575802	35577200
chr5	157842402	157842800
chr5	111287802	111292200
chr5	121437402	121439400
chr4	21887202	21888200
chr3	105663002	105664400
chr21	28961802	28962800
chr2	146381002	146381400
chr1	240164002	240165000
chr11	29327202	29330800
chr5	33688002	33692200
chr6	113121602	113124400
chr17	62677602	62681200
chr5	35137202	35139000
chr15	48665402	48667800
chr4	122710802	122713400
chr8	97974002	97976600
chr8	32557402	32560000
chr10	63387202	63389600
chr21	28597002	28598200
chr3	104670402	104672600
chr8	16846002	16847000
chr20	43117802	43127000
chr9	113597402	113598800
chr7	15790402	15790800
chr21	37144202	37145400
chr4	177699802	177704800
chr20	49943002	49945000
chr16	56421202	56424200
chr20	14458402	14459400
chr9	118955402	118957000
chr2	38027002	38031000
chr13	113846002	113847400
chr11	26966402	26972000
chr2	142087402	142089600
chr13	32323402	32325200
chr14	50877002	50878200
chr10	49820402	49823200
chr15	50150602	50154400
chr3	159355202	159356400
chr1	54236802	54238200
chr5	121477602	121478600
chr2	146375002	146375600
chr15	35563602	35564400
chr11	111335802	111336600
chr6	126982202	126983800
chr2	206269402	206271400
chr21	36935802	36938400
chr17	69408202	69410200
chr3	98686202	98687800
chr1	162454802	162456000
chr10	116628402	116630600
chr3	157068202	157069000
chr18	57392202	57393200
chr3	194223402	194224000
chr3	66061202	66063400
chr3	114964802	114965200
chr21	28590802	28592800
chr3	154960402	154961400
chr2	75113402	75116600
chr12	42512002	42513600
chr5	111277802	111279400
chr11	106268202	106271000
chr11	46735602	46737000
chr6	113861202	113861800
chr1	118380802	118382400
chr16	86622602	86624800
chr8	129852402	129853600
chr1	25686802	25688800
chr4	170306602	170306800
chr9	118969602	118973200
chr21	37151802	37153600
chr5	34570402	34572200
chr9	36063202	36065600
chr12	77692802	77695400
chr8	99348802	99351600
chr9	18359002	18359400
chr2	193131602	193133000
chr2	19421802	19423400
chr7	36691402	36692000
chr6	107765202	107766000
chr13	102187002	102188400
chr5	169122202	169125400
chr14	80437402	80439000
chr3	55300802	55301200
chr11	9975002	9976800
chr3	151641402	151645800
chr5	32814802	32815400
chr6	114015602	114016800
chr1	170879202	170879800
chr8	6462602	6463400
chr10	64340802	64347800
chr1	218711202	218712200
chr3	99413002	99414000
chr5	56828802	56829600
chr21	29281402	29282800
chr13	102151002	102152400
chr1	198763602	198764400
chr18	26539802	26540800
chr17	30518202	30519600
chr8	48986202	48989600
chr15	85214202	85215000
chr2	206217202	206218200
chr5	145620202	145621400
chr13	66998602	66999600
chr9	75218002	75218600
chr9	37898802	37899800
chr22	29146002	29147200
chr13	45737802	45738000
chr9	113604402	113607000
chr15	48680202	48684000
chr2	216763002	216764000
chr3	151648802	151650400
chr12	15813802	15816800
chr9	15738602	15739400
chr12	54162202	54164400
chr15	81527402	81529600
chr4	177280202	177282400
chr11	8673402	8674400
chr3	151892402	151895000
chr5	83732602	83734800
chr13	102116602	102117600
chr19	29425402	29426200
chrX	102771602	102773000
chr1	240558802	240560000
chr6	75838002	75844200
chr5	52624602	52632000
chr2	190132202	190134000
chr4	54599202	54602400
chr20	10289402	10290200
chr14	53267602	53270600
chr13	76508802	76509200
chr5	65542402	65543600
chr8	57801002	57804400
chr4	14097602	14099200
chr14	51228202	51231000
chr16	71508402	71510000
chr8	129857402	129858800
chrX	100484002	100485200
chr8	121376802	121379600
chr10	52759002	52761200
chr9	21728402	21730000
chr1	240549002	240550600
chr8	6518002	6519600
chr5	39775002	39776600
chr4	123660002	123660800
chr2	192574802	192575200
chr2	225967402	225969600
chr7	18809402	18811200
chr2	183451802	183453600
chr2	151374402	151378400
chr1	215030402	215030800
chr20	16902602	16904600
chr13	102204002	102204800
chr2	38211602	38213200
chr11	85586002	85586400
chr2	56101402	56120600
chr1	215340002	215341200
chr9	36029802	36031400
chr17	49352602	49353800
chr12	80925202	80925800
chr14	29705002	29707000
chrX	3439602	3441000
chr4	19949202	19949400
chr9	118111602	118112400
chr4	52894802	52896000
chr5	155785602	155788600
chr4	93119602	93120400
chr10	77877202	77879400
chr4	167344002	167344400
chr1	215130202	215132200
chr14	53980402	53984600
chr2	45804402	45805800
chr18	57306202	57307600
chr10	54245002	54250000
chr8	107026802	107028000
chr6	11971002	11971800
chr4	13918202	13926400
chr22	24729602	24729800
chr8	29540202	29541200
chr1	103357402	103358600
chr9	15927002	15927800
chr11	122000002	122011000
chr1	113118002	113118800
chr4	122587002	122602200
chr12	127744802	127745800
chr6	125582602	125583800
chr4	177320802	177322800
chr3	87025202	87029800
chr15	60387402	60388600
chr8	79705202	79707000
chr5	54117602	54121400
chr18	52790802	52792000
chr7	19323402	19324600
chr12	28861802	28863200
chr5	114603202	114603800
chr18	65095602	65096000
chr14	55618402	55619000
chr7	33892802	33893400
chr3	113633002	113634000
chr1	56564002	56565400
chr3	158510002	158511000
chr12	78453602	78455200
chr18	20218002	20219800
chr1	63914602	63915400
chr2	151519002	151520600
chr1	221845002	221846200
chr15	48724802	48728000
chr4	142445202	142446400
chr7	158477402	158478600
chr9	21677802	21680000
chr21	29855602	29857800
chr17	67892402	67895200
chr15	49395202	49396000
chr8	123329002	123329400
chr16	53325002	53326400
chr21	38521002	38524600
chr6	54284402	54285600
chr3	187484602	187485800
chr7	18793202	18794800
chr6	169927202	169928600
chr4	170258202	170259600
chr6	23173402	23176600
chr3	124827202	124831000
chr3	67576202	67578000
chr5	92409002	92409600
chr7	46268602	46269600
chr2	38139002	38140200
chr17	61471602	61474200
chr11	130667602	130668800
chr20	9005802	9007000
chr5	78047402	78050000
chr20	33355402	33357000
chr8	70554402	70555400
chr20	9388402	9391000
chr6	146020602	146021600
chr3	158969002	158970000
chr11	104018602	104019600
chr2	161379002	161380400
chr8	15652202	15655400
chr12	77517802	77518400
chr9	72618802	72619800
chr12	91617402	91620200
chr12	15982602	15984200
chr1	170650802	170657400
chr10	60158602	60160800
chr2	221095002	221095600
chr1	55907002	55908600
chr11	65964602	65964800
chr4	17104402	17105600
chr5	33105402	33106000
chr15	39534802	39537000
chr15	82428002	82428800
chr1	222041802	222043400
chr6	56087602	56090000
chr13	93802602	93803600
chr17	13424202	13425000
chr6	135856002	135856400
chr8	23264402	23265800
chr12	65287802	65289800
chr15	48738202	48745000
chr1	215162602	215164800
chr11	23592202	23593000
chr12	88744602	88745000
chr1	25669402	25671200
chr12	52181602	52183400
chr10	69682402	69687000
chr13	102333802	102336800
chr5	119629202	119630400
chr6	88369602	88371600
chr2	146996402	146998800
chr8	121358602	121360000
chr8	128378002	128379200
chr4	113472002	113472600
chr5	52544802	52547000
chr16	67330002	67331400
chr7	78331802	78333000
chr11	19396202	19397200
chr2	221091802	221092000
chr2	152107202	152108200
chr4	95799002	95800000
chr4	19945802	19949000
chr8	105617802	105619000
chr7	77826202	77828800
chr8	110141202	110142200
chr11	103481202	103481600
chr2	224948802	224952200
chr8	122218002	122220200
chr4	159292602	159294000
chr2	202517002	202518000
chr13	96279402	96280400
chr1	198086402	198090800
chr3	33704802	33705600
chr7	112836802	112840600
chr3	99036602	99039800
chr5	144191202	144192400
chr12	122802402	122804200
chr2	45355202	45357000
chr8	99112602	99113400
chr16	65369602	65370800
chr13	102224402	102229800
chr2	216391802	216398000
chr18	53814402	53815800
chr7	143154202	143156600
chr6	56008802	56009200
chr7	137535402	137537600
chr5	52702002	52703600
chr1	240826402	240827400
chr10	90410802	90412400
chr2	8227002	8228400
chr12	75840402	75840800
chr9	113474602	113475200
chr17	78479002	78479400
chr10	60384802	60385400
chr6	52699202	52700000
chr4	177806002	177806600
chr16	64985602	64986000
chr7	46948002	46950800
chr5	105666802	105668200
chr3	100728402	100730600
chr2	151553802	151555400
chr5	32810202	32812000
chr11	29336802	29344400
chr2	12192002	12192400
chr7	137376002	137379000
chr13	30567402	30568600
chr11	27138202	27142200
chr9	118701602	118703600
chr2	28509202	28511200
chr3	151768202	151770800
chr1	186504602	186506400
chr8	19511802	19512400
chr6	149317602	149318400
chr3	161607402	161608400
chr3	149218802	149220600
chr11	121500602	121500800
chr1	163054002	163055600
chr4	128225202	128226600
chr3	40097402	40100200
chr2	200024602	200026800
chr15	83490202	83491000
chr2	174522602	174523800
chr1	182924802	182926200
chr6	105640402	105641600
chr13	49349602	49349800
chr2	144841802	144843600
chr6	75857002	75862400
chr8	57651202	57651800
chr3	55194602	55205600
chr1	56561402	56562400
chr6	166439002	166440000
chr1	109983602	109983800
chr17	35683802	35685200
chr1	162943602	162944200
chr18	13163002	13164000
chr16	59665202	59670400
chr14	72177602	72183800
chr5	33371202	33373000
chr10	96977202	96978400
chr18	53536002	53538200
chr12	20639402	20641000
chr8	99163602	99165800
chr11	96619202	96621200
chr6	55904402	55905800
chr14	52544202	52549800
chr10	54285402	54287000
chr4	54577802	54584600
chr9	119139002	119142400
chr12	128000402	128001400
chr6	141230202	141231800
chr8	30545002	30547200
chr7	116905802	116911600
chr9	118377002	118379800
chr7	79552802	79554600
chr1	78622402	78623000
chrX	34866402	34868200
chr6	130628802	130629800
chr1	180067802	180068800
chr11	10136202	10137000
chr3	27544602	27546800
chr1	182959202	182960200
chr3	32766802	32767400
chr17	29524802	29526200
chr13	38108602	38109000
chr15	43754802	43756600
chr12	22005002	22005400
chr2	70441002	70443000
chr5	95554002	95557600
chr6	112957802	112958800
chr1	222024402	222025400
chr1	170772402	170773400
chr8	120590802	120593400
chr8	97917202	97922800
chr3	99494802	99502800
chr12	47414202	47417000
chr2	151369602	151371200
chr4	173771602	173773400
chr3	17679202	17682400
chr11	12548202	12553800
chr9	18541802	18545600
chr6	75425202	75425800
chr5	163629002	163632000
chr1	78804802	78807200
chr6	3759202	3760800
chr5	169547402	169549400
chr16	65605602	65607000
chr6	84911002	84912000
chr13	32212602	32214600
chrX	3433602	3436400
chr11	117259802	117260800
chr2	189991402	189997400
chr12	10770602	10771600
chr12	78584802	78585400
chr12	64530602	64531800
chr6	127042202	127043800
chr5	119960002	119961000
chr2	158085602	158086400
chr1	7953802	7955000
chr2	61447002	61449000
chr14	56792202	56793000
chr4	186387602	186388200
chr4	19989202	19990200
chr21	28544402	28545800
chr2	52145202	52147000
chr9	36017002	36017400
chr10	81127002	81128000
chr11	82983202	82984600
chr15	41573402	41574400
chr22	45545802	45546400
chr1	235946002	235946400
chr13	111989202	111990200
chr10	63063802	63065600
chr11	19400202	19403000
chr9	110642202	110643400
chr1	52411202	52412600
chr12	95696602	95699000
chr3	136051602	136053600
chr2	181156002	181157400
chr7	119599802	119601400
chr20	33698602	33699800
chr8	123445002	123445400
chr1	57332202	57332400
chr3	72879202	72880400
chr2	167150202	167152200
chr8	74565402	74566200
chr2	147782802	147785000
chr13	45203402	45205000
chr11	121988602	121989600
chr8	122335602	122337800
chr1	56008602	56009400
chr12	1224202	1225400
chr4	128063402	128064000
chr1	170174802	170175200
chr8	121269402	121271800
chr3	115119202	115122000
chr13	100862602	100863800
chr18	8115802	8117800
chr4	77958602	77963000
chr9	18658402	18659400
chr13	37977602	37978600
chr4	86932002	86933200
chr7	106269602	106270000
chr3	86970802	86973200
chr9	4300002	4302600
chr5	39474802	39477600
chr8	80239802	80240800
chr5	8907002	8908400
chr7	93602602	93603200
chr14	74106602	74107200
chr4	177190402	177196400
chr6	56802402	56803000
chr4	95635802	95636200
chr9	113417402	113419200
chr2	225523402	225524400
chr12	64553802	64554600
chr14	72131402	72133200
chr6	169762802	169764200
chr9	18237802	18238800
chr10	54201602	54204800
chr6	56766802	56767200
chr14	81638202	81639800
chr12	89044402	89045200
chr13	98741202	98742200
chr14	61679602	61683800
chr6	25248002	25249200
chr17	61351002	61356400
chr6	127528202	127529600
chr6	85895202	85898200
chr4	158937402	158938200
chr15	48845202	48861200
chr5	34532002	34536600
chr11	35585202	35586000
chr7	134146802	134147400
chr15	82414202	82416000
chr16	80307402	80309000
chr1	85969402	85970600
chr7	33908002	33908400
chr1	215446602	215448800
chr3	21876402	21877600
chr11	110766402	110768200
chr4	114856202	114857200
chr3	157017802	157019600
chr18	65397602	65401000
chr3	58975202	58976200
chr7	19324802	19325200
chr12	132488002	132488800
chr10	64879802	64881200
chr8	32093602	32095000
chr8	90555402	90556800
chr18	66925002	66925800
chr11	108785602	108788200
chr1	79297202	79300400
chr2	229631802	229634600
chr5	33257602	33259200
chr4	112429202	112429400
chr8	95106402	95107800
chr12	91616202	91617200
chr10	13991002	13993200
chr8	16479602	16480000
chr8	17975802	17977000
chr15	32974002	32978400
chr5	111286602	111287400
chr7	13919402	13921000
chr1	54090402	54092400
chr5	35118002	35118600
chr4	138598802	138599800
chr2	29740802	29742400
chr4	114288402	114290000
chr9	21904202	21904800
chr3	99305402	99306400
chr1	221490002	221490600
chr4	157394402	157398600
chr2	55727202	55727800
chr8	16383602	16384600
chr2	224462802	224465000
chr12	127698402	127699400
chr6	31720802	31721400
chr1	218384202	218385000
chr6	115932402	115935600
chr5	8943402	8944800
chr11	32054802	32056800
chr8	62517202	62518600
chr4	47863402	47867400
chr2	67619802	67622600
chr7	38545602	38547200
chr2	52039202	52041400
chr1	215035202	215036800
chr2	202519202	202520800
chr8	32551202	32554000
chr22	27117802	27118600
chr4	151568002	151569000
chr11	19458602	19460200
chr2	48827802	48829000
chr11	110761802	110762200
chr4	177651602	177653000
chr18	11324402	11326000
chr8	97111002	97113600
chr9	113679002	113684800
chr18	56026602	56033000
chr14	59284202	59285600
chr10	14915002	14916200
chr18	43359402	43360200
chr8	98102002	98104000
chr8	68040002	68040600
chr16	72527402	72527800
chr2	146355402	146357800
chr13	98530802	98533400
chr1	70448402	70449200
chr1	86001202	86001800
chr1	103721602	103721800
chr7	105465802	105467800
chr3	162241802	162244400
chr14	58958002	58959000
chr6	83936202	83937000
chr3	161921002	161921400
chr8	122174202	122177000
chr7	92927602	92928800
chr14	59569802	59570400
chr15	58678202	58680200
chr6	113394402	113396200
chr1	186108202	186109000
chr9	91266002	91269200
chr12	58922202	58925600
chr12	28863402	28864800
chr7	81265402	81266000
chr2	141748202	141749000
chr15	48995602	48996000
chr7	91653802	91655800
chr14	39792202	39792800
chr1	185785202	185786200
chr17	7885002	7886200
chr3	99483402	99484800
chr20	14425802	14427400
chr13	102125402	102128000
chr1	78611002	78612200
chr2	33599202	33600400
chr1	192623402	192624800
chr4	129986202	129987000
chr17	53532802	53534800
chr16	80207802	80210400
chr2	114517602	114520600
chr2	190032802	190033600
chr5	169002602	169005000
chr16	83563602	83564600
chr5	119940002	119942800
chr2	33390002	33393400
chr10	110150802	110153600
chr6	133888602	133889800
chr20	8839802	8842000
chrX	114281202	114283000
chr4	95195802	95196200
chr6	131227602	131228400
chr20	34030602	34031200
chr5	102804002	102804200
chr1	240519002	240519800
chr8	117599602	117600400
chr2	145754202	145754600
chr9	33488802	33489800
chr8	99158202	99160600
chr18	26347002	26348400
chr12	91517802	91518200
chr3	170819602	170820600
chr17	47665202	47667200
chr6	85602202	85603200
chr17	39011402	39012200
chr10	15622202	15622400
chr7	92936402	92937200
chr2	67852602	67854400
chr13	38229602	38232400
chr4	54546402	54556400
chr10	60460002	60463200
chr2	31561002	31561600
chr11	8927402	8927600
chr1	151208802	151211800
chr1	86673002	86674200
chr1	31883602	31884200
chr11	26265002	26267200
chr12	115789002	115790000
chr3	146612202	146613800
chr5	73813002	73814400
chr12	84273602	84275400
chr6	105638602	105639400
chr1	79759202	79760200
chr5	32752602	32754800
chr9	73602602	73604000
chr4	54797202	54799800
chr21	35139402	35141400
chr11	101357402	101358800
chr2	192228602	192233800
chr15	71170802	71172600
chr3	106353602	106355000
chr8	38518202	38518400
chr2	47107602	47116400
chr11	74638402	74639200
chr7	79608402	79609800
chr3	158420402	158421600
chr2	54107802	54108000
chr3	81265002	81266000
chr12	3806802	3808600
chr15	51288602	51290000
chr12	16475602	16476000
chrX	100520602	100521600
chr7	158440002	158444400
chr18	52556002	52556800
chr12	64854802	64856400
chr11	8630002	8630600
chr6	55782402	55783400
chr8	29541402	29541800
chr9	16385002	16387000
chr12	91527402	91528000
chr15	48676602	48678800
chr2	49475602	49476400
chr8	107070802	107074000
chr17	39611002	39612000
chr12	91076202	91077000
chr4	107462802	107463000
chr1	185687402	185690600
chr12	68374002	68376600
chr10	44337802	44339800
chr4	17029602	17030000
chr15	96816002	96821400
chr1	215177402	215178400
chr5	76397002	76398000
chr9	72939002	72940600
chr17	59383602	59384000
chr3	101724802	101726800
chr8	118620802	118623600
chr1	246044002	246044200
chr2	39982602	39984000
chr1	118680002	118680200
chr7	30129202	30133800
chr1	66297802	66298600
chr7	134200202	134201200
chr6	86457002	86458000
chr10	59867602	59868000
chr4	13967802	13969800
chr10	59788602	59789400
chr2	67790602	67795200
chr1	14869602	14871200
chr13	78447802	78449200
chr1	200312202	200312800
chr8	123196202	123201400
chr5	38420402	38421600
chr2	28311802	28312600
chr1	170489402	170490600
chr1	192232002	192234200
chr1	217448202	217448800
chr9	21585802	21587600
chr6	136332802	136338200
chr4	167342402	167343800
chr4	14111602	14113200
chr7	80961602	80962200
chr15	39538402	39539000
chr6	145118802	145120000
chr8	98995602	98996000
chr1	218995802	218997800
chr11	122516802	122518400
chr7	34024402	34028000
chr9	113561002	113561600
chr8	120553202	120553600
chr8	141365202	141366000
chr12	1567602	1567800
chr14	31830202	31831000
chr8	122252202	122253400
chr3	173733602	173734800
chr5	52718402	52720400
chr9	79833202	79834000
chr12	80990402	80993200
chr3	146831002	146832200
chr8	123179202	123179800
chr11	28512002	28513600
chr3	23709602	23710800
chr2	113078802	113079800
chrX	84308402	84309400
chr5	97789602	97791400
chr1	56200602	56201200
chr5	119852402	119854200
chr14	54137002	54138400
chr10	78476402	78477800
chr7	116206402	116207600
chr2	239341802	239346800
chr15	39570602	39572800
chr10	89300002	89302200
chr3	27464202	27466400
chr4	177822802	177825800
chr3	157141202	157141600
chr7	119691202	119696200
chr2	202979202	202981800
chr2	223875002	223876000
chr4	43332402	43333000
chr7	34286202	34287800
chr2	24253602	24254600
chr1	66954402	66959000
chr12	64491002	64497200
chr15	50139002	50141400
chr2	190730002	190731600
chr8	32097802	32099600
chr18	57711802	57712400
chr3	38266402	38270600
chr2	114737802	114740000
chr5	90370002	90372200
chr5	95898002	95899400
chr3	27727802	27728600
chr3	100962202	100963200
chr2	180902802	180906000
chr17	15201402	15202000
chr2	147750002	147750200
chr3	188345802	188346400
chr13	98781602	98782200
chr1	44573602	44574400
chr18	55671402	55674000
chr16	66602602	66604400
chr2	151913802	151914400
chr7	135607402	135608200
chr12	26171402	26173400
chr3	183775802	183776400
chr1	198462402	198463600
chr17	27577202	27580800
chr8	57410202	57411000
chr2	225956002	225957000
chr12	48472602	48473000
chr4	119210202	119211400
chr4	159291202	159292400
chr11	108195002	108195400
chr4	138124602	138125600
chr16	48114602	48115200
chr10	69802002	69803000
chr1	40333002	40333600
chr7	30405602	30406400
chr6	118709202	118710200
chr1	222543402	222547800
chr7	132422402	132423000
chr16	64389202	64390000
chr3	114946002	114946400
chr15	35806202	35807200
chr1	97849402	97850800
chr6	70403602	70403800
chr7	33492202	33493200
chr2	205659202	205661000
chr2	145853402	145854400
chr10	120931802	120932400
chr9	21690002	21691200
chr3	63640202	63643600
chr18	67714602	67715000
chr8	123096802	123097400
chr4	21903402	21904200
chr13	30229202	30230000
chrX	45337202	45341000
chr1	170657802	170666400
chr1	96778402	96779000
chr4	131314202	131317000
chr14	90747802	90748400
chr18	46620002	46623800
chr9	125164402	125166200
chr2	167448202	167450800
chr1	55908802	55912200
chr4	54801602	54802000
chr15	51414002	51414400
chr1	68436602	68436800
chr13	76722602	76723800
chr1	210007802	210016000
chr19	4426002	4426400
chr8	131545402	131546400
chr6	102170602	102172400
chr18	57435202	57436600
chr11	110762402	110762800
chr6	158632402	158633200
chr2	19813202	19815000
chr14	61714602	61715400
chr8	19026802	19030000
chr3	86987802	86989400
chr6	141742802	141743400
chr6	4113602	4116000
chr18	26345402	26346800
chr21	28941202	28946400
chr1	79788002	79790400
chr5	119740002	119743000
chr2	224441602	224442400
chr1	57091202	57093600
chr11	34402202	34402800
chr6	105657402	105659000
chr6	75362002	75363000
chr9	113503602	113509000
chr9	89115002	89116600
chr4	13892802	13896200
chr2	7951402	7953600
chr18	65338002	65338400
chr4	127860002	127861400
chr4	78092802	78094600
chr8	72767602	72768200
chr3	43767802	43771200
chr9	123236002	123240800
chr2	167267002	167269800
chr9	80017002	80017200
chr9	118714202	118715800
chr12	127756602	127759000
chr4	20197802	20198400
chr1	103385402	103387000
chr3	154787402	154789800
chr1	155717602	155719000
chr6	25511402	25512400
chr5	105260002	105261000
chr13	30565602	30566600
chr1	240507802	240508800
chr11	108234202	108235200
chr1	178651602	178653800
chr7	83453202	83454600
chr3	147823602	147824200
chr21	26701002	26702400
chr5	7926002	7927600
chr3	161694802	161695600
chr19	15504402	15505600
chr21	40561802	40563200
chr12	9425802	9426600
chr1	217445602	217446400
chr4	115304202	115305800
chr15	62086602	62087600
chr9	118958602	118961000
chr8	120586202	120588600
chr6	5094402	5096000
chr9	118612402	118613800
chr4	182518802	182519600
chr3	146847802	146848800
chr15	49150002	49152400
chr9	114049202	114050000
chr10	74873002	74874000
chrX	128627402	128628400
chr16	69306802	69307800
chr1	78758202	78758800
chr14	53857602	53859800
chr6	127871202	127872400
chr10	64410202	64412400
chr10	128109602	128111800
chr7	81229402	81230000
chr8	131242002	131247400
chr13	76867002	76868600
chr2	187706002	187706800
chr17	12414202	12414800
chr13	21744202	21744600
chr7	25049402	25049800
chr12	124242002	124242400
chr8	128093402	128094000
chr12	28018202	28023000
chr6	140499202	140500800
chr13	46563002	46564600
chr13	23643402	23643800
chr9	111238602	111241400
chr10	60173602	60174800
chr11	26268602	26269000
chr7	17619602	17620200
chr7	40236602	40241400
chr2	238185202	238193000
chr11	33474202	33475000
chr5	95623602	95625200
chr4	177687402	177693000
chr10	63061602	63063200
chr12	94015802	94016600
chr7	41863802	41864000
chr8	57468602	57469200
chr5	114992802	114994000
chr2	139024402	139026400
chr1	52389602	52391000
chr8	33073202	33074600
chr1	222251602	222252200
chr2	216708002	216709200
chr3	112364602	112375400
chrX	34797002	34798400
chr12	127151202	127154200
chr5	134177402	134179000
chr4	184558802	184560800
chr9	15999402	16001200
chr2	224832402	224833000
chr7	91095002	91095400
chr4	54174802	54176800
chr17	28571802	28572400
chr15	38223402	38226800
chr2	36922602	36923600
chr18	43528602	43539400
chr6	126304202	126305800
chr3	37114202	37117800
chr11	29206602	29207800
chr1	170672002	170675600
chr10	95942602	95944000
chr4	177664402	177670000
chr1	170000802	170002400
chr18	26851002	26852800
chr4	39320802	39321800
chr11	75718002	75720400
chr15	51495202	51498200
chr2	40852602	40853600
chr1	200807002	200808400
chr18	12628602	12630400
chr13	102237002	102237800
chr5	64493402	64506000
chr5	158258802	158260400
chr1	112986602	112989200
chr8	104289402	104292200
chr18	73200202	73201800
chr1	215013002	215013800
chr3	98637402	98638800
chr18	55505802	55507800
chr13	102102002	102104200
chr12	80664602	80666600
chr13	75504402	75506600
chr5	82863202	82866600
chr8	124851002	124853400
chr8	49318602	49323600
chr9	16241002	16242000
chr6	113882202	113883000
chr18	19236402	19237000
chr16	64399202	64399800
chr6	85123802	85127200
chr6	1481402	1483400
chr5	107796802	107798000
chr9	89134002	89135200
chr11	48175402	48176400
chr17	67753002	67753400
chr1	173064402	173064600
chr14	57676202	57676800
chr12	27514402	27515200
chr6	129939402	129940000
chr12	76083402	76085000
chr1	85998202	86000000
chr9	36597602	36598800
chr4	138562202	138564000
chr2	202444202	202446000
chr8	41058202	41059000
chr17	7653402	7654600
chr18	57314602	57314800
chr4	119211602	119212400
chr17	60882002	60883000
chr8	121384802	121386200
chr20	25399202	25400000
chr5	107766602	107768800
chr2	201625802	201626800
chr3	33372602	33373200
chr1	215966802	215967400
chr8	89951602	89953200
chr3	142498002	142498600
chr2	230792802	230793600
chr6	81257202	81259200
chr5	92485802	92487600
chr17	13460402	13460800
chr10	90918202	90920400
chr1	240967002	240968600
chr4	89580202	89584000
chr6	7566002	7569000
chr18	57290402	57292200
chr1	222063402	222066400
chr4	123835002	123836200
chr6	121605202	121607000
chr6	20906602	20908400
chr9	116436802	116437800
chr4	72338602	72339200
chr9	137388202	137389400
chr3	55191602	55194400
chr18	57382002	57383800
chr5	73188002	73188800
chr4	169016802	169020800
chr4	13890002	13891200
chr9	94826602	94827800
chr6	56731202	56734800
chr1	200175202	200176400
chr1	86028202	86030800
chr2	201850402	201850600
chr2	47053002	47059600
chr6	86370602	86370800
chr13	94886002	94886600
chr10	50770602	50773200
chr5	55501402	55503400
chr14	83629402	83631400
chr4	138600002	138600400
chr7	46623002	46624200
chr1	240678202	240679800
chr7	7468202	7469400
chr13	84072402	84073800
chr2	190117802	190119800
chr2	157765402	157766400
chr14	21876002	21877800
chr9	119395002	119396000
chr4	159367002	159367200
chr14	56739002	56740400
chr8	97108802	97109400
chr3	87001802	87002400
chr3	161858002	161860800
chr6	114134202	114135400
chr6	132842002	132843200
chr13	75754602	75755800
chr5	93166602	93168600
chr9	18564802	18567000
chr9	111273202	111274200
chr12	19373202	19377400
chr5	125958802	125962000
chr22	44311602	44312200
chr15	35895202	35896400
chr3	30463202	30463800
chr6	100623402	100626200
chr2	150597602	150603000
chr13	76312002	76315800
chr3	156999802	157004600
chr13	43406002	43407600
chr5	144740802	144743200
chr9	127899202	127899600
chr12	59121602	59122000
chr4	170304602	170305000
chr12	103027202	103029000
chr1	85824602	85828200
chr17	29954802	29956200
chr9	118548602	118549400
chr1	221075602	221076400
chr4	43340602	43341800
chr6	48785202	48786200
chr10	128085602	128088200
chr18	65529002	65530800
chr6	132316602	132317200
chr3	125150602	125151200
chr14	61028402	61032400
chr2	84928602	84929800
chr9	3863002	3865400
chr3	104993202	104994200
chr5	171788002	171791200
chr17	64272202	64273000
chr7	47834802	47836200
chr4	109913202	109913800
chr15	96342402	96344000
chr4	150034402	150036200
chr6	100651802	100652000
chr3	157181402	157182800
chr3	43763802	43765600
chr3	36718602	36722600
chr12	64580402	64583000
chr4	48572802	48573400
chr8	141319002	141319600
chr17	67964002	67965000
chr15	33210602	33213800
chr9	89906202	89906600
chr5	95659802	95661000
chr5	105733002	105734600
chr10	127778802	127782400
chr15	67107402	67109400
chr5	97584402	97585600
chr4	112427402	112427800
chr6	82886402	82887400
chr2	192758602	192761000
chr12	58706402	58707600
chr2	149095802	149096800
chr10	60412402	60413400
chr3	145669202	145670800
chr10	33666602	33667400
chr12	65294602	65295000
chr5	64601802	64604200
chr2	225701802	225703400
chr2	39540802	39542200
chr8	123613202	123615800
chr5	111128002	111128800
chr3	170467002	170472800
chr3	117621802	117622600
chr2	32710402	32712000
chr18	59368802	59371800
chr9	37760802	37761600
chr8	107936002	107938800
chr12	64554802	64555200
chr2	192197202	192199600
chr5	119444002	119445200
chr6	110065002	110065800
chr4	122638602	122639800
chr7	106489202	106490200
chr3	110131202	110134800
chr3	8496802	8503400
chr8	61864402	61866000
chr6	41846002	41847200
chr2	29682802	29683400
chr22	21160202	21162200
chr7	93973802	93975600
chr1	98623402	98623600
chr2	221449602	221451400
chr17	42036002	42037400
chr5	33788202	33789600
chr6	133951402	133954200
chr2	9569802	9571600
chr1	85986202	85987800
chr8	120593602	120600200
chr2	9579402	9581200
chr8	67058602	67059600
chr7	18905802	18907000
chr6	74780402	74781200
chr7	137416802	137417400
chr20	13224002	13224600
chr3	104886202	104886600
chr6	55807402	55808200
chr21	26741202	26742000
chr1	45390402	45392800
chr9	113659402	113663800
chr15	43842202	43843600
chr10	78141602	78143000
chr3	55092802	55093800
chr5	94318802	94320400
chr6	1987002	1988600
chr6	52467602	52469200
chr2	205614402	205615200
chr4	19885402	19886600
chrX	129379202	129380400
chr4	76270002	76271400
chr6	83690202	83690800
chr21	36935402	36935600
chr22	30273602	30274400
chr6	147421202	147421600
chr2	200204602	200206000
chr6	26431602	26433200
chr22	24438802	24441000
chr10	17099202	17099600
chr6	75834802	75837600
chr1	98576202	98577000
chr12	91367402	91369000
chr10	60463402	60465200
chr11	110089802	110090600
chr12	94337202	94338400
chr15	39436802	39440400
chr12	78018602	78019000
chr15	51400602	51403800
chr10	3882202	3883400
chr1	186151002	186153600
chr4	26718602	26719600
chr5	115283402	115284800
chr1	186156202	186159400
chr7	27600202	27600800
chr9	6562802	6569000
chr12	88148802	88150800
chr2	29743002	29743600
chr1	113082402	113083600
chr4	169533402	169537800
chr3	114223202	114226800
chr16	83546402	83547400
chr6	24428602	24429200
chr12	94308002	94308600
chr2	18811202	18812000
chr1	109982402	109983400
chr7	33683202	33684000
chr1	56533402	56535000
chr17	46145202	46146600
chr10	79461802	79462400
chr19	31713802	31716600
[truncated: 49,164 more rows]

## Sheet: Myeloid
chr2	128920202	128920600
chr13	110814402	110814800
chr13	37662402	37663200
chr17	18202802	18203400
chr14	92853602	92854400
chr2	239292002	239292200
chr2	240424002	240424200
chr9	110630602	110631400
chr1	150763402	150764600
chr3	51691402	51692000
chr9	94881202	94883200
chr20	1575802	1576600
chr8	134161602	134162200
chr19	44197002	44198000
chr16	84928402	84928600
chr21	34379602	34379800
chr3	71890602	71894000
chr12	66566002	66567200
chr13	37660802	37662200
chr10	82420802	82421400
chr19	15699002	15699200
chr3	46136002	46136400
chr10	102014002	102014800
chr19	55390002	55390200
chr5	93930602	93932200
chr1	153375202	153376600
chr13	49475202	49475600
chr1	186622802	186623400
chr6	133065402	133068400
chr14	97256002	97256600
chr21	34763002	34765400
chr10	31283202	31284400
chr1	154428002	154429800
chr2	228300402	228302200
chr2	240424402	240424600
chr6	33417802	33418200
chr4	26259402	26260200
chr16	30160202	30161800
chr19	10915802	10917200
chr2	160716202	160717400
chr7	127802	128200
chr9	137829002	137829600
chr11	6150202	6151800
chr19	15699402	15699600
chr16	48201602	48202800
chr10	104959002	104960200
chr12	129327802	129328000
chr10	102016002	102016800
chr1	158808802	158812000
chr9	137856802	137857600
chr1	2073802	2074400
chr3	171696802	171697200
chr19	54827602	54828000
chr16	84928802	84929000
chr11	1339802	1340000
chr17	30044002	30044400
chr12	48676402	48677400
chr2	219242602	219243600
chr13	80454602	80455200
chr19	54829202	54831000
chr9	137818602	137819200
chr9	4759802	4761000
chr2	219228202	219229000
chr19	15697802	15698600
chr15	64341002	64342400
chr19	47825602	47826400
chr5	176320602	176321600
chr11	71845802	71846200
chr18	61597802	61598400
chr8	134163602	134163800
chr15	39680802	39681200
chr17	42409002	42410000
chr8	105174802	105177000
chr13	37664602	37665000
chr6	160379402	160380200
chr6	106232802	106233000
chr10	99132402	99133600
chr11	6149802	6150000
chr6	41241802	41242800
chr18	61557002	61557600
chr7	140012002	140013600
chr6	41243002	41244200
chr10	6295602	6296400
chr9	137856202	137856600
chr4	12125002	12125800
chr5	176324002	176324200
chr6	15194202	15194600
chr19	52270802	52276400
chr1	226230002	226231200
chr18	74279802	74281000
chr12	56034002	56035400
chr10	99134602	99136000
chr20	30652202	30654400
chr1	248874602	248875000
chr17	80180202	80181800
chr17	18203602	18205600
chr1	220950402	220952400
chr15	70017602	70017800
chr18	33390402	33392600
chr2	111780602	111781000
chr13	73830602	73831200
chr3	186091802	186092600
chr21	42777802	42779200
chr14	92858002	92859400
chr5	14572202	14574600
chr12	77140202	77141800
chr6	33414002	33414400
chr22	39363402	39364600
chr17	28686802	28688000
chr1	158769002	158769200
chr5	360002	360600
chr1	248873202	248873600
chr5	175045802	175046600
chr4	3062202	3062800
chr11	62583802	62585200
chr7	99975002	99976000
chr15	50866602	50866800
chr11	119062602	119064200
chr11	6226402	6226600
chr14	97372202	97373800
chr6	160386802	160388600
chr5	176322202	176323200
chr14	92870202	92872200
chrX	7161402	7163200
chr2	28686002	28687800
chr20	8415602	8416800
chr14	92960202	92961400
chr5	79904402	79905000
chr2	62380802	62381600
chr13	28947802	28948800
chr12	94506402	94507000
chr11	10523602	10529000
chr1	46838802	46839000
chr19	42299402	42301600
chr20	1514802	1516000
chr20	19288402	19289400
chr16	84926602	84927800
chr4	7060202	7064400
chr3	154718002	154719600
chr20	36922802	36925000
chr12	56037602	56038400
chr12	124037802	124040000
chr6	133063602	133065200
chr14	92883402	92884800
chr20	52526402	52527600
chr14	92712602	92714800
chr4	185780402	185782800
chr19	54821202	54823200
chr16	84930402	84930600
chr2	10255602	10257200
chr17	42410202	42410400
chr19	54809202	54810200
chr2	136650402	136651800
chr10	30837402	30838200
chr11	6212802	6215400
chr12	112577602	112580200
chr2	163196602	163197400
chr5	14544602	14545600
chr3	52957002	52959000
chr14	97257602	97258000
chr20	36925202	36925400
chr2	219246202	219246600
chr22	17528202	17529600
chr9	113837602	113839400
chr10	74271402	74272400
chr1	247609802	247610000
chr16	3301402	3302200
chr13	110049202	110050600
chr13	20795602	20796400
chr2	121096002	121097000
chr17	72524402	72524600
chr6	35984802	35986600
chr7	37751802	37754000
chr12	129338402	129342800
chrX	37663002	37666000
chr18	22045202	22046000
chr20	36920202	36921000
chr4	74735802	74741000
chr12	10275402	10276000
chr2	118773202	118774600
chr9	137855802	137856000
chr3	48564602	48566600
chr13	77324802	77325000
chr19	54825202	54825400
chr7	141588802	141589600
chr19	35923002	35923600
chr2	197848402	197850400
chr15	90421002	90422000
chr2	218956202	218957000
chr9	93561202	93562800
chr22	39354802	39355200
chr6	133062202	133063200
chr16	72089402	72090400
chr11	75484602	75489600
chr19	55370602	55371400
chr6	158502202	158502400
chr6	41238802	41241600
chr16	3303002	3305000
chr12	123228202	123229200
chr10	45874202	45875600
chr14	21373402	21374000
chr8	67004202	67005600
chr9	5465202	5465800
chr5	93938002	93938800
chr2	223532402	223534200
chr15	70018002	70018400
chr11	129799002	129799600
chr6	35801002	35802200
chr13	41751002	41753200
chrX	118916202	118916600
chr1	158764602	158765600
chr20	30648602	30648800
chr17	72522602	72522800
chr19	52241402	52243200
chr1	158778602	158781000
chr1	181475602	181476600
chr20	1577802	1578400
chr6	41248202	41249200
chr12	8248202	8250200
chr1	180370202	180372600
chr2	68568802	68569400
chr7	50259802	50260800
chr5	172396802	172397000
chr1	180366002	180367200
chr12	4580402	4582000
chr5	175279202	175280400
chr9	137813802	137815400
chr8	67015202	67015600
chr6	35803402	35805600
chr12	52383402	52384800
chr12	66640402	66642600
chr8	26301802	26305800
chr10	28690602	28693000
chrX	40244802	40246000
chr11	4476402	4477200
chr20	30621802	30629200
chr15	70774202	70777200
chr17	76280402	76281200
chr7	76137002	76138000
chr6	14920402	14921000
chr9	209002	209800
chr14	23420602	23422000
chr10	32260802	32263000
chr4	154565402	154565800
chr7	142623402	142624800
chr2	158970002	158973400
chr19	52252002	52259000
chr1	26479002	26479800
chr1	159053602	159055800
chr6	88427202	88429800
chr5	1476202	1481200
chr2	71302202	71305400
chr11	6233002	6235600
chr14	92880802	92881600
chr17	68201002	68203000
chr3	154436402	154436800
chr12	8691202	8691800
chr12	4318602	4318800
chr11	113798802	113800400
chr11	4475202	4475800
chr1	154425802	154427800
chr5	175281202	175281800
chr11	68504402	68504800
chr20	58672002	58673200
chr15	73581402	73581800
chr1	52070802	52071200
chr3	72607402	72609200
chr17	38286802	38288200
chr1	2081202	2083600
chr20	1543002	1545400
chr16	16306602	16308000
chr5	179202402	179203800
chr1	17391802	17396400
chr10	74230202	74231400
chr12	8671202	8673000
chr8	82073202	82073800
chr12	8756002	8756400
chr7	23250002	23250400
chr2	102537402	102537600
chr7	87983402	87984600
chr11	102582802	102584200
chr17	66495602	66495800
chr20	39201602	39202000
chr4	153554202	153563400
chr17	47330202	47330400
chr11	70173802	70175200
chr6	138040402	138042400
chr15	69728002	69729000
chr6	36524002	36526400
chr19	52263802	52270200
chr9	135098802	135100000
chr9	95538202	95538800
chr1	183572602	183576400
chr4	86579202	86579400
chr18	72256002	72257000
chr17	5365602	5366000
chr1	154430002	154430400
chr2	237883802	237885000
chr3	146275402	146275800
chr10	30041002	30041200
chr7	128711602	128714600
chr19	54818002	54820800
chr2	39057802	39059400
chr7	83537402	83538400
chr14	89945402	89946800
chr16	16300402	16302400
chr19	52248802	52251600
chr3	150606602	150609200
chr19	41924802	41925400
chr4	74628002	74628800
chr1	183551202	183554400
chr18	43469402	43470400
chr5	81173602	81174600
chr3	122486002	122490000
chr6	144494002	144496400
chr19	55335802	55337000
chr5	35382802	35383200
chr15	70018802	70019000
chr19	14728202	14728800
chr5	176318602	176320000
chr4	185754602	185755400
chr12	123232402	123233200
chr2	219019402	219022200
chr19	15703602	15704800
chr1	158769602	158772000
chr11	62101202	62102200
chr15	39618802	39620000
chr11	76569002	76571200
chr19	55086802	55089000
chr1	161613002	161614400
chr18	11891802	11894200
chr14	97256802	97257400
chr4	38786802	38788600
chr6	144460802	144462000
chr1	226239402	226239800
chr1	153339202	153339800
chr16	16672402	16673000
chr7	140011202	140011400
chr11	4489002	4489200
chr2	70179202	70179800
chr20	1556802	1560400
chr6	29887402	29887800
chr16	31370002	31371600
chr2	28688002	28688600
chrX	1391202	1392200
chr9	141104802	141106200
chr19	8751802	8752200
chr8	20043802	20047400
chr1	183555402	183556600
chr5	79798402	79798600
chr1	161623802	161624800
chr6	18171802	18172800
chr16	53405402	53405800
chr1	109712802	109713800
chr6	42300402	42302600
chrX	37658602	37659600
chr4	103319802	103320200
chr1	87767002	87767800
chr1	211989602	211989800
chr11	71829602	71831400
chr2	40709002	40712400
chr15	58436002	58437000
chr12	51138402	51139200
chr3	187567202	187572000
chr15	101058602	101058800
chr6	33416602	33417600
chr2	24672002	24672200
chr19	47826602	47828000
chr4	3555402	3558400
chr20	23006602	23007600
chr7	50261002	50261200
chr19	45268402	45268600
chr14	92958002	92959400
chr11	118055202	118056400
chr15	80244402	80244800
chrX	43899802	43900000
chr19	54325002	54326800
chr10	26979202	26979600
chr5	106230202	106231400
chr20	30644002	30648000
chr2	113886602	113888200
chr4	154580202	154581200
chr6	106383202	106383400
chr7	77200802	77201800
chr3	53156202	53158600
chr10	99114202	99114400
chr1	89817002	89817800
chr10	119157202	119160000
chr2	102537802	102539400
chr4	101747202	101749400
chr1	40559202	40561400
chr12	8619002	8619600
chr11	15242002	15242400
chr22	42982602	42984200
chr11	66200002	66200800
chr18	11916002	11918000
chr19	4900402	4901400
chr20	30642602	30643400
chr17	78065802	78067800
chr17	68285202	68285600
chr3	71854202	71855400
chr6	46738802	46742000
chrX	12923602	12925400
chr2	175569202	175570000
chr6	31736402	31737000
chr17	65348802	65351600
chr1	27141002	27141600
chr6	159452602	159452800
chr1	154615202	154616200
chr5	151617002	151617800
chr13	20786602	20787400
chr19	54774802	54776800
chr17	28678202	28680000
chr9	93464602	93465400
chr2	38047402	38048400
chr12	8718802	8719200
chr11	102593202	102593400
chr1	229202002	229202200
chr19	14188602	14190000
chr2	70183402	70184000
chr5	114819802	114820800
chr14	90196802	90197400
chr16	12911402	12911800
chr14	34780802	34783200
chr2	219607002	219607800
chr6	11523802	11527200
chr6	15219602	15220600
chr15	75004202	75004600
chr15	73578202	73580800
chr15	80196202	80196600
chr4	185769202	185773200
chr15	80273802	80275600
chr22	30669002	30669600
chr11	46342802	46343800
chr6	15167402	15168000
chr21	35884802	35886000
chr5	156920402	156922200
chr12	14728602	14729200
chr9	137806602	137807800
chr11	29548002	29548200
chr6	35802602	35802800
chr1	56910802	56911800
chr12	69736002	69738000
chr7	141635802	141637400
chr6	144483002	144483800
chr15	90418402	90420800
chr15	42657602	42659400
chr12	40601202	40601400
chr6	113787802	113788400
chr6	36330402	36331200
chr18	43561802	43565400
chr10	28767402	28770600
chr12	8684402	8689600
chr15	55686002	55690200
chr18	9793002	9793400
chr1	177918402	177919600
chr20	35751602	35752400
chr19	54348802	54349200
chr7	140005202	140005400
chr12	129328202	129329200
chr1	226231402	226232400
chr3	149194402	149195000
chr10	99150202	99150400
chr3	48374402	48376800
chr17	38285602	38286400
chr2	43459602	43461600
chr20	1838602	1839800
chr7	20489802	20490200
chr5	17748202	17749400
chr2	102606802	102607600
chr1	200557602	200559200
chr1	226239002	226239200
chr2	145390402	145390800
chr2	48027002	48027600
chr10	19963402	19964600
chr13	110811402	110813800
chr16	84943002	84943400
chr3	169742602	169744000
chr17	427602	428400
chr11	34451802	34454400
chr20	58805402	58806000
chr10	125794402	125797400
chr11	70163602	70163800
chr1	9152802	9153400
chr19	52154402	52156000
chrX	41294402	41296000
chr7	37754802	37755600
chr2	218993802	218996000
chr7	77092802	77096400
chr3	184210802	184211600
chr17	72522002	72522400
chr1	36953802	36954000
chr20	58688202	58689200
chr7	72996802	72997200
chr10	77713202	77715200
chr10	99128602	99128800
chr5	139698602	139699600
chr5	126090002	126091000
chr4	164391402	164392000
chr20	58801602	58804200
chr19	55383202	55383800
chr6	127666002	127670000
chr19	10485602	10486400
chr7	99976602	99978600
chr20	4066802	4067200
chr1	36950202	36952400
chr1	186624802	186625400
chr11	71843402	71845000
chr9	45117202	45117600
chrX	124427202	124427600
chr4	38815002	38815200
chr19	55385202	55389400
chr15	73587802	73588600
chrX	9954002	9955200
chr8	96100802	96101000
chr17	11903202	11903600
chr9	124014202	124015000
chr18	43588402	43591400
chr9	120459002	120459400
chr16	30159202	30159400
chr13	109021002	109021800
chrX	138102202	138103800
chr4	85676002	85676400
chr19	47889602	47889800
chr4	24930602	24931400
chr9	75852202	75852800
chr9	130815202	130816600
chr2	240529002	240530000
chr7	75625202	75627200
chr2	240849802	240850000
chr2	30935602	30936600
chr9	47177402	47178000
chrX	30656202	30657600
chr19	55391402	55393200
chr12	132468802	132469200
chr10	82358802	82359000
chr18	61562202	61563400
chr19	54774002	54774400
chr17	4628202	4630200
chr11	1831402	1832600
chr18	72257602	72257800
chr6	44301802	44302600
chr10	120867002	120867800
chr14	92852002	92853200
chr4	40809002	40811200
chr8	69153402	69154200
chr17	71056602	71057600
chr1	32370002	32371200
[truncated: 13,445 more rows]

## Sheet: NeuroProg
chr5	6004602	6005800
[truncated: 19,848 more rows]

[truncated: 4 more sheets: Placenta, SmoothMuscle, StemCell, Tcells]
