# Supplementary material for: Epigenomic footprints across 111 reference epigenomes reveal tissue-specific epigenetic regulation of lincRNAs
Source: Nat Commun. 2015 Feb 18;6:6370. doi: 10.1038/ncomms7370 (PMC4335353; doi:10.1038/ncomms7370)
Supplement: Supplementary Dataset 3 — Genomic coordinates of transcription start sites for lincRNA with the H3K4me3 chromatin mark [file ncomms7370-s4.xlsx]

## Sheet: AdultBrain
chr2	6071319	6074319
chr2	74611113	74614113
chr21	22173926	22176926
chr6	80128514	80131514
chr10	60757886	60760886
chr5	8838344	8841344
chr8	136244874	136247874
chr2	201598400	201601400
chr3	182081435	182084435
chr6	165239739	165242739
chr5	137373388	137376388
chr3	181158774	181161774
chr8	112038162	112041162
chr12	74794815	74797815
chr7	54396890	54399890
chr9	92503008	92506008
chr2	2658902	2661902
chr13	25752717	25755717
chr15	101400548	101403548
chr12	128364662	128367662
chr19	46579387	46582387
chr20	25843405	25846405
chr4	44017378	44020378
chr10	129731281	129734281
chr10	64133386	64136386
chr4	38564124	38567124
chr2	6789151	6792151
chr19	43324515	43327515
chr11	82427624	82430624
chr10	25400487	25403487
chr5	124536081	124539081
chr4	118348052	118351052
chr2	105048225	105051225
chr2	200471291	200474291
chr10	65795540	65798540
chr16	24680883	24683883
chr17	49412576	49415576
chr11	45562524	45565524
chr4	29046713	29049713
chr12	2044240	2047240
chr14	71677850	71680850
chr10	43817613	43820613
chr17	19313007	19316007
chr12	27704206	27707206
chr21	17441342	17444342
chr5	92402875	92405875
chr12	110316981	110319981
chr17	49411122	49414122
chr3	170457654	170460654
chr2	11987248	11990248
chr2	105318716	105321716
chr3	158287355	158290355
chr17	20977369	20980369
chr5	123729796	123732796
chr12	116005969	116008969
chr2	139226726	139229726
chr5	123730140	123733140
chr7	63359701	63362701
chr11	133900667	133903667
chr5	87027586	87030586
chr3	147794446	147797446
chr17	49411026	49414026
chr14	62582697	62585697
chr3	72290216	72293216
chr4	55197559	55200559
chr12	111394116	111397116
chr15	48136933	48139933
chr3	63264690	63267690
chr5	148441380	148444380
chr5	117930383	117933383
chr1	244079204	244082204
chr14	62582393	62585393
chr5	87985358	87988358
chr12	87231405	87234405
chr7	134034043	134037043
chr14	27340839	27343839
chr9	120227038	120230038
chr20	34742155	34745155
chr12	119211442	119214442
chr10	75011049	75014049
chr2	9777401	9780401
chr9	129036697	129039697
chr2	20649303	20652303
chr1	83910236	83913236
chr5	38147082	38150082
chr1	98513661	98516661
chr2	2840663	2843663
chr4	134068771	134071771
chr13	30892540	30895540
chr5	119667697	119670697
chr2	235820528	235823528
chr12	97668487	97671487
chr3	106957988	106960988
chr11	13154886	13157886
chr3	106958039	106961039
chr3	164402364	164405364
chr14	91032339	91035339
chr3	186193016	186196016
chr3	49590299	49593299
chr1	160177159	160180159
chr5	68324492	68327492
chr1	230136977	230139977
chr1	31286900	31289900
chr4	139229365	139232365
chr11	82781608	82784608
chr14	95874927	95877927
chr7	35754555	35757555
chr20	42838100	42841100
chr3	147656291	147659291
chr3	107148277	107151277
chr19	44329858	44332858
chr11	119864246	119867246
chr5	1550325	1553325
chr1	221508138	221511138
chr8	2374624	2377624
chr2	21539032	21542032
chr2	33049010	33052010
chr4	190859926	190862926
chr6	10746302	10749302
chr10	131907581	131910581
chr10	81837168	81840168
chr1	53702782	53705782
chr22	19433916	19436916
chr5	178366584	178369584
chr5	43601832	43604832
chr19	50552346	50555346
chr19	56903587	56906587
chr5	56908716	56911716
chr13	52417786	52420786
chr3	181252169	181255169
chr10	25939204	25942204
chr11	94244247	94247247
chr5	92273798	92276798
chr21	37475679	37478679
chr20	21105124	21108124
chr13	107027411	107030411
chr1	195731030	195734030
chr5	125613993	125616993
chr2	199935014	199938014
chr9	109376587	109379587
chr17	53349514	53352514
chr10	10502748	10505748
chr8	80782494	80785494
chr3	113464755	113467755
chr7	63357719	63360719
chr5	123794742	123797742
chr17	7818089	7821089
chr10	6960934	6963934
chr8	25541814	25544814
chr1	16938583	16941583
chr12	130553370	130556370
chr22	34603751	34606751
chr2	86114903	86117903
chr19	47162121	47165121
chr1	31295575	31298575
chr19	12304330	12307330
chr12	130337989	130340989
chr22	17515960	17518960
chr14	64064092	64067092
chr10	25463705	25466705
chr11	126809055	126812055
chr3	164923248	164926248
chr5	38718875	38721875
chr17	72207981	72210981
chr9	3645835	3648835
chr2	180137058	180140058
chr2	208090173	208093173
chr7	56604323	56607323
chr11	8189214	8192214
chr19	19885702	19888702
chr3	132754396	132757396
chr2	33150694	33153694
chr2	2321504	2324504
chr22	28313864	28316864
chr19	37741328	37744328
chr10	45453637	45456637
chr5	77240748	77243748
chr19	28283348	28286348
chr11	69238958	69241958
chr15	38517588	38520588
chr20	23635527	23638527
chr11	61523627	61526627
chr16	71494681	71497681
chr2	134021040	134024040
chr15	79574787	79577787
chr19	4767617	4770617
chr2	8416714	8419714
chr7	39771731	39774731
chr8	17940877	17943877
chr13	112552799	112555799
chr7	137037729	137040729
chr3	70047228	70050228
chr1	95056353	95059353
chr9	109376839	109379839
chr9	99447838	99450838
chr14	101003776	101006776
chr5	99869466	99872466
chr2	105274295	105277295
chr4	138132453	138135453
chr15	48482388	48485388
chr5	87988289	87991289
chr7	130793435	130796435

## Sheet: EctoEpi
chr9	132093079	132096079
chr11	3496781	3499781
chr1	209600665	209603665
chr1	94239500	94242500
chr12	116954163	116957163
chr7	91184663	91187663
chr3	73856252	73859252
chr2	241193952	241196952
chr17	70052375	70055375
chr12	116191567	116194567
chr11	67614644	67617644
chr8	49569954	49572954
chr2	208102874	208105874
chr10	6777844	6780844
chr1	522333	525333
chr7	144051774	144054774
chr15	20978623	20981623
chr16	32262540	32265540
chr14	19923848	19926848
chr2	112250888	112253888
chr10	5658624	5661624
chr2	43265186	43268186
chr9	124724498	124727498
chr5	4510875	4513875
chr2	114599433	114602433
chr3	195868007	195871007
chr21	46423142	46426142
chr5	28286272	28289272
chr10	5636581	5639581
chr9	101441	104441
chr11	13009595	13012595
chr3	98698402	98701402
chr9	69145439	69148439
chr17	15665583	15668583
chr20	21142031	21145031
chr11	89486621	89489621
chrX	45363133	45366133
chr3	170126800	170129800
chr2	85513261	85516261
chr4	188229336	188232336
chr21	45843655	45846655
chr20	26170125	26173125
chr22	17228035	17231035
chr9	68807491	68810491
chr7	149736110	149739110
chr22	48025818	48028818
chr14	19648518	19651518
chr11	12086976	12089976
chr22	48025923	48028923
chr3	153597815	153600815
chr3	193807850	193810850
chr2	110743140	110746140
chr19	46704819	46707819
chr1	243169270	243172270
chr20	22199692	22202692
chr11	111379825	111382825
chr9	69107293	69110293
chr22	16371581	16374581
chr5	117616770	117619770
chr21	29384182	29387182
chr9	33499446	33502446
chr2	192109398	192112398
chr9	44400266	44403266
chr9	41953576	41956576
chr11	13029206	13032206
chr10	125332243	125335243
chr19	46705183	46708183
chr7	110173311	110176311
chr10	4718846	4721846
chr2	239627465	239630465
chr9	46842138	46845138
chr14	21512597	21515597
chr2	113346873	113349873
chr2	87753387	87756387
chr4	139229365	139232365
chr4	59400993	59403993
chr10	24538850	24541850
chr8	144814810	144817810
chr8	74581176	74584176
chr7	67160516	67163516
chr5	158653223	158656223
chr6	171043339	171046339
chr14	80439012	80442012
chr11	59790881	59793881
chr12	43038885	43041885
chr10	86956214	86959214
chr1	144090446	144093446
chr2	7559892	7562892
chr11	45602575	45605575
chr12	43038800	43041800
chr4	53616307	53619307
chr4	138654631	138657631
chr1	63603421	63606421
chr6	117994947	117997947
chr16	87089890	87092890
chr1	94788625	94791625
chr7	39891617	39894617
chr12	10104435	10107435
chr10	5651256	5654256
chr2	235345472	235348472
chr5	61172436	61175436
chr1	4470611	4473611
chr1	143117561	143120561
chr14	101003776	101006776
chr5	116164383	116167383
chrX	114832148	114835148
chr7	100105840	100108840
chr1	144340256	144343256
chr1	143346458	143349458
chr2	216138215	216141215
chr16	54967325	54970325
chr14	50956830	50959830
chr9	70646748	70649748
chr11	69830482	69833482
chr10	134777538	134780538
chr3	2027654	2030654
chr2	75766365	75769365
chr14	52230494	52233494
chr7	12692304	12695304
chr3	197391128	197394128
chr1	521509	524509
chr1	94797323	94800323
chr9	45106892	45109892
chr10	54072388	54075388
chr4	127997417	128000417
chr12	4753162	4756162
chr9	140504538	140507538
chr2	114333459	114336459
chr6	147707300	147710300
chr14	20005413	20008413
chr20	48936379	48939379
chr5	20610449	20613449

## Sheet: CardiacMuscle
chr6	29941389	29944389
chr8	93679564	93682564
chr2	43328329	43331329
chr4	80412070	80415070
chr9	124056066	124059066
chr1	112901650	112904650
chr11	86665254	86668254
chr7	145376962	145379962
chr13	109932821	109935821
chr8	57451556	57454556
chr22	46439233	46442233
chr11	124627525	124630525
chr6	164529226	164532226
chr9	35907980	35910980
chr16	86540966	86543966
chr15	98063541	98066541
chr2	217662831	217665831
chr2	38741382	38744382
chr6	127439494	127442494
chr5	127037582	127040582
chr20	56533216	56536216
chr2	20649303	20652303
chr1	234666025	234669025
chr9	70971268	70974268
chr14	21490831	21493831
chr5	148785026	148788026
chr5	148784752	148787752
chr5	157910698	157913698
chr12	290065	293065

## Sheet: Endoderm
chr3	153696475	153699475
chr5	134374237	134377237
chr17	41049251	41052251
chr2	67440951	67443951
chr2	67439040	67442040
chr6	161345901	161348901
chr19	5834744	5837744
chr2	131593067	131596067
chr1	201094812	201097812
chr19	21768096	21771096
chr19	21768545	21771545
chr6	40242476	40245476
chr2	219865437	219868437
chr1	59520221	59523221
chr19	5566545	5569545
chr6	93432047	93435047
chr3	55537789	55540789

## Sheet: FetalMuscle
chr2	108144443	108147443
chrX	133679162	133682162
chr15	94131596	94134596
chr14	101244247	101247247
chr17	67956348	67959348
chr7	15728979	15731979
chr4	124569922	124572922
chr10	61511703	61514703
chr14	81915001	81918001
chr12	54518276	54521276
chr12	54518382	54521382
chr5	37952004	37955004
chr3	176584126	176587126
chr19	57350770	57353770

## Sheet: GastroInt
chr11	69293208	69296208
chr11	64659421	64662421
chr17	48843418	48846418
chr4	165673716	165676716
chr4	4033397	4036397
chr6	2242611	2245611
chr3	151486716	151489716
chr5	133840743	133843743
chr12	90339970	90342970
chr20	10843803	10846803
chr17	10705854	10708854
chr14	54079244	54082244
chr1	159929508	159932508
chr21	42933385	42936385
chr21	42951746	42954746
chr2	114460155	114463155
chr15	45739125	45742125
chr10	81965966	81968966
chr17	70635111	70638111
chr7	17597033	17600033
chr3	108854061	108857061
chr6	86098404	86101404
chr2	16382198	16385198
chr12	127543446	127546446
chr3	193560313	193563313
chr3	133774992	133777992
chr15	53407062	53410062
chr11	46235909	46238909
chr20	52416357	52419357
chr10	3025056	3028056
chr14	104344948	104347948
chr22	21309880	21312880
chr20	56132553	56135553
chr10	5651256	5654256
chr11	115451515	115454515
chr12	4827768	4830768
chr14	27304434	27307434
chr1	47643443	47646443

## Sheet: HSCs
chr21	21629633	21632633
chr14	106354442	106357442
chr2	43231700	43234700
chr4	75194755	75197755
chr2	8038286	8041286
chr3	87841279	87844279
chr5	33228341	33231341
chr19	56576550	56579550
chr3	18030015	18033015
chr7	26589941	26592941
chr2	105939167	105942167
chr4	10685127	10688127
chr8	65728630	65731630
chr8	6113558	6116558
chr8	96227102	96230102
chr5	157659884	157662884
chrY	3903038	3906038
chr6	82522374	82525374
chr8	130690985	130693985
chr8	125258139	125261139
chr1	38678939	38681939
chrX	65233803	65236803
chr2	103510680	103513680
chr12	104861233	104864233
chr2	16499334	16502334
chr14	60029708	60032708
chr20	3086059	3089059
chr3	159941586	159944586
chr10	101285338	101288338
chr1	147799624	147802624
chr4	182184682	182187682
chr1	108612604	108615604
chr2	89164153	89167153
chr2	98085178	98088178
chr8	8638489	8641489
chrX	2531888	2534888
chrY	2481888	2484888
chr17	8769494	8772494
chr15	101655308	101658308
chr7	150129242	150132242
chr13	64648644	64651644
chr21	40376579	40379579
chr3	24727910	24730910
chr14	70652340	70655340
chr12	10094594	10097594
chr11	61421674	61424674
chr2	65130771	65133771
chr15	67331412	67334412
chr2	68591216	68594216
chr6	74404354	74407354
chr2	32027549	32030549
chr22	17081277	17084277
chr14	66951572	66954572
chr1	212340049	212343049
chr6	109556317	109559317
chr11	87781774	87784774
chr5	159893775	159896775
chr3	128206555	128209555
chr1	108814811	108817811
chr4	172558414	172561414
chr6	139627859	139630859
chr8	121923805	121926805
chr10	46311272	46314272
chr1	173143142	173146142
chr1	54880429	54883429
chr16	28812597	28815597
chrY	20486639	20489639
chr2	145424034	145427034

## Sheet: MesodermalMesenchymal
chr9	91265575	91268575
chr6	24741030	24744030
chr7	17717673	17720673
chr12	65995149	65998149
chr1	751251	754251
chr1	751592	754592
chr10	128108948	128111948
chr8	128936855	128939855
chr9	115872280	115875280
chr4	144205946	144208946
chr1	79787954	79790954
chr17	15174107	15177107
chr9	115873853	115876853
chr11	134819102	134822102
chr6	169434237	169437237
chr14	85981778	85984778
chr6	79314253	79317253
chr2	151427235	151430235
chr7	33912343	33915343
chr6	160318718	160321718
chr5	172380410	172383410
chr1	9261178	9264178
chr11	121985531	121988531
chr8	49501461	49504461
chr3	190415137	190418137
chr1	170555877	170558877
chr8	93520544	93523544
chr2	67486435	67489435
chr1	56045210	56048210
chr1	98674803	98677803
chr17	15181294	15184294
chr13	38057406	38060406
chr4	43341392	43344392
chr21	29910140	29913140
chr2	151475081	151478081
chr4	129490186	129493186
chr5	178803006	178806006
chr5	72632233	72635233
chr1	211811537	211814537
chr8	57470882	57473882
chr5	151055006	151058006
chr8	62677028	62680028
chr6	169687811	169690811
chr1	17514778	17517778
chr8	128350019	128353019
chr7	106413957	106416957
chr8	102298173	102301173
chr6	169561519	169564519
chr12	65951871	65954871
chr10	80006997	80009997
chr3	171759263	171762263
chr8	123137923	123140923
chr2	239696857	239699857
chr8	49532078	49535078
chr12	127767328	127770328
chr13	21807207	21810207
chr13	31455188	31458188
chr8	49467501	49470501
chr11	74020907	74023907
chr2	180137058	180140058
chr10	54072388	54075388
chr8	49531525	49534525
chr17	48284833	48287833
chr2	1582583	1585583
chr12	15931502	15934502
chr7	130536979	130539979
chr9	16119631	16122631
chr6	164006115	164009115
chr1	221508138	221511138
chr5	38844431	38847431
chr11	108907194	108910194
chr5	172242124	172245124
chr2	216581266	216584266
chr4	157606316	157609316
chr1	80838806	80841806
chr5	72740684	72743684
chr2	65865811	65868811
chr12	66036614	66039614
chr9	22213171	22216171
chr6	141172561	141175561
chrX	13393807	13396807
chr2	227048587	227051587
chr4	175074288	175077288
chr18	65182283	65185283
chr4	112560151	112563151
chr3	170457654	170460654
chr8	123439290	123442290
chr4	177795111	177798111
chr22	46452540	46455540
chr4	177795356	177798356
chr7	90939183	90942183
chr2	42159363	42162363
chrX	133731987	133734987
chr2	68051194	68054194
chr8	78309808	78312808
chr9	94902080	94905080
chr1	204008893	204011893
chr5	178804262	178807262
chr1	94788625	94791625
chr9	21558168	21561168
chr1	744041	747041
chr1	222626547	222629547
chr13	75823116	75826116
chr4	27218526	27221526
chr15	33009708	33012708
chr3	74047456	74050456
chr8	12667487	12670487
chr2	64557765	64560765
chr2	216396356	216399356
chr1	101093000	101096000
chr2	113967599	113970599
chrX	22715074	22718074
chr21	29599486	29602486
chr5	158525991	158528991
chr10	4424938	4427938
chr20	48781399	48784399
chr4	27217601	27220601
chr8	125282424	125285424
chr6	31407944	31410944
chr2	162948439	162951439
chrX	119252110	119255110
chr3	154686512	154689512
chr11	35605358	35608358
chr13	44808695	44811695
chr3	149796404	149799404
chr6	14839955	14842955
chr21	36107978	36110978
chr6	153635	156635
chr5	120115413	120118413
chr4	189320390	189323390
chr12	93482798	93485798
chr15	39485010	39488010
chr6	169362936	169365936
chr10	4696119	4699119
chr10	110320073	110323073
chr2	20699571	20702571
chr11	81680536	81683536
chr1	201432774	201435774
chr4	166604291	166607291
chr12	66034652	66037652
chr8	94857471	94860471
chr2	177500938	177503938
chr2	177501159	177504159
chr7	90940255	90943255
chr9	125163685	125166685
chr12	89411956	89414956
chr5	95384319	95387319
chr6	52440783	52443783
chr6	113753123	113756123
chr5	139535404	139538404
chr8	16460264	16463264
chr14	62035871	62038871
chr5	66941117	66944117
chr6	140387072	140390072
chr2	112250888	112253888
chr4	132692957	132695957
chr14	52065170	52068170
chr5	123789566	123792566
chr12	147908	150908
chr2	87747537	87750537
chr2	150714205	150717205
chr7	65864825	65867825
chr17	48290555	48293555
chr11	12561014	12564014
chr4	56684669	56687669
chr3	99217691	99220691
chr4	79565557	79568557
chr1	110369477	110372477
chr7	119806899	119809899
chr20	51070658	51073658
chr10	4284481	4287481
chr22	27598673	27601673
chr2	31750512	31753512
chr1	59315426	59318426
chr20	57088935	57091935
chr2	121314185	121317185
chr16	21310670	21313670
chr12	122878589	122881589
chr10	92752877	92755877
chr5	152601603	152604603
chr2	216733146	216736146
chr22	27619188	27622188
chr2	151467395	151470395
chr1	241586092	241589092
chr10	42969491	42972491
chr12	117035575	117038575
chr12	127255457	127258457
chr6	147178817	147181817
chr8	54426230	54429230
chr2	192109398	192112398
chr2	38465232	38468232
chr2	200320923	200323923
chr15	94612549	94615549
chr8	49428149	49431149
chr6	74404354	74407354
chr8	18576915	18579915
chr7	22627824	22630824
chr14	51427220	51430220
chr6	19803473	19806473
chr12	88188010	88191010
chr12	43084518	43087518
chr11	69258011	69261011
chr1	78353724	78356724
chr6	57035694	57038694
chr14	53634272	53637272
chr15	50143408	50146408
chr3	55328728	55331728
chr7	130793435	130796435
chr15	102493596	102496596
chr1	148926822	148929822
chr12	81155433	81158433
chr6	114190399	114193399
chr1	159929508	159932508

## Sheet: Myeloid
chr7	33979	36979
chr2	102577018	102580018
chr9	71160005	71163005
chr15	94404838	94407838
chr12	8718709	8721709
chr6	166648957	166651957
chr2	231563744	231566744
chr2	123829557	123832557
chr5	17442619	17445619
chr17	80173728	80176728
chr21	34428635	34431635
chr6	31168195	31171195
chr9	132043237	132046237
chr4	185775405	185778405
chr8	130694425	130697425
chr17	74487075	74490075
chr9	137827497	137830497
chr7	102612469	102615469
chr6	82522374	82525374
chr2	68591216	68594216
chr5	79916843	79919843
chr3	81256565	81259565
chr1	230136977	230139977
chr1	25438111	25441111
chr8	17761765	17764765
chr11	64161803	64164803
chr1	207420912	207423912
chr15	101707235	101710235
chr5	90608719	90611719
chr9	97093258	97096258
chr8	82065014	82068014
chrX	65233803	65236803
chr8	28920953	28923953
chr14	73927629	73930629
chr3	150610589	150613589
chr20	23635527	23638527
chr14	21386000	21389000
chr11	15642437	15645437
chr4	147027809	147030809
chr13	49150724	49153724
chr17	8769494	8772494
chr12	48676493	48679493
chr12	132145641	132148641
chr8	103989513	103992513
chr11	61848156	61851156
chr5	3176709	3179709
chr8	96083910	96086910
chr6	109556317	109559317
chr11	1798118	1801118
chr3	44480924	44483924
chr8	72703610	72706610
chr9	68407223	68410223
chr2	28671551	28674551
chr1	102853686	102856686
chr20	1926392	1929392
chr9	132081795	132084795
chr1	236105605	236108605
chr7	156849708	156852708
chr14	92728500	92731500
chr15	36542958	36545958
chr6	113753123	113756123
chr2	208099290	208102290
chr11	325671	328671
chr2	208101099	208104099
chr5	56868354	56871354
chr2	8722422	8725422
chr3	154686512	154689512
chr4	97230352	97233352
chr14	62035871	62038871
chr10	106081627	106084627
chr8	57470882	57473882
chr10	134231087	134234087
chr11	76339907	76342907
chr3	13052981	13055981
chr20	1796752	1799752
chr9	74918845	74921845
chr10	31994816	31997816
chr1	32319669	32322669
chr10	91715630	91718630
chr2	75150473	75153473
chr11	29539123	29542123
chr5	173234542	173237542
chr1	212837276	212840276
chr5	101915572	101918572
chr11	134582936	134585936
chr5	73831301	73834301
chr12	89701830	89704830
chr6	15088734	15091734
chr5	37947093	37950093
chr2	127064587	127067587
chr3	16576327	16579327
chr5	139153491	139156491
chr11	75478192	75481192
chr2	65089260	65092260
chr11	78139382	78142382
chr15	88245583	88248583
chr1	236133625	236136625
chr7	148097	151097
chr7	147966	150966
chr11	64266825	64269825
chr3	129811647	129814647
chr11	94882203	94885203
chr19	41301348	41304348
chr22	36849491	36852491
chr4	185273630	185276630
chr3	171184373	171187373
chr6	41996291	41999291
chr9	94187020	94190020
chr2	59443343	59446343
chr2	145446252	145449252
chr5	5032880	5035880
chr1	59360875	59363875
chr1	156424869	156427869
chr9	39403802	39406802
chr20	24912119	24915119
chr10	30864128	30867128
chr3	72598203	72601203
chr11	94369704	94372704
chr5	5032972	5035972
chr10	35518026	35521026
chr22	42832529	42835529
chr8	130901211	130904211
chr2	105274295	105277295
chr1	54446417	54449417
chr1	192915887	192918887
chr1	148759004	148762004
chrY	2869453	2872453
chr19	21775308	21778308
chr6	6758024	6761024
chr6	49790995	49793995
chr2	239462195	239465195
chr13	58784325	58787325
chr6	41107070	41110070
chr9	129277196	129280196
chr21	40376579	40379579
chr9	137185743	137188743
chr4	74574519	74577519
chr1	24525230	24528230
chrY	7671465	7674465
chr1	234780535	234783535
chr5	37946557	37949557
chr21	39608623	39611623
chr11	59050006	59053006
chr7	44077270	44080270
chr20	20701534	20704534
chr2	208685993	208688993
chr12	49675268	49678268
chr13	110051543	110054543
chr4	146518761	146521761
chr3	171617030	171620030
chr20	12929486	12932486
chr9	117159283	117162283
chr2	46619806	46622806
chr4	79565557	79568557
chr7	23244132	23247132
chr6	6723619	6726619

## Sheet: NeuroProg
chr5	86956359	86959359
chr15	89903310	89906310
chr14	29858052	29861052
chr2	104495167	104498167
chr2	104489268	104492268
chr2	6464278	6467278
chr8	58801868	58804868
chr5	87985358	87988358
chr7	89750704	89753704
chr11	66044496	66047496
chr15	61889213	61892213
chrX	56643324	56646324
chr11	133678895	133681895
chr3	26662681	26665681
chr2	103791218	103794218
chr9	46686637	46689637
chr22	21819212	21822212
chr4	66534179	66537179
chr7	137037729	137040729
chr15	96035499	96038499
chr18	43915671	43918671
chr1	121139166	121142166
chr8	12218027	12221027
chr2	226262926	226265926
chr2	105048225	105051225
chr5	87988289	87991289
chr3	114170940	114173940
chr2	105318716	105321716
chr6	11042493	11045493
chr21	33568625	33571625
chr10	31010680	31013680
chr11	112832682	112835682
chr8	64381263	64384263
chr3	195349723	195352723
chr17	20977369	20980369
chr10	10502748	10505748
chr21	17441342	17444342
chr5	57416668	57419668
chr10	116752916	116755916
chr9	128818359	128821359
chr8	77317389	77320389
chr3	114401927	114404927
chr5	89650926	89653926
chr14	29849001	29852001
chr9	42018080	42021080
chr3	147656291	147659291
chr1	98513661	98516661
chr2	16407962	16410962
chr11	116369847	116372847
chr2	110743140	110746140
chr11	15778944	15781944
chr8	25541814	25544814
chr1	144340256	144343256
chr3	125627615	125630615
chr2	13145638	13148638
chr9	44400266	44403266
chr10	25463705	25466705
chr8	9761376	9764376
chr3	197391128	197394128
chr1	54981432	54984432
chr12	133185537	133188537
chr9	88378527	88381527
chr13	23489008	23492008
chr1	8864419	8867419
chr5	87027586	87030586
chr13	112984039	112987039
chr6	8326884	8329884
chr1	120903659	120906659
chrX	47155751	47158751
chr8	58190602	58193602
chr17	19313007	19316007
chr15	84840446	84843446
chr8	80782494	80785494
chr20	34658863	34661863
chr8	64615814	64618814
chr16	24680883	24683883
chr13	23424635	23427635
chr11	22512065	22515065
chr15	89146841	89149841
chrX	68397900	68400900
chr12	54745945	54748945
chr1	190448009	190451009
chr10	105035251	105038251
chr4	134068771	134071771
chr11	22512158	22515158
chr19	43324515	43327515
chr12	119211442	119214442
chr12	127209316	127212316
chr3	147794446	147797446
chrX	3798858	3801858
chr20	20949589	20952589
chr13	95363470	95366470
chr2	103626737	103629737
chr9	45003379	45006379
chr2	114879370	114882370
chr2	145322502	145325502
chr12	97668487	97671487
chr5	115149392	115152392
chr2	105759071	105762071
chr6	41834860	41837860
chr15	84975816	84978816
chr5	96838900	96841900
chr10	25400487	25403487
chr5	1550325	1553325
chr19	36196772	36199772
chr10	48997266	49000266
chr16	56223506	56226506
chr9	8856630	8859630
chr3	78094445	78097445
chr2	173599434	173602434
chr8	40757873	40760873
chr13	112552799	112555799
chr8	65492945	65495945
chr19	36287287	36290287
chr4	39134033	39137033
chr19	4767617	4770617

[truncated: 4 more sheets: Placenta, SmoothMuscle, StemCell, Tcells]
