# Supplementary material for: Epigenomic footprints across 111 reference epigenomes reveal tissue-specific epigenetic regulation of lincRNAs
Source: Nat Commun. 2015 Feb 18;6:6370. doi: 10.1038/ncomms7370 (PMC4335353; doi:10.1038/ncomms7370)
Supplement: Supplementary Dataset 4 — Genomic coordinates of promoters with the H3K4me3 chromatin mark [file ncomms7370-s5.xlsx]

## Sheet: AdultBrain
chr1	202090472	202093472
chr19	35781528	35784528
chr11	131531350	131534350
chr11	124804808	124807808
chr9	19785426	19788426
chr1	205010825	205013825
chr18	72200175	72203175
chr13	36942817	36945817
chr16	5006818	5009818
chr1	156587586	156590586
chr17	29622849	29625849
chr10	98117592	98120592
chr14	23844517	23847517
chr16	56621684	56624684
chr19	51016447	51019447
chr11	66057841	66060841
chr22	41635438	41638438
chr9	131172530	131175530
chr6	29623258	29626258
chr10	128357579	128360579
chr1	160049860	160052860
chr18	48916912	48919912
chr19	51471429	51474429
chr12	50296500	50299500
chr11	61715793	61718793
chr11	123394844	123397844
chr11	36316338	36319338
chr3	39507189	39510189
chrX	24689294	24692294
chr5	160277721	160280721
chr16	76309676	76312676
chr9	139920416	139923416
chr19	46147226	46150226
chr19	30861828	30864828
chr8	82358258	82361258
chr8	27114437	27117437
chr4	46124598	46127598
chr2	95961552	95964552
chr14	32796979	32799979
chr17	42991414	42994414
chr6	132889961	132892961
chr15	34259421	34262421
chr3	195309576	195312576
chr1	156216381	156219381
chr3	133463300	133466300
chr1	177138563	177141563
chr20	36887051	36890051
chr8	22088354	22091354
chr15	101400629	101403629
chr7	71910648	71913648
chr17	26939703	26942703
chr1	175711406	175714406
chr16	24855662	24858662
chr5	149668354	149671354
chr8	48100895	48103895
chr17	26939974	26942974
chr18	40694157	40697157
chr5	60932035	60935035
chr20	36887674	36890674
chr2	215274289	215277289
chr1	204327544	204330544
chr12	10164523	10167523
chr1	145074686	145077686
chr3	13113117	13116117
chr6	134637750	134640750
chr14	88791751	88794751
chr10	95516066	95519066
chr17	36498230	36501230
chr5	140867308	140870308
chr15	30259568	30262568
chr8	66473515	66476515
chr1	160038538	160041538
chrX	103027147	103030147
chr6	43209722	43212722
chr8	139507565	139510565
chr19	52096133	52099133
chr9	139870456	139873456
chr11	131238873	131241873
chr10	68684264	68687264
chr11	113575595	113578595
chr2	58133286	58136286
chrX	144907428	144910428
chr11	62750969	62753969
chr20	25847286	25850286
chr7	154861767	154864767
chr8	91802360	91805360
chr15	51632326	51635326
chr9	114285939	114288939
chr5	43190673	43193673
chr3	148507389	148510389
chr8	22012926	22015926
chr19	6500830	6503830
chr8	22013097	22016097
chr19	49014946	49017946
chr12	1927933	1930933
chr7	45127013	45130013
chr8	91802278	91805278
chr1	44411111	44414111
chr1	33545205	33548205
chr11	41479823	41482823
chr19	35595373	35598373
chr19	57181623	57184623
chr21	48023621	48026621
chr1	33545097	33548097
chr5	55067522	55070522
chr22	38381929	38384929
chr17	16471020	16474020
chr13	25744926	25747926
chr19	35595708	35598708
chr8	120684193	120687193
chr2	54085626	54088626
chr2	31041908	31044908
chr17	76225891	76228891
chr5	138209557	138212557
chr3	10748216	10751216
chr9	34521539	34524539
chr19	58950089	58953089
chr7	63504321	63507321
chr1	155827800	155830800
chr1	155827691	155830691
chr6	97370996	97373996
chr15	43801656	43804656
chr22	41761837	41764837
chr3	51987830	51990830
chr2	54085797	54088797
chr22	18041639	18044639
chr12	771445	774445
chr12	121569122	121572122
chr2	166094412	166097412
chr11	62687779	62690779
chr12	11652475	11655475
chr15	43801426	43804426
chr1	204796279	204799279
chr9	93403886	93406886
chr12	132904435	132907435
chr1	50488085	50491085
chr9	112401568	112404568
chr14	102827800	102830800
chr17	79138372	79141372
chr10	64132451	64135451
chr6	84561485	84564485
chr14	102827753	102830753
chr1	228336053	228339053
chr2	183386419	183389419
chr19	44323308	44326308
chr11	65599612	65602612
chr6	12716393	12719393
chr12	110316793	110319793
chr4	77171386	77174386
chr20	44035029	44038029
chr12	71313123	71316123
chr1	154841256	154844256
chr4	76554400	76557400
chr7	54608518	54611518
chr19	40970648	40973648
chr3	158287452	158290452
chr11	105891630	105894630
chr15	83315228	83318228
chr13	27333422	27336422
chr8	114447828	114450828
chr11	788623	791623
chr19	6529510	6532510
chr8	119632734	119635734
chr14	67998956	68001956
chr16	67259451	67262451
chr16	67259516	67262516
chr16	67259430	67262430
chr3	159556150	159559150
chr15	75286376	75289376
chr21	37440739	37443739
chr7	137530338	137533338
chr14	24538546	24541546
chr2	220142489	220145489
chr21	22369133	22372133
chr10	104219649	104222649
chr9	134163581	134166581
chr3	16214656	16217656
chr4	176985485	176988485
chr19	46997222	47000222
chr10	49862810	49865810
chr22	30161500	30164500
chr10	88124750	88127750
chr18	55252504	55255504
chr11	66724347	66727347
chr7	86271730	86274730
chr17	42384443	42387443
chr1	17444448	17447448
chr21	43914964	43917964
chr14	105069596	105072596
chr22	21367816	21370816
chr5	148441226	148444226
chr8	17432442	17435442
chr8	23126133	23129133
chr10	101188893	101191893
chr21	34396653	34399653
chr19	39389002	39392002
chr19	17857027	17860027
chr22	30161852	30164852
chr19	2701246	2704246
chr16	56552508	56555508
chr9	87281966	87284966
chr21	43914628	43917628
chr15	91641680	91644680
chr13	84455028	84458028
chr18	64269909	64272909
chr1	174415712	174418712
chr9	111928071	111931071
chr19	57987438	57990438
chr12	82151832	82154832
chr13	92049429	92052429
chr22	42609948	42612948
chr1	43853979	43856979
chr19	39389104	39392104
chr10	60934850	60937850
chr3	101496546	101499546
chr22	18505825	18508825
chr1	43854053	43857053
chr15	102063905	102066905
chr1	109824308	109827308
chr10	88425049	88428049
chr20	33459163	33462163
chrX	70363181	70366181
chr1	171809121	171812121
chr2	55745240	55748240
chr8	28173003	28176003
chr20	33458449	33461449
chr19	40970225	40973225
chr17	41985568	41988568
chr1	87011261	87014261
chr14	60336184	60339184
chr1	53702782	53705782
chr10	122214966	122217966
chr1	38411229	38414229
chr17	26902452	26905452
chr1	110080994	110083994
chr19	50527712	50530712
chr20	48530580	48533580
chr18	43302592	43305592
chr17	21476281	21479281
chr22	30969074	30972074
chr19	5679411	5682411
chr6	38606424	38609424
chr15	32932377	32935377
chr10	23215453	23218453
chr19	36357638	36360638
chr19	5679535	5682535
chr9	124920598	124923598
chr3	11032910	11035910
chr11	130784904	130787904
chr5	148736070	148739070
chr19	1448648	1451648
chr15	33485397	33488397
chr19	45540798	45543798
chr22	21398749	21401749
chr3	119420369	119423369
chr8	33456124	33459124
chr1	145514576	145517576
chr1	145514752	145517752
chr1	84463333	84466333
chr16	68481091	68484091
chr10	18239268	18242268
chr19	11544769	11547769
chr6	109168119	109171119
chr11	45867169	45870169
chr19	11545103	11548103
chr14	67998518	68001518
chr11	66111096	66114096
chr19	50527305	50530305
chr9	124920690	124923690
chr7	154860534	154863534
chr12	16762028	16765028
chr19	57861145	57864145
chr1	39323995	39326995
chr19	38084231	38087231
chr18	49865658	49868658
chr3	49590422	49593422
chr19	38084173	38087173
chr18	58999488	59002488
chr11	118045888	118048888
chr3	42742819	42745819
chr1	211305957	211308957
chr1	230848543	230851543
chr5	139942541	139945541
chr4	77133546	77136546
chr20	45060204	45063204
chr3	50386626	50389626
chr17	32904888	32907888
chr4	77133693	77136693
chr3	98311067	98314067
chr13	44946301	44949301
chr9	90588195	90591195
chr3	50387022	50390022
chr3	170135153	170138153
chr4	186345894	186348894
chr16	87737790	87740790
chr20	44484545	44487545
chr2	27191980	27194980
chr10	49481441	49484441
chr6	138481558	138484558
chr18	70210274	70213274
chr19	51960208	51963208
chr4	186345639	186348639
chr11	134280312	134283312
chr19	55971549	55974549
chr3	183541882	183544882
chr11	89955032	89958032
chr1	25557493	25560493
chr7	86687515	86690515
chr11	64683525	64686525
chr11	57414965	57417965
chr20	44484756	44487756
chr8	143858140	143861140
chr3	42693676	42696676
chr11	82781465	82784465
chr11	57478193	57481193
chr3	193309433	193312433
chr16	53736375	53739375
chr3	193309400	193312400
chr1	45450782	45453782
chr6	110499707	110502707
chr5	135168838	135171838
chr20	32306625	32309625
chr4	168154447	168157447
chr12	133561451	133564451
chrX	109681961	109684961
chr12	104322385	104325385
chr8	104152203	104155203
chrX	102530300	102533300
chr12	75602148	75605148
chrX	43831250	43834250
chr14	77562940	77565940
chr11	67180939	67183939
chr16	53736271	53739271
chr11	64683222	64686222
chr16	67917281	67920281
chr17	34840979	34843979
chr1	31768162	31771162
chr1	177132609	177135609
chr9	128002122	128005122
chr12	71832050	71835050
chr17	29717142	29720142
chr2	44587501	44590501
chr11	66334812	66337812
chr2	27711156	27714156
chr4	46994240	46997240
chr14	93259076	93262076
chr2	102002557	102005557
chr3	179753341	179756341
chr8	144119126	144122126
chr16	24265374	24268374
chr4	113737765	113740765
chr19	36704004	36707004
chr2	3380153	3383153
chr19	36604706	36607706
chr1	31768342	31771342
chr3	117714595	117717595
chr1	66997566	67000566
chr20	36660370	36663370
chr7	150754117	150757117
chr22	23486013	23489013
chr17	26731728	26734728
chr4	134068970	134071970
chr19	59083442	59086442
chr2	99223478	99226478
chr20	36660448	36663448
chr18	71814246	71817246
chr2	71502191	71505191
chr6	110499844	110502844
chr11	62473630	62476630
chr11	118867214	118870214
chr7	107382642	107385642
chr1	45138727	45141727
chr12	110509991	110512991
chr18	71813600	71816600
chr5	176777353	176780353
chr20	30457005	30460005
chr1	109654801	109657801
chr11	57415917	57418917
chr11	118867352	118870352
chr11	57478572	57481572
chr20	30457050	30460050
chr3	15641348	15644348
chr1	45138864	45141864
chr9	131797400	131800400
chr16	74807230	74810230
chr19	36735659	36738659
chr1	16329231	16332231
chr7	43964537	43967537
chr7	43964510	43967510
chr8	38384680	38387680
chr19	36604388	36607388
chr1	160067233	160070233
chr2	99223542	99226542
chr12	64614576	64617576
chr20	37099959	37102959
chr6	32094530	32097530
chr17	72320849	72323849
chr2	20849349	20852349
chr10	124712397	124715397
chr3	126421563	126424563
chr19	11464562	11467562
chr1	161167346	161170346
chr19	18722182	18725182
chrX	139790432	139793432
chr1	46667506	46670506
chr4	17512357	17515357
chr16	56762537	56765537
chr10	38381764	38384764
chr10	90965571	90968571
chr1	156735217	156738217
chr10	124712419	124715419
chr11	72384135	72387135
chr10	70938488	70941488
chr2	44587589	44590589
chr4	108851025	108854025
chr11	88797613	88800613
chr22	23485708	23488708
chr16	68277707	68280707
chr18	54317005	54320005
chr16	75149165	75152165
chr11	112044690	112047690
chr2	142887770	142890770
chr19	57789919	57792919
chr5	36300716	36303716
chrX	153028151	153031151
chr18	54317116	54320116
chr9	115511618	115514618
chr12	49258181	49261181
chr6	31938569	31941569
chr17	32906442	32909442
chr11	47268957	47271957
chr1	110024601	110027601
chr14	73601626	73604626
chr11	47268351	47271351
chr8	27471048	27474048
chr2	158182725	158185725
chr19	9944499	9947499
chr14	54975030	54978030
chr17	73628014	73631014
chr1	32686029	32689029
chr5	169406244	169409244
chr22	23411040	23414040
chr1	32858832	32861832
chr14	75388599	75391599
chr19	56903389	56906389
chr11	134121785	134124785
chr7	92156587	92159587
chr2	128401939	128404939
chr11	66055141	66058141
chr3	47421001	47424001
chr7	92156345	92159345
chr19	45003074	45006074
chr3	15641838	15644838
chr12	128750448	128753448
chr5	134072691	134075691
chr1	109654979	109657979
chr2	170334188	170337188
chr9	115817539	115820539
chr19	41901865	41904865
chr19	41901756	41904756
chr6	87861051	87864051
chr5	146462847	146465847
chr16	67195788	67198788
chr1	76538889	76541889
chr6	134372274	134375274
chr14	77922795	77925795
chr18	32922920	32925920
chr3	15139170	15142170
chr5	110073157	110076157
chr19	57830365	57833365
chr14	53018366	53021366
chr19	57701368	57704368
chr1	28239757	28242757
chr6	116573761	116576761
chr19	56824794	56827794
chr4	163083687	163086687
chr10	61121439	61124439
chr15	40648936	40651936
chr22	44206717	44209717
chr19	57017712	57020712
chr22	38667540	38670540
chr13	46424371	46427371
chr11	76570411	76573411
chr2	170334490	170337490
chr1	65712402	65715402
chr17	80655098	80658098
chr9	37649497	37652497
chr16	57660919	57663919
chr5	160972569	160975569
chr19	57985488	57988488
chr12	57912993	57915993
chr8	126102421	126105421
chr1	201856308	201859308
chr12	54120029	54123029
chr17	56593751	56596751
chr7	155173271	155176271
chr2	105652941	105655941
chr16	62069239	62072239
chr17	43970248	43973248
chr14	105070484	105073484
chr13	102067343	102070343
chr2	62079778	62082778
chr19	9433521	9436521
chr11	77298936	77301936
chr1	32686472	32689472
chr11	126871855	126874855
chr16	67839281	67842281
chr1	24103395	24106395
chr6	32119718	32122718
chr3	183734303	183737303
chr19	13047914	13050914
chr19	18313339	18316339
chr3	9974006	9977006
chr11	134121889	134124889
chrX	101379160	101382160
chr6	116573836	116576836
chr19	39880257	39883257
chr5	178366692	178369692
chr13	37391861	37394861
chr2	170217695	170220695
chr19	9433373	9436373
chr7	95106256	95109256
chr13	58204444	58207444
chr10	124766833	124769833
chr8	126102582	126105582
chr1	40155861	40158861
chr1	151762392	151765392
chr16	67839055	67842055
chr14	77922713	77925713
chr2	25263499	25266499
chr22	37098103	37101103
chr11	101784246	101787246
chr17	19911114	19914114
chr14	21269937	21272937
chrX	144897850	144900850
chr6	96462360	96465360
chr6	48034925	48037925
chr12	26276560	26279560
chr10	124766995	124769995
chr1	150253453	150256453
chr17	17139002	17142002
chr9	111694896	111697896
chr19	57750473	57753473
chr9	111694961	111697961
chr3	186078526	186081526
chr17	54229336	54232336
chr2	45167402	45170402
chr6	34215747	34218747
chr2	3381946	3384946
chr19	55794034	55797034
chr12	53893205	53896205
chr4	924675	927675
chr10	45453355	45456355
chr1	32108997	32111997
chr1	8376386	8379386
chr19	39880463	39883463
chr4	924661	927661
chr8	104031791	104034791
chr14	45429893	45432893
chr22	36901648	36904648
chr9	120175848	120178848
chr5	55527686	55530686
chr2	88989662	88992662
chr6	10746473	10749473
chr6	44213324	44216324
chr2	10976603	10979603
chr6	10746527	10749527
chr3	197685513	197688513
chr13	67802968	67805968
chr10	86003309	86006309
chr17	72665217	72668217
chr1	248523383	248526383
chr20	18267621	18270621
chr6	73971419	73974419
chrX	75003579	75006579
chr11	73880644	73883644
chr1	38229305	38232305
chr7	108208512	108211512
chr9	71393464	71396464
chr10	75010951	75013951
chr11	35682853	35685853
chr19	56913883	56916883
chr9	72285722	72288722
chr3	197685571	197688571
chr5	141391106	141394106
chr8	104151438	104154438
chr22	20746905	20749905
chr7	123672023	123675023
chr12	2943210	2946210
chr6	31513147	31516147
chr11	73880755	73883755
chr19	11455481	11458481
chr4	159643048	159646048
chr5	161493046	161496046
chr6	46137208	46140208
chr11	8189102	8192102
chr4	147144209	147147209
chr6	24644883	24647883
chr10	21433988	21436988
chr4	46994924	46997924
chr11	72503144	72506144
chr7	23336858	23339858
chr12	107166873	107169873
chr1	156609682	156612682
chr13	25874162	25877162
chr19	37567837	37570837
chr1	70032581	70035581
chr12	107167196	107170196
chr13	31505340	31508340
chr1	48936345	48939345
chr7	116961843	116964843
chr16	30106037	30109037
chr3	43146068	43149068
chr19	40475573	40478573
chr3	62303148	62306148
chr8	109094413	109097413
chr6	26122654	26125654
chr5	173399282	173402282
chr9	35827244	35830244
chr12	57912800	57915800
chr19	11455681	11458681
chr8	17269537	17272537
chr19	46973320	46976320
chr7	137027111	137030111
chr1	114446323	114449323
chr4	148537034	148540034
chr20	49573592	49576592
chr15	89009150	89012150
chr1	109939073	109942073
chr15	52042282	52045282
chr1	114446263	114449263
chr15	89009184	89012184
chr1	161134700	161137700
chr4	44449324	44452324
chr15	72667317	72670317
chr17	7759564	7762564
chr7	108208610	108211610
chr11	34125649	34128649
chr16	58717174	58720174
chr19	52509983	52512983
chr17	7759672	7762672
chr2	80530374	80533374
chr19	44329944	44332944
chr6	26122873	26125873
chr6	160182061	160185061
chr19	35223561	35226561
chr20	49573863	49576863
chr19	51012935	51015935
chr15	52042258	52045258
chr3	4343488	4346488
chr10	31319366	31322366
chr2	24297896	24300896
chr11	94821474	94824474
chr10	72041940	72044940
chr3	35678937	35681937
chr8	117777664	117780664
chr1	151136924	151139924
chr3	16304979	16307979
chr8	133686338	133689338
chr18	56805587	56808587
chr2	24297813	24300813
chr9	130638522	130641522
chr17	36980089	36983089
chr16	21962481	21965481
chr20	34822881	34825881
chr8	20053378	20056378
chr1	231662787	231665787
chr3	16305206	16308206
chr1	205195804	205198804
chr22	31030139	31033139
chr20	42938309	42941309
chr9	34636306	34639306
chr18	47806644	47809644
chr2	124781364	124784364
chr5	131346436	131349436
chr1	151136998	151139998
chrX	101396442	101399442
chr11	27526820	27529820
chr18	61088193	61091193
chr15	84114480	84117480
chr19	37958482	37961482
chr9	89762059	89765059
chr4	123071988	123074988
chr9	34636630	34639630
chr17	10739918	10742918
chr12	56365599	56368599
chr5	132071830	132074830
chr7	108208694	108211694
chr11	105479221	105482221
chr11	6254441	6257441
chr17	57296328	57299328
chr17	46017389	46020389
chr8	109798344	109801344
chr1	92494039	92497039
chr6	31512885	31515885
chr7	66092368	66095368
chr2	95829677	95832677
chr11	6254495	6257495
chr16	67142415	67145415
chr11	98890183	98893183
chr3	164913397	164916397
chr2	95829658	95832658
chrX	33356058	33359058
chr10	102789491	102792491
chr10	11045759	11048759
chr11	111781466	111784466
chr22	39547179	39550179
chr7	107529915	107532915
chr10	48353524	48356524
chr19	19842421	19845421
chr12	56366197	56369197
chr3	138047228	138050228
chr10	104190918	104193918
chr18	61615035	61618035
chr11	125363610	125366610
chr19	58069707	58072707
chr4	165303702	165306702
chr7	33167356	33170356
chr3	167451531	167454531
chr11	105946992	105949992
chr17	8190469	8193469
chr8	117777242	117780242
chr12	113795798	113798798
chr19	12846806	12849806
chr5	137945156	137948156
chr19	40501443	40504443
chr3	105084253	105087253
chr2	54555671	54558671
chr12	110009560	110012560
chr10	102789390	102792390
chr2	110961143	110964143
chr2	113340317	113343317
chr16	57404875	57407875
chr19	58445255	58448255
chr7	12249367	12252367
chr1	155098436	155101436
chr11	47599067	47602067
chr22	38348176	38351176
chr22	51065107	51068107
chr21	41237743	41240743
chr9	117348526	117351526
chr7	128501380	128504380
chr1	161165394	161168394
chr18	24444249	24447249
chr6	163147303	163150303
chr19	8453705	8456705
chr17	35304675	35307675
chr2	175258943	175261943
chr4	41990989	41993989
chr2	175258958	175261958
chr20	33290594	33293594
chr6	144162981	144165981
chr20	42837931	42840931
chr16	29936049	29939049
chr1	40156354	40159354
chr3	50335352	50338352
chr3	50335399	50338399
chr20	16709106	16712106
chr2	70187897	70190897
chr12	110010179	110013179
chr9	14397482	14400482
chr9	103789491	103792491
chr13	42844789	42847789
chr19	44142491	44145491
chr16	18993774	18996774
chr3	10856385	10859385
chr5	140344320	140347320
chr19	47162895	47165895
chr6	43148413	43151413
chr19	58836885	58839885
chr6	43026044	43029044
chr15	43621303	43624303
chr12	54941634	54944634
chr16	2960480	2963480
chr3	119186285	119189285
chr19	18207103	18210103
chr1	228295513	228298513
chr6	124123786	124126786
chr9	129565785	129568785
chr17	74098368	74101368
chr19	50835272	50838272
chr1	193154284	193157284
chr9	104294633	104297633
chr2	85580243	85583243
chr12	75783208	75786208
chr2	202644412	202647412
chr5	179104129	179107129
chr15	43621372	43624372
chr3	53924515	53927515
chr17	33287006	33290006
chr8	65709818	65712818
chr8	144293568	144296568
chr22	36876577	36879577
chr11	47197176	47200176
chr19	58986295	58989295
chr2	193058935	193061935
chr12	75783350	75786350
chr9	75693858	75696858
chr11	61518614	61521614
chr14	74549999	74552999
chr6	149538277	149541277
chr16	75588670	75591670
chr11	77755737	77758737
chr17	33287049	33290049
chr12	41580750	41583750
chr14	53017740	53020740
chr1	151298691	151301691
chr18	66380862	66383862
chr20	18486637	18489637
chr14	75468114	75471114
chr10	81836902	81839902
chr2	187557198	187560198
chr9	104294319	104297319
chr7	138816990	138819990
chr5	173471107	173474107
chr15	44485950	44488950
chr19	58088743	58091743
chr19	37094219	37097219
chr3	57540503	57543503
chr10	25303585	25306585
chr3	99978344	99981344
chr15	79381715	79384715
chr10	44142804	44145804
chr5	126625023	126628023
chr1	156162380	156165380
chr7	44620386	44623386
chr22	37446279	37449279
chr5	156885527	156888527
chr2	226263864	226266864
chr4	144104570	144107570
chr10	71209729	71212729
chr19	7893661	7896661
chr17	5972434	5975434
chr5	112847880	112850880
chr2	162271105	162274105
chr14	74549696	74552696
chr19	39969552	39972552
chr1	55228687	55231687
chr5	110072337	110075337
chr19	58256664	58259664
chr16	57768142	57771142
chr19	19247775	19250775
chr1	161086376	161089376
chr6	49429404	49432404
chr13	21098496	21101496
chr11	72503713	72506713
chr22	32148444	32151444
chr2	85580017	85583017
chr6	46619178	46622178
chr7	150752797	150755797
chr3	119186177	119189177
chr1	161086401	161089401
chr19	57105164	57108164
chr1	151681409	151684409
chr15	32161492	32164492
chr10	69596424	69599424
chr17	73850001	73853001
chr7	95400366	95403366
chr9	79519503	79522503
chr3	97481865	97484865
chr2	27885176	27888176
chr14	93213547	93216547
chr5	174869663	174872663
chr6	52534407	52537407
chr1	40561875	40564875
chr11	105944728	105947728
chr17	40609362	40612362
chr20	2643365	2646365
chr7	89872988	89875988
chr19	588393	591393
chr8	19757728	19760728
chr5	143548896	143551896
chr12	117174375	117177375
chr17	80691952	80694952
chr6	31937368	31940368
chrX	28604016	28607016
chr16	19895332	19898332
chr10	104502227	104505227
chr5	147761998	147764998
chr20	58151064	58154064
chr19	54924873	54927873
chr6	49429596	49432596
chr9	34619015	34622015
chrX	69663211	69666211
chr16	80573354	80576354
chr10	23632274	23635274
chr15	66788646	66791646
chr12	56726337	56729337
chr16	3353986	3356986
chr4	7192765	7195765
chr1	205472223	205475223
chr11	65768147	65771147
chr2	207628771	207631771
chr16	3354145	3357145
chrX	103085658	103088658
chr5	41902790	41905790
chr4	103680651	103683651
chr15	83653161	83656161
chr6	39758642	39761642
chr1	182756928	182759928
chr6	143380133	143383133
chr4	4290424	4293424
chr17	57641386	57644386
chr11	112095588	112098588
chr9	125313891	125316891
chr19	46996265	46999265
chr12	54069692	54072692
chr1	100713890	100716890
chr1	184005363	184008363
chr6	99281080	99284080
chr1	202316327	202319327
chr9	139921874	139924874
chr12	11285743	11288743
chr15	42065132	42068132
chr22	26906971	26909971
chr4	4290396	4293396
chr12	106696557	106699557
chr12	102454427	102457427
chr12	50504537	50507537
chr17	11500248	11503248
chr15	83653459	83656459
chr15	91564333	91567333
chr5	87563793	87566793
chr19	46475157	46478157
chr3	132755735	132758735
chr5	143548778	143551778
chr19	48280342	48283342
chr2	27884838	27887838
chr19	58513217	58516217
chr6	46619023	46622023
chr2	207628581	207631581
chr13	29291607	29294607
chr1	119681794	119684794
chr7	100859449	100862449
chr5	74061696	74064696
chr11	65768050	65771050
chr3	183902311	183905311
chr5	74061317	74064317
chr16	8766922	8769922
chr1	20833154	20836154
chr4	145565673	145568673
chr5	34837438	34840438
chr11	124980159	124983159
chr4	71552696	71555696
chr5	140070109	140073109
chr19	44574797	44577797
chr15	48482361	48485361
chr19	5903352	5906352
chr12	50504262	50507262
chr5	70881615	70884615
chr19	50192873	50195873
chr2	84742079	84745079
chr19	37860559	37863559
chr13	76122075	76125075
chr20	33542120	33545120
chr9	35810769	35813769
chr16	84271804	84274804
chr12	117174596	117177596
chr16	15526825	15529825
chr20	3139342	3142342
chr2	33822949	33825949
chr16	28984596	28987596
chr10	25304087	25307087
chr13	76122119	76125119
chr3	40545983	40548983
chr1	44677627	44680627
chr19	50705385	50708385
chr20	21493164	21496164
chr11	9334827	9337827
chr22	18559189	18562189
chr12	57942281	57945281
chr17	58753672	58756672
chr12	113794871	113797871
chr19	36522275	36525275
chr4	116033532	116036532
chr11	66358792	66361792
chr15	23808954	23811954
chr4	118005236	118008236
chr6	31925387	31928387
chr3	147123147	147126147
chr18	72123679	72126679
chr6	31925357	31928357
chr11	66359054	66362054
chr3	170302363	170305363
chr4	190860443	190863443
chr5	77163104	77166104
chr14	33402639	33405639
chr7	2717656	2720656
chr5	140500081	140503081
chr11	6410155	6413155
chr19	44527994	44530994
chr19	19173303	19176303
chr17	72208153	72211153
chr13	27997181	28000181
chr3	40564869	40567869
chr1	20986500	20989500
chr18	34407569	34410569
chr2	160141810	160144810
chr17	40305535	40308535
chr5	147160838	147163838
chr2	242447645	242450645
chr6	43654045	43657045
chr21	30363777	30366777
chr7	97880191	97883191
chr1	209755562	209758562
chr6	163146664	163149664
chr19	13000474	13003474
chr6	27340894	27343894
chr19	58569107	58572107
chr3	10155776	10158776
chr7	130793355	130796355
chr6	46096201	46099201
chr6	30032986	30035986
chr3	122511171	122514171
chr4	96468857	96471857
chr13	47469669	47472669
chr1	149857966	149860966
chr20	20031658	20034658
chr18	34407658	34410658
chr14	21490768	21493768
chr15	71144078	71147078
chr3	122512142	122515142
chr3	143565873	143568873
chr6	24665763	24668763
chr6	24665761	24668761
chr6	101845164	101848164
chr7	97880063	97883063
chr19	37707555	37710555
chr14	20902301	20905301
chr19	11590303	11593303
chr2	98261003	98264003
chr6	41752780	41755780
chr17	40809766	40812766
chr2	183941787	183944787
chr20	3139043	3142043
chr17	40895571	40898571
chr1	116517619	116520619
chr19	36979304	36982304
chr19	18042324	18045324
chr17	4980254	4983254
chr15	48482236	48485236
chr20	9818189	9821189
chr2	219133615	219136615
chr9	115911722	115914722
chrX	47477752	47480752
chr19	58124119	58127119
chr1	24193284	24196284
chr5	140025143	140028143
chr5	140179283	140182283
chr17	32482051	32485051
chr12	22695980	22698980
chr5	178449253	178452253
chr4	8159059	8162059
chr6	30523508	30526508
chr16	74329173	74332173
chr19	30015991	30018991
chr3	85006632	85009632
chr4	100814147	100817147
chr10	50746084	50749084
chr3	131099015	131102015
chr11	107990743	107993743
chr2	210865789	210868789
chr6	32130860	32133860
chr2	154726926	154729926
chr5	149378384	149381384
chr10	70746987	70749987
chr1	174966800	174969800
chr10	16858027	16861027
chr17	26698610	26701610
chr6	18121351	18124351
chr12	31880608	31883608
chr1	249119332	249122332
chr13	21274766	21277766
chr19	44554664	44557664
chr19	19028984	19031984
chr11	73586533	73589533
chr7	123196809	123199809
chrX	75646546	75649546
chr12	6831407	6834407
chr17	65361243	65364243
chr14	51026344	51029344
chr14	90419783	90422783
chr7	23718249	23721249
chr3	112737208	112740208
chr5	140069511	140072511
chr15	79573646	79576646
chr22	31794009	31797009
chr17	40345050	40348050
chr1	150979351	150982351
chr3	49966106	49969106
chr19	56987270	56990270
chr3	139107074	139110074
chr19	52899602	52902602
chr19	19625338	19628338
chr1	150979396	150982396
chr22	21320590	21323590
chr21	47602890	47605890
chr8	100904790	100907790
chr1	160084049	160087049
chr3	4507465	4510465
chr7	73702303	73705303
chr12	22776509	22779509
chr19	39573445	39576445
chr22	21211771	21214771
chr16	75300451	75303451
chr11	119251020	119254020
chr18	44675371	44678371
chr10	44100355	44103355
chr2	219133480	219136480
chr5	118963754	118966754
chr10	104003789	104006789
chr12	113657399	113660399

## Sheet: EctoEpi
chr17	39741673	39744673
chr12	52912971	52915971
chr19	51454844	51457844
chr17	38656354	38659354
chr18	61142494	61145494
chr10	105844260	105847260
chr14	51954318	51957318
chr17	39779594	39782594
chr5	1885850	1888850
chr12	52844471	52847471
chr19	51485820	51488820
chr3	151033240	151036240
chr11	94438097	94441097
chr12	54331035	54334035
chr4	74978391	74981391
chr1	209824311	209827311
chr18	29026258	29029258
chr1	201251080	201254080
chr1	35219148	35222148
chr4	15938863	15941863
chr12	52885541	52888541
chr11	391114	394114
chr10	47745462	47748462
chr10	47745436	47748436
chr4	75479129	75482129
chr8	124193528	124196528
chr1	27188133	27191133
chr7	129931474	129934474
chr11	93753027	93756027
chr12	58159534	58162534
chr14	21508885	21511885
chr1	183153873	183156873
chr9	44988814	44991814
chr3	48631200	48634200
chr12	52624804	52627804
chrX	100546559	100549559
chr3	111312790	111315790
chr4	184773084	184776084
chr1	28518947	28521947
chr7	143989730	143992730
chr2	113540667	113543667
chr6	10418392	10421392
chr15	71387791	71390791
chr1	59041666	59044666
chr10	118185879	118188879
chr1	27708370	27711370
chr19	45842498	45845498
chr9	67792611	67795611
chr12	52866069	52869069
chr6	49679799	49682799
chr17	39767505	39770505
chr9	43683402	43686402
chr2	216001651	216004651
chr8	21101	24101
chr6	112373775	112376775
chr19	46626431	46629431
chr9	136083130	136086130
chr19	51503458	51506458
chr11	128811540	128814540
chr6	41603120	41606120
chr19	49565624	49568624
chr1	35245290	35248290
chr12	54783582	54786582
chr6	50784936	50787936
chr5	52283656	52286656
chr1	209977965	209980965
chr1	86888269	86891269
chr4	75172690	75175690
chr16	67952	70952
chr22	37914049	37917049
chr16	85783189	85786189
chr8	143780029	143783029
chr9	129375222	129378222
chr17	7940858	7943858
chr16	84229159	84232159
chr19	51521931	51524931
chr6	33295546	33298546
chr9	99062934	99065934
chr3	45016177	45019177
chr1	152757190	152760190
chr6	11805779	11808779
chr17	39420091	39423091
chr2	114203929	114206929
chr6	41129424	41132424
chr8	75735272	75738272
chr1	207204601	207207601
chr9	27522812	27525812
chr6	106807284	106810284
chr1	40419302	40422302
chr13	24894066	24897066
chr1	26502394	26505394
chr1	44397492	44400492
chr20	1973232	1976232
chr15	22734746	22737746
chr21	42217565	42220565
chr18	28621281	28624281
chr5	3594668	3597668
chr1	153584144	153587144
chr4	75309351	75312351
chr18	61252723	61255723
chr16	87901625	87904625
chr12	123213890	123216890
chrY	59351473	59354473
chr14	67877417	67880417
chr8	146016472	146019472
chr19	14528671	14531671
chrX	155248467	155251467
chr16	1477845	1480845
chr22	21643842	21646842
chr22	40389453	40392453
chr21	43185766	43188766
chr22	30791346	30794346
chr1	153587962	153590962
chr12	54347118	54350118
chr1	201367236	201370236
chr11	33756491	33759491
chr12	28124138	28127138
chr11	18286221	18289221
chr1	153002178	153005178
chr19	49566833	49569833
chr11	66822789	66825789
chr16	32075886	32078886
chr5	131591864	131594864
chr19	16176817	16179817
chr18	55684793	55687793
chr17	74580645	74583645
chr10	5565424	5568424
chr17	74379102	74382102
chr17	15846731	15849731
chr1	113261541	113264541
chr19	15158791	15161791
chr8	130797634	130800634
chr6	30042164	30045164
chr19	49560617	49563617
chr9	39286956	39289956
chr8	86289743	86292743
chr10	47172593	47175593
chr9	116205511	116208511
chr11	113257013	113260013
chr2	99870245	99873245
chr4	70078949	70081949
chr1	120610740	120613740
chr19	49526132	49529132
chr2	128641996	128644996
chr15	90816766	90819766
chr17	48131832	48134832
chrX	37429322	37432322
chr19	45279626	45282626
chr15	83951966	83954966
chr11	18268690	18271690
chrX	69453005	69456005
chr10	47150348	47153348
chr19	39925118	39928118
chr16	14926038	14929038
chr19	8384884	8387884
chr7	102002819	102005819
chr1	234039179	234042179
chrX	48915014	48918014
chr8	29206685	29209685
chr6	49516613	49519613
chr4	9330137	9333137
chr15	40631668	40634668
chr1	4713292	4716292
chr8	144814471	144817471
chr1	27285397	27288397
chr1	248736580	248739580
chr12	47471886	47474886
chr10	116163015	116166015
chr6	47008599	47011599
chrX	37848570	37851570
chr9	125560870	125563870
chr11	65666544	65669544
chr22	45558222	45561222
chr7	66204220	66207220
chr22	17072200	17075200
chr4	122300714	122303714
chr9	127622760	127625760
chr3	149094152	149097152
chr1	31848197	31851197
chr8	57231835	57234835
chr19	35605232	35608232
chr17	26849459	26852459
chr8	145576295	145579295
chr9	42366803	42369803
chr6	132021135	132024135
chr2	122041283	122044283
chr16	32197934	32200934
chr19	9224939	9227939
chr16	75680135	75683135
chr7	32337441	32340441
chr20	6102691	6105691
chr19	8384780	8387780
chr6	74070900	74073900
chr1	155004800	155007800
chr19	16044176	16047176
chr12	52826809	52829809
chr11	118133751	118136751
chr1	95005856	95008856
chr2	198363218	198366218
chr20	55202858	55205858
chr3	47322907	47325907
chrX	154061437	154064437
chr8	117948938	117951938
chr20	43975564	43978564
chr1	155004757	155007757
chrX	48164175	48167175
chr8	12293126	12296126
chr3	36420336	36423336
chr19	48057613	48060613
chr2	234598753	234601753
chr19	55476111	55479111
chr16	2013361	2016361
chr7	155159129	155162129
chr6	117995165	117998165
chr13	52979129	52982129
chr12	104233475	104236475
chr9	127622909	127625909
chr19	51586002	51589002
chr15	82379435	82382435
chr7	99932202	99935202
chr19	374513	377513
chr1	145207619	145210619
chr16	75497084	75500084
chr10	105613801	105616801
chr8	12292415	12295415
chr1	144338238	144341238
chr1	32040616	32043616
chr19	7951890	7954890
chr15	44037090	44040090

## Sheet: CardiacMuscle
chr2	220281599	220284599
chr19	4516216	4519216
chr2	128437860	128440860
chr1	16343830	16346830
chr2	1376495	1379495
chr14	100202530	100205530
chr2	192710481	192713481
chr1	154473089	154476089
chr4	174449880	174452880
chr1	154473195	154476195
chr7	45195890	45198890
chr20	62678613	62681613
chr1	228394331	228397331
chr22	43115804	43118804
chr12	6232436	6235436
chr20	62679689	62682689
chr6	17280077	17283077
chr20	62679494	62682494
chr17	73873156	73876156
chr1	236226962	236229962
chr19	17374073	17377073
chr6	13484915	13487915
chr6	105584062	105587062
chr1	22262290	22265290
chr6	105583549	105586549
chr20	61146160	61149160
chr19	46284315	46287315
chr6	32190344	32193344
chr5	138840828	138843828
chr19	4557007	4560007
chr19	36642271	36645271
chr19	42005050	42008050
chr11	86664933	86667933
chr5	150398624	150401624
chr19	674889	677889
chr9	101703961	101706961
chr6	5084220	5087220
chr1	16344589	16347589
chr17	41001701	41004701
chr11	100999755	101002755
chr10	131761038	131764038
chr20	42814718	42817718
chr12	131436952	131439952
chr17	41923016	41926016
chr19	46103966	46106966
chr19	46103970	46106970
chr5	71802054	71805054
chr22	33196187	33199187
chr22	29701072	29704072
chr20	589542	592542
chrX	45058646	45061646
chr1	43765164	43768164
chr11	113928815	113931815
chr5	80527604	80530604
chr10	71175123	71178123
chr4	88450713	88453713
chr11	4663150	4666150
chr14	23875986	23878986
chr8	1991655	1994655
chr5	180465725	180468725
chr1	27691883	27694883
chr16	66958047	66961047
chr10	115802306	115805306
chr6	13486287	13489287
chr1	41248184	41251184
chr8	21989397	21992397
chr3	37492106	37495106
chr20	30596745	30599745
chr2	237171552	237174552
chr5	42422379	42425379
chr6	41746587	41749587
chr5	172066769	172069769
chr1	95698211	95701211
chr17	38598202	38601202
chr5	138729385	138732385
chr6	76201996	76204996
chr17	77018751	77021751
chr1	53526354	53529354
chr16	66399033	66402033
chr4	13545174	13548174
chr1	110007680	110010680
chr1	35257099	35260099
chr4	3463533	3466533
chr1	915997	918997
chr9	124327836	124330836
chr7	136551916	136554916
chr5	78984200	78987200
chr7	95224328	95227328
chr1	166134706	166137706
chr3	49207544	49210544
chr1	168697002	168700002
chr19	56054815	56057815
chr2	20645335	20648335
chr3	123167105	123170105
chr19	13105084	13108084
chr1	32040616	32043616
chr1	10055764	10058764
chr3	127632575	127635575
chr12	8183799	8186799
chr17	56031184	56034184
chr19	14542669	14545669
chr2	238766036	238769036
chr7	15724937	15727937
chr1	24437165	24440165
chr1	178838687	178841687
chr11	130297388	130300388
chr10	134349824	134352824
chr20	62129005	62132005
chr4	119808496	119811496
chrX	43740193	43743193
chr3	97539384	97542384
chr5	139421384	139424384
chr1	26484011	26487011
chr2	220298068	220301068
chr7	120627231	120630231
chr1	221050199	221053199
chrX	21774781	21777781
chr1	161165394	161168394
chr15	85358411	85361411
chr8	106329420	106332420
chr2	56409758	56412758
chr12	52299192	52302192
chr11	111781466	111784466
chr8	38584204	38587204
chr5	140717039	140720039
chr3	64672176	64675176
chr12	119614947	119617947
chr2	88365799	88368799
chr19	11306743	11309743
chr2	39662953	39665953
chr11	11642052	11645052
chr2	205409016	205412016
chr18	72919803	72922803
chr5	140592009	140595009
chr5	172660860	172663860
chr13	33588707	33591707
chr7	128468931	128471931
chr3	39232587	39235587
chr1	10855207	10858207
chr1	100109999	100112999
chrX	70520084	70523084
chr4	186455266	186458266
chr1	26125167	26128167
chr2	42273660	42276660
chr22	44707231	44710231
chr1	112530277	112533277
chr12	95773172	95776172
chr5	140623647	140626647
chr20	23028878	23031878
chr22	18591597	18594597
chr4	8269992	8272992
chr17	36583220	36586220
chr19	35520092	35523092
chr20	35168387	35171387
chr3	119011720	119014720
chr19	8427511	8430511
chr19	17828791	17831791
chr20	3711814	3714814
chr20	2671980	2674980
chr17	37822734	37825734
chr20	44460884	44463884
chr20	44460949	44463949
chr22	35935415	35938415
chr3	69787086	69790086
chr8	107780973	107783973
chr1	26393427	26396427
chr7	116163339	116166339
chr22	19277739	19280739
chr19	14227074	14230074
chr6	110677975	110680975
chr4	25031001	25034001
chr20	30063060	30066060
chrX	135228059	135231059
chr16	2003179	2006179
chr14	25518003	25521003
chr5	139724716	139727716
chr15	84321338	84324338
chr17	40911775	40914775
chr2	27503760	27506760
chr17	40573838	40576838
chr7	228057	231057
chr20	62461097	62464097
chr6	53529006	53532006
chr3	138738268	138741268
chr7	150673903	150676903
chr2	71679352	71682352
chr1	203443456	203446456
chr16	58496106	58499106
chr17	40911712	40914712
chr4	124316450	124319450
chr4	100574305	100577305
chr2	121102219	121105219
chr4	57975051	57978051
chr11	130317369	130320369
chr11	124766896	124769896
chr19	36246430	36249430
chr6	33713262	33716262
chr5	148204656	148207656
chr22	51111570	51114570
chr3	138723148	138726148
chr17	40827548	40830548
chr20	43341985	43344985
chr7	49811757	49814757
chr22	43044074	43047074
chr5	692010	695010
chr4	149364350	149367350
chr6	127438249	127441249
chr22	26136611	26139611
chr2	240963319	240966319
chr2	72373667	72376667
chr1	182921160	182924160
chrX	154562466	154565466
chr1	7842880	7845880
chr2	109744304	109747304
chr7	150883419	150886419
chr22	51016399	51019399
chr17	8212059	8215059
chr1	201914216	201917216
chr8	25901413	25904413
chr19	11648079	11651079
chr15	41220038	41223038
chr19	45824733	45827733
chr4	37891208	37894208
chr1	171152847	171155847
chr11	8039291	8042291
chr2	74117941	74120941
chr2	239045863	239048863
chr17	80691952	80694952
chr5	140586769	140589769
chr19	22192245	22195245
chrX	118107081	118110081
chr1	159823637	159826637
chr11	124630686	124633686
chr4	148651714	148654714
chr20	62885548	62888548
chr21	44845508	44848508
chr14	75892919	75895919
chr12	3185021	3188021
chr1	160084049	160087049
chr1	2144120	2147120
chrX	17877957	17880957
chr14	105633661	105636661
chr20	3765837	3768837
chr4	1242241	1245241
chr5	1007444	1010444
chr11	30606919	30609919
chr8	93114014	93117014
chr19	707453	710453
chr2	198667926	198670926
chr21	42538228	42541228
chr17	71306643	71309643
chr18	3218606	3221606
chr2	10986203	10989203
chr1	247274219	247277219
chr11	75920303	75923303
chr19	343291	346291
chr7	75930361	75933361
chr2	97534994	97537994
chr2	219122719	219125719
chr9	6214305	6217305
chr10	33623690	33626690
chr5	140534077	140537077
chr3	194405122	194408122
chr17	73582639	73585639
chr10	118500585	118503585
chr11	76380291	76383291
chr14	20902301	20905301
chr6	17986354	17989354
chr17	74705587	74708587
chr22	38667540	38670540
chr22	44892678	44895678
chr3	49169051	49172051
chr7	28218862	28221862
chr4	7043228	7046228
chr1	116309935	116312935
chr19	49242470	49245470
chr5	169815181	169818181
chr4	6563827	6566827
chr1	26145788	26148788
chr17	73510127	73513127
chr6	127779036	127782036
chr12	1701831	1704831
chr1	226735001	226738001
chr5	131703944	131706944
chr17	80230076	80233076
chr9	70970315	70973315
chr19	45249462	45252462
chr4	95371537	95374537
chr18	7566317	7569317
chr3	127390278	127393278
chr18	13217286	13220286
chr17	21278199	21281199
chr4	4859893	4862893
chr16	73092097	73095097
chr5	148782265	148785265
chr8	27848744	27851744
chr20	44035029	44038029
chr11	2905611	2908611
chr20	3766078	3769078
chr9	133026769	133029769
chr16	68001097	68004097
chr17	72855466	72858466
chr5	140742398	140745398
chr11	65685088	65688088
chr5	148519546	148522546
chr12	26273424	26276424
chr5	148649934	148652934
chr21	43298091	43301091
chr1	78352698	78355698
chr4	186062895	186065895
chr1	184942182	184945182
chr7	56159189	56162189
chr6	39900790	39903790
chr17	79372040	79375040
chr5	169778991	169781991
chr5	52082274	52085274
chr1	91181294	91184294
chr22	46448249	46451249
chr4	8159059	8162059
chr20	30224191	30227191
chr19	7292511	7295511
chr1	45475501	45478501
chr3	126074785	126077785
chr2	46924591	46927591
chr18	77622168	77625168
chr2	33170539	33173539
chr2	86848651	86851651
chr17	12567707	12570707
chr1	40136210	40139210
chr8	29119141	29122141
chr2	45876984	45879984
chr4	8872043	8875043
chr3	42693676	42696676
chr22	46448524	46451524
chr19	58569107	58572107
chr5	52082230	52085230
chr15	65367528	65370528
chr20	32030198	32033198
chr14	70036532	70039532
chr20	8111324	8114324
chr11	65685228	65688228
chr6	139115563	139118563
chr11	68779377	68782377
chr19	18716160	18719160
chr4	3532786	3535786
chr1	33167697	33170697
chr8	22856013	22859013
chr19	22603648	22606648
chr2	219856643	219859643
chr7	90892283	90895283
chr8	33423143	33426143
chr1	11247898	11250898
chr20	30061596	30064596
chr3	138065039	138068039
chr17	74532282	74535282
chr3	187869572	187872572
chr6	17599083	17602083
chr3	38689664	38692664
chr17	7183553	7186553
chr4	84455567	84458567
chr2	24713283	24716283
chr16	4290581	4293581
chr17	63556265	63559265
chr7	36191258	36194258
chr5	172196698	172199698
chr2	173938663	173941663
chr7	30891510	30894510
chr19	57077390	57080390
chr1	110451364	110454364
chr5	126365000	126368000
chr5	63460171	63463171
chr4	1201250	1204250
chr4	160023830	160026830
chr2	46768196	46771196
chr19	34854145	34857145
chr4	77341521	77344521
chr5	140528183	140531183
chr20	17549008	17552008
chr3	64252155	64255155
chr22	39639256	39642256
chr1	212604729	212607729
chr22	46657719	46660719
chr13	110956659	110959659
chr10	112402655	112405655
chr1	234743771	234746771
chr1	205781376	205784376
chr2	86849489	86852489
chr1	31380108	31383108
chr5	153568790	153571790
chr7	18125072	18128072
chr5	127417958	127420958
chr19	10119647	10122647
chr19	2049743	2052743
chr2	48755564	48758564
chr1	95581394	95584394
chr1	1207765	1210765
chr3	160471890	160474890
chr12	5017573	5020573
chr5	177658292	177661292
chr3	69170683	69173683
chr3	191045366	191048366
chr5	140682112	140685112
chr19	16434151	16437151
chr2	170364712	170367712
chr19	459496	462496
chr1	180122469	180125469
chr3	52477601	52480601
chr4	156586363	156589363
chr20	4665382	4668382
chr3	138723610	138726610

## Sheet: Endoderm
chr19	51529790	51532790
chr16	331652	334652
chr7	97840066	97843066
chr16	3084042	3087042
chr8	143866508	143869508
chr16	2906671	2909671
chr7	1598957	1601957
chr19	39693406	39696406
chr10	23479756	23482756
chr2	241834806	241837806
chr8	6734044	6737044
chr1	17530121	17533121
chr20	43935669	43938669
chr20	43933991	43936991
chr7	142455819	142458819
chr14	95026279	95029279
chr16	75239557	75242557
chr1	22326649	22329649
chr1	22302014	22305014
chr1	15763435	15766435
chr19	51325543	51328543
chr21	38069933	38072933
chr16	67964270	67967270
chr17	8299644	8302644
chr15	45420631	45423631
chr15	45420636	45423636
chr17	29927	32927
chr19	49053929	49056929
chr7	130018680	130021680
chr14	95025928	95028928
chr19	39686104	39689104
chr6	35763602	35766602
chr12	120764092	120767092
chr9	140120518	140123518
chr19	42892944	42895944
chr1	152955057	152958057
chr17	39660349	39663349
chr1	1008187	1011187
chr16	20337630	20340630
chr19	51536986	51539986
chr15	41164987	41167987
chr14	37125273	37128273
chr2	79313645	79316645
chr1	152385239	152388239
chr12	53206835	53209835
chr16	25226742	25229742
chr1	206679379	206682379
chr6	1311175	1314175
chr14	37050312	37053312
chr2	131592989	131595989
chr2	241624251	241627251
chr12	53241376	53244376
chr15	100880710	100883710
chr15	62455982	62458982
chr2	79251312	79254312
chr7	129905167	129908167
chr14	24732138	24735138
chr15	90038344	90041344
chr20	19996260	19999260
chr8	143832452	143835452
chr12	8973568	8976568
chr16	23192536	23195536
chr19	36341395	36344395
chr1	161057889	161060889
chr7	156801870	156804870
chr1	59041666	59044666
chr20	61001089	61004089
chr1	230192036	230195036
chr15	52586495	52589495
chr2	128050252	128053252
chr2	99551222	99554222
chr9	35672353	35675353
chr15	40543670	40546670
chr17	4462376	4465376
chr19	51843878	51846878
chr17	18279579	18282579
chr20	33878704	33881704
chr11	1035206	1038206
chr20	2275147	2278147
chr5	134367470	134370470
chr7	99572280	99575280
chr5	54528008	54531008
chr3	184278072	184281072
chr7	148935242	148938242
chr12	52584284	52587284
chr4	26490584	26493584
chr2	95938701	95941701
chr16	69384212	69387212
chrX	48446930	48449930
chr14	100625000	100628000
chr11	130027957	130030957
chr16	57317099	57320099
chr16	55599084	55602084
chr5	134369003	134372003
chr1	89828105	89831105
chr12	48117850	48120850
chr3	113665248	113668248
chr9	135935865	135938865
chr1	19281680	19284680
chr9	131789082	131792082
chr13	28492657	28495657
chr10	11782865	11785865
chr1	51809288	51812288
chr3	51427231	51430231
chr12	110269712	110272712

## Sheet: FetalMuscle
chr17	10557965	10560965
chr16	30384612	30387612
chr12	57643476	57646476
chr10	75400015	75403015
chr17	10323767	10326767
chrX	110512251	110515251
chr1	33336583	33339583
chr12	81109191	81112191
chr1	203143441	203146441
chr16	89236675	89239675
chrX	130190716	130193716
chr14	101349684	101352684
chr2	233402937	233405937
chr4	78431407	78434407
chr12	81099777	81102777
chr11	20180659	20183659
chrX	125952247	125955247
chr1	203053664	203056664
chr20	3711814	3714814
chrX	99838299	99841299
chr6	117585221	117588221
chr11	2160231	2163231
chr9	1048854	1051854
chrX	125298580	125301580
chr10	103999731	104002731
chr17	65039206	65042206
chr9	131681674	131684674
chr19	46798803	46801803
chr11	47469230	47472230
chr1	18956000	18959000
chr1	24437165	24440165
chr16	67425938	67428938
chr16	30387927	30390927
chrX	150862096	150865096
chr3	8773986	8776986
chr2	17980009	17983009
chr2	175627700	175630700
chr11	1939292	1942292
chrX	105065036	105068036
chr19	57350597	57353597
chr19	57350596	57353596
chr6	35479215	35482215
chr10	102988051	102991051
chr11	17739615	17742615
chr20	57413273	57416273
chr11	1858719	1861719
chr9	113429551	113432551
chr2	211178414	211181414
chr14	24598984	24601984
chr15	84321338	84324338

## Sheet: GastroInt
chr15	40641734	40644734
chr19	39302240	39305240
chr2	219282315	219285315
chr1	110305149	110308149
chr3	108013876	108016876
chr11	119054666	119057666
chr6	36303162	36306162
chr20	35503034	35506034
chr6	30129483	30132483
chr16	21243516	21246516
chr17	34327090	34330090
chr22	38505177	38508177
chr12	57443482	57446482
chr7	87854808	87857808
chr17	34327600	34330600
chr10	115509713	115512713
chr2	241543348	241546348
chr6	25753427	25756427
chr7	50631654	50634654
chr15	41119407	41122407
chr6	31845323	31848323
chr2	31636081	31639081
chr5	180414345	180417345
chr5	149544859	149547859
chr12	14848019	14851019
chr7	16920111	16923111
chr2	128291878	128294878
chr11	75427364	75430364
chr5	180324577	180327577
chr1	114428669	114431669
chr17	39039979	39042979
chr22	35460629	35463629
chr10	5445293	5448293
chr5	132141433	132144433
chr10	129689711	129692711
chr11	17564463	17567463
chr16	82067366	82070366
chr15	65336208	65339208
chr19	3706882	3709882
chr2	88426135	88429135
chr17	46033610	46036610
chr6	30079383	30082383
chr19	749646	752646
chr19	55719374	55722374
chr7	107442170	107445170
chr3	169586218	169589218
chr19	49115194	49118194
chr11	117946253	117949253
chr8	145640779	145643779
chr3	160393448	160396448
chrX	65380891	65383891
chr20	42982840	42985840
chr20	33133158	33136158
chr2	233876482	233879482
chr12	93095119	93098119
chr6	54171157	54174157
chr4	120242045	120245045
chr13	28543776	28546776
chr19	18495468	18498468
chr11	624578	627578
chr1	207118311	207121311
chr22	32437519	32440519
chr2	233875824	233878824
chr21	43734261	43737261
chr3	58651075	58654075
chr1	16081602	16084602
chrX	84633248	84636248
chr7	99276121	99279121
chr10	52643935	52646935
chr1	86932551	86935551
chr14	103387493	103390493
chr9	27004191	27007191
chr11	118548899	118551899
chr17	36103737	36106737
chr10	111754626	111757626
chrX	105935524	105938524
chr20	1308383	1311383
chr11	2923470	2926470
chr17	40931149	40934149
chr6	150688528	150691528
chr1	20140271	20143271
chr2	158112610	158115610
chr1	120310028	120313028
chr8	124748147	124751147
chr3	100326933	100329933
chr5	145314642	145317642
chr20	35971588	35974588
chrX	70433544	70436544
chr8	37455876	37458876
chr17	74638394	74641394
chr17	26798811	26801811
chr11	76743885	76746885
chr4	106472277	106475277
chr15	68496917	68499917
chr19	5849985	5852985
chr6	46759627	46762627
chr7	100545687	100548687
chr1	149907291	149910291
chr2	219923689	219926689
chr1	48686857	48689857
chr19	47734523	47737523
chr15	42447339	42450339
chr7	100545757	100548757
chr2	44501099	44504099
chr19	5838242	5841242
chr19	17904419	17907419
chr12	56622333	56625333
chr1	43749788	43752788
chr10	102727775	102730775
chr11	66741248	66744248
chr3	38028050	38031050
chr1	24468111	24471111
chr16	56700477	56703477
chr12	121414846	121417846
chr5	43410993	43413993
chr16	19420361	19423361
chr2	74730692	74733692
chr7	100842802	100845802
chr8	76318649	76321649
chr7	141810049	141813049
chr1	42628889	42631889
chr4	69816009	69819009
chr16	23764448	23767448
chr2	234543600	234546600
chr8	82606909	82609909
chr10	114132276	114135276
chr10	96441210	96444210
chr3	141041555	141044555
chr17	4673687	4676687
chr2	120185977	120188977
chr6	116380421	116383421
chr9	112968969	112971969
chr5	147209849	147212849
chr2	110872643	110875643
chr19	33359183	33362183
chr9	33749015	33752015
chrX	38210298	38213298
chr6	31081027	31084027
chr3	9942796	9945796
chr4	52882286	52885286
chr12	13538601	13541601
chr19	15782067	15785067
chr6	41005428	41008428
chr11	74177274	74180274
chr5	157096988	157099988
chr5	157097061	157100061
chr20	747631	750631
chr12	70217584	70220584
chr10	89599600	89602600
chr3	164794783	164797783
chr7	100661853	100664853
chr19	10822643	10825643
chr12	56112651	56115651
chr20	19865665	19868665
chr1	42617592	42620592
chr14	65408031	65411031
chr1	220130489	220133489
chr7	134210844	134213844
chr19	45115440	45118440
chr1	199995230	199998230
chr19	40439033	40442033
chr1	95284398	95287398
chr13	73627614	73630614
chr11	1073375	1076375
chr22	31517217	31520217
chr15	90702336	90705336
chr1	151343709	151346709
chr1	43989358	43992358
chr18	52625239	52628239
chr3	185268901	185271901
chr6	46046632	46049632
chr17	4462376	4465376
chr10	74713036	74716036
chr4	100139194	100142194
chr14	39701606	39704606
chr7	44579414	44582414
chr2	74751963	74754963
chr16	66993640	66996640
chr14	96669516	96672516
chr15	45721227	45724227
chr17	36885010	36888010
chr10	135159150	135162150
chr14	96669681	96672681
chr10	70978559	70981559
chr1	201975573	201978573
chr9	22007780	22010780
chr11	120054737	120057737
chr7	155753826	155756826
chr20	42186108	42189108
chr11	46297712	46300712
chr22	36599386	36602386
chr19	19382574	19385574
chr7	65539285	65542285
chr11	67122943	67125943
chr16	23723321	23726321
chr1	16067417	16070417
chr20	52685804	52688804
chr6	52667208	52670208
chr12	56073830	56076830
chr19	41947563	41950563
chr12	7816999	7819999
chr22	31458591	31461591
chr5	72414619	72417619
chr17	201388	204388
chr12	27847928	27850928
chr1	156029451	156032451
chr11	34641140	34644140
chr16	56702226	56705226
chr11	116692522	116695522
chr2	136593250	136596250
chr14	38067745	38070745
chr12	113858542	113861542
chr16	81270553	81273553
chr22	46662358	46665358
chr19	44028149	44031149
chr3	195341816	195344816
chr11	124542194	124545194
chr22	38862567	38865567
chr19	35605232	35608232
chr2	14771310	14774310
chr12	51420849	51423849
chr6	12289096	12292096
chr5	1200210	1203210
chr17	77703382	77706382
chr14	39577350	39580350
chr3	120399918	120402918
chr9	99144492	99147492
chr19	54982911	54985911
chr3	93745954	93748954
chr14	38675704	38678704
chr7	100611404	100614404
chr16	57518902	57521902
chr19	6729073	6732073
chr19	41428678	41431678
chr19	42211004	42214004
chr20	39968060	39971060
chr12	13042216	13045216
chr16	29830229	29833229
chr11	440511	443511
chr16	317226	320226
chr17	45897700	45900700
chr19	8116151	8119151
chr19	38793304	38796304
chr16	84400633	84403633
chr15	45542928	45545928
chr11	705215	708215
chr3	46447154	46450154
chr2	233319333	233322333
chr2	242714740	242717740
chr5	522947	525947
chr11	63329355	63332355
chr17	48710638	48713638
chr10	74450389	74453389
chrX	128871450	128874450
chr19	49197728	49200728
chr1	19614244	19617244
chr1	155909980	155912980
chr1	201367236	201370236
chr14	32412559	32415559
chr2	242126424	242129424
chr11	60465547	60468547
chr10	124318681	124321681
chr12	6418102	6421102
chr1	39405971	39408971
chr7	73183100	73186100
chr2	8817475	8820475
chr9	27377442	27380442
chr10	95652230	95655230
chr2	232258754	232261754
chr9	119448081	119451081
chrX	100127834	100130834
chr15	59885574	59888574
chr4	74484848	74487848
chr19	4152129	4155129
chr19	45279626	45282626
chr11	114547608	114550608
chr10	98029833	98032833
chr3	149190261	149193261
chr1	47900189	47903189
chr6	143856482	143859482
chr2	158343973	158346973
chr19	55739132	55742132
chr2	234667394	234670394
chr6	30102385	30105385
chr7	23748286	23751286
chr9	34375351	34378351
chr17	47208322	47211322
chr11	68037969	68040969
chr6	52925100	52928100
chr3	170743039	170746039
chr1	33365539	33368539
chr11	76776479	76779479
chr10	85931994	85934994
chr11	129684214	129687214
chr2	242748420	242751420
chr10	95752246	95755246
chr10	694388	697388
chr22	41984394	41987394
chr10	99445580	99448580
chr10	96446411	96449411
chr6	31627049	31630049
chr8	18247255	18250255
chr5	133983461	133986461
chr19	54675444	54678444
chr12	3489015	3492015
chr11	64824521	64827521
chr17	3459789	3462789
chr14	24773440	24776440
chr14	21465914	21468914
chr19	3479040	3482040
chr2	133172647	133175647
chr1	120352783	120355783
chr17	46680854	46683854
chr7	100880601	100883601
chr1	33205986	33208986
chrX	10850273	10853273
chr2	228581228	228584228
chrX	118531523	118534523
chr19	1284390	1287390
chr11	61518614	61521614
chr20	12988127	12991127

## Sheet: HSCs
chr1	43801975	43804975
chr9	139551808	139554808
chr19	693961	696961
chr11	33900689	33903689
chr22	23920995	23923995
chr3	130567939	130570939
chr1	208083247	208086247
chr1	248019001	248022001
chr4	5019699	5022699
chr12	54693405	54696405
chr12	54693486	54696486
chr14	106382338	106385338
chr11	1910584	1913584
chr1	47696392	47699392
chr3	128210528	128213528
chr16	89041901	89044901
chr11	33912336	33915336
chr2	208987725	208990725
chr8	53372019	53375019
chr5	76247038	76250038
chr1	67216642	67219642
chr17	42465373	42468373
chr17	1547542	1550542
chr4	57686408	57689408
chrX	48643462	48646462
chr13	28673229	28676229
chr10	72543657	72546657
chr19	13212181	13215181
chr2	225265302	225268302
chr22	50522831	50525831
chr19	3134691	3137691
chr16	10969539	10972539
chr7	26576907	26579907
chr9	125795306	125798306
chr6	153017530	153020530
chr17	7904488	7907488
chr10	17494886	17497886
chr6	135500953	135503953
chr9	100705638	100708638
chr8	104151438	104154438
chr3	49839187	49842187
chr7	27196055	27199055
chr6	39280829	39283829
chr6	124123786	124126786
chr4	144620328	144623328
chr4	10684989	10687989
chr17	3818460	3821460
chr15	30704963	30707963
chr14	105389653	105392653
chr6	110796344	110799344
chr18	43404045	43407045
chr1	160831192	160834192
chr8	104152203	104155203
chr1	248098993	248101993
chr20	3063870	3066870
chr11	47614711	47617711
chr11	5255100	5258100
chr5	61873062	61876062
chr1	173174952	173177952
chr9	33636535	33639535
chr3	159941923	159944923
chr3	160116168	160119168
chr1	67771547	67774547
chr14	70654287	70657287
chr2	234589084	234592084
chr14	75329037	75332037
chr3	196365146	196368146
chr6	68597731	68600731
chr7	2441723	2444723
chr3	196365057	196368057
chr11	128553546	128556546
chr5	68387973	68390973
chr2	113592980	113595980
chr17	4834092	4837092
chr10	90482801	90485801
chr8	24150053	24153053
chr5	76144326	76147326
chr1	239548365	239551365
chr1	108506266	108509266
chr3	148581543	148584543
chr9	139605522	139608522
chr17	8262038	8265038
chr2	24231451	24234451
chrY	1404009	1407009
chr8	10568197	10571197
chr4	95262527	95265527
chr8	145329653	145332653
chr2	74774653	74777653
chr1	167521504	167524504
chr14	60042049	60045049
chr7	27190717	27193717
chr7	27190700	27193700
chr4	143767085	143770085
chrX	1454009	1457009
chr5	76010368	76013368
chr4	42153395	42156395
chr1	3526559	3529559
chr11	47398627	47401627
chr1	44869366	44872366
chr17	17205149	17208149
chr3	129691648	129694648
chr9	95857000	95860000
chr22	29817668	29820668
chr12	66274447	66277447
chr8	105601461	105604461
chr11	2322779	2325779
chr16	75031750	75034750
chr4	16084501	16087501
chr14	25043966	25046966
chr19	3584051	3587051
chr16	221346	224346
chr11	45114064	45117064

## Sheet: MesodermalMesenchymal
chr12	57524422	57527422
chr4	81186253	81189253
chr1	54198377	54201377
chr12	56235250	56238250
chr14	96720661	96723661
chr13	102103466	102106466
chr1	23519722	23522722
chr3	157249908	157252908
chr1	222719945	222722945
chrX	99897715	99900715
chr11	126860848	126863848
chr1	223887795	223890795
chr7	100768870	100771870
chr11	7985473	7988473
chr15	51395973	51398973
chr2	36922333	36925333
chr1	215177618	215180618
chr9	5509045	5512045
chr12	25800013	25803013
chr7	135432094	135435094
chr17	39181954	39184954
chr18	66400469	66403469
chr2	163100161	163103161
chr7	47833389	47836389
chrX	2668591	2671591
chr4	159234963	159237963
chr12	91575400	91578400
chr5	54279991	54282991
chr11	26209329	26212329
chr1	145523391	145526391
chr6	52440213	52443213
chr12	54382908	54385908
chr8	18940740	18943740
chr7	89782189	89785189
chr1	1295657	1298657
chr10	69864412	69867412
chr2	189653331	189656331
chr6	116831309	116834309
chr6	86157802	86160802
chr5	75917759	75920759
chr15	60693582	60696582
chr2	202561917	202564917
chr12	105476855	105479855
chr6	169652639	169655639
chr19	50029375	50032375
chr2	151394025	151397025
chr13	76193070	76196070
chr3	157259535	157262535
chr12	54401332	54404332
chr19	49370384	49373384
chr2	189837546	189840546
chr1	163037065	163040065
chr6	148591940	148594940
chr9	95297437	95300437
chr1	150479038	150482038
chr4	152147682	152150682
chr12	54378129	54381129
chr14	30659604	30662604
chr9	130339768	130342768
chr12	91504108	91507108
chr6	100911305	100914305
chr12	108990596	108993596
chr10	54072556	54075556
chr7	100198300	100201300
chr15	34879204	34882204
chr1	196619508	196622508
chr5	149533923	149536923
chr17	39196213	39199213
chr2	238321518	238324518
chr22	38862567	38865567
chr12	13348150	13351150
chr7	41741206	41744206
chr11	123064489	123067489
chr17	67136515	67139515
chr8	99955131	99958131
chr2	152212606	152215606
chr12	56112651	56115651
chr12	105627565	105630565
chr12	8813984	8816984
chr16	21312872	21315872
chr7	112726333	112729333
chr13	111520662	111523662
chr17	39537155	39540155
chr1	86042546	86045546
chr9	113340660	113343660
chr12	54365410	54368410
chr17	39214844	39217844
chr18	57363074	57366074
chr17	3415646	3418646
chr11	62455871	62458871
chr9	22007780	22010780
chr1	162599663	162602663
chr2	239755173	239758173
chr19	48215101	48218101
chr17	39220631	39223631
chr2	190043105	190046105
chr3	100710859	100713859
chr16	4420349	4423349
chr4	5711424	5714424
chr7	90011535	90014535
chr5	111331661	111334661
chr6	85472737	85475737
chr14	92412831	92415831
chr15	81070184	81073184
chr11	121985423	121988423
chr8	11330724	11333724
chr12	54377349	54380349
chr17	29896661	29899661
chr8	22445287	22448287
chr3	157822313	157825313
chr5	38844460	38847460
chr8	49832799	49835799
chr7	129846200	129849200
chr11	66083015	66086015
chr14	23766499	23769499
chr3	157822144	157825144
chr17	48347267	48350267
chr16	73176846	73179846
chr8	11617265	11620265
chr1	150779299	150782299
chr4	55093764	55096764
chr9	18472392	18475392
chr9	113098627	113101627
chr16	86610615	86613615
chr10	95240574	95243574
chr3	87038769	87041769
chr3	157822792	157825792
chr5	133983461	133986461
chr19	10119647	10122647
chr9	103203060	103206060
chr9	103203053	103206053
chr22	35774854	35777854
chr19	52225737	52228737
chr1	67141210	67144210
chr1	32168420	32171420
chr16	86598508	86601508
chr17	48277493	48280493
chr5	39423470	39426470
chr19	47734523	47737523
chr4	114899383	114902383
chr6	119469052	119472052
chr3	11177279	11180279
chr3	112366877	112369877
chr10	5058707	5061707
chr2	102089665	102092665
chr1	170630369	170633369
chr2	218866218	218869218
chr5	121412706	121415706
chr17	39238959	39241959
chr6	32081611	32084611
chrX	47440212	47443212
chr2	102679504	102682504
chr5	119798473	119801473
chr9	112541269	112544269
chr7	93549511	93552511
chr15	81450416	81453416
chr8	104382243	104385243
chr14	59949648	59952648
chrX	135337141	135340141
chr19	51225105	51228105
chr15	63672860	63675860
chr16	86599357	86602357
chr14	59949661	59952661
chr7	47693342	47696342
chr10	72431059	72434059
chr11	35550348	35553348
chr2	238392571	238395571
chr9	112541089	112544089
chr17	1663753	1666753
chr19	47352703	47355703
chr8	72755203	72758203
chr3	99355819	99358819
chr7	129846110	129849110
chr9	118914583	118917583
chr2	158112610	158115610
chr7	134427503	134430503
chr4	177712381	177715381
chr15	49713793	49716793
chrX	102772917	102775917
chr22	24639610	24642610
chr11	66963138	66966138
chr11	74021202	74024202
chr1	68515814	68518814
chr7	27218380	27221380
chr16	20419356	20422356
chr11	85395820	85398820
chr2	73382349	73385349
chr5	149379230	149382230
chr10	43632434	43635434
chr13	31478828	31481828
chr17	67055636	67058636
chr3	128966949	128969949
chr15	76066394	76069394
chr20	33757227	33760227
chr5	169406244	169409244
chr9	34649199	34652199
chr2	111229011	111232011
chr10	60271400	60274400
chr7	27218132	27221132
chr1	114520563	114523563
chr15	44019448	44022448
chr15	90357133	90360133
chr8	99953555	99956555
chr3	132314581	132317581
chr13	36049332	36052332
chr1	79470903	79473903
chr15	33008675	33011675
chr2	27254278	27257278
chr16	22010933	22013933
chr18	65182717	65185717
chr10	101768176	101771176
chr13	52979129	52982129
chr7	19155795	19158795
chr1	240773949	240776949
chr11	10328360	10331360
chr17	66950033	66953033
chr2	216299395	216302395
chr1	161689853	161692853
chr4	166280846	166283846
chr2	198539269	198542269
chr5	148519546	148522546
chr9	95185243	95188243
chr2	202482401	202485401
chr8	13371667	13374667
chr2	45235069	45238069
chr2	27299935	27302935
chr8	97398166	97401166
chr20	44460949	44463949
chr2	119603754	119606754
chr3	49835768	49838768
chr11	101916674	101919674
chr12	69363850	69366850
chr7	151651964	151654964
chr9	132513826	132516826
chr7	30632797	30635797
chr12	75726919	75729919
chr3	123601678	123604678
chr11	8691913	8694913
chr5	151065226	151068226
chr7	94022373	94025373
chr8	72986352	72989352
chr8	42063742	42066742
chr4	108203463	108206463
chr20	44460884	44463884
chr6	150217738	150220738
chr6	56817926	56820926
chr5	118371967	118374967
chr10	81889977	81892977
chr11	1770321	1773321
chr15	71144078	71147078
chrX	152758897	152761897
chr12	3489015	3492015
chr11	118442185	118445185
chr15	64362732	64365732
chr8	72272967	72275967
chr11	1847209	1850209
chr4	138452148	138455148
chr19	54958565	54961565
chr5	158525288	158528288
chr11	102575037	102578037
chr17	59475757	59478757
chr5	133982979	133985979
chr19	55998370	56001370
chr16	28548995	28551995
chrX	152759478	152762478
chr12	66274447	66277447
chr17	74705587	74708587
chr9	75765173	75768173
chr15	71039771	71042771
chr5	54454446	54457446
chr11	117197254	117200254
chr8	122652180	122655180
chr17	15167143	15170143
chr3	180587293	180590293
chr12	114844747	114847747
chr16	67309913	67312913
chr17	39202068	39205068
chr2	19556914	19559914
chr9	32383101	32386101
chr13	98604242	98607242
chr17	53807982	53810982
chr1	153957334	153960334
chr15	90221158	90224158
chr11	66102811	66105811
chr12	105628516	105631516
chr1	162529821	162532821
chr5	148782265	148785265
chr22	24321160	24324160
chrX	151141652	151144652
chr4	178168427	178171427
chr4	184578920	184581920
chrX	65857608	65860608
chr5	135363084	135366084
chr2	223915032	223918032
chr8	25901413	25904413
chr4	184578878	184581878
chr5	40796976	40799976
chr5	140760967	140763967
chr17	15942005	15945005
chr19	18900623	18903623
chr7	33943023	33946023
chr16	55511383	55514383
chr7	27207769	27210769
chr6	74404008	74407008
chr12	21653215	21656215
chr2	109744304	109747304
chr17	46680854	46683854
chr19	4456291	4459291
chr15	71144998	71147998
chr12	21653103	21656103
chr17	39252893	39255893
chr11	19370771	19373771
chr10	100026507	100029507
chr18	9333265	9336265
chr11	27014128	27017128
chr14	96669681	96672681
chr16	435613	438613
chr8	144119126	144122126
chr19	40731097	40734097
chr4	89443461	89446461
chr13	95252657	95255657
chr4	89443464	89446464
chr7	27223342	27226342
chr19	7951890	7954890
chr12	57621610	57624610
chr3	174154863	174157863
chr14	96669516	96672516
chr16	29413850	29416850
chr9	132426420	132429420
chr6	57035624	57038624
chr9	35790651	35793651
chr10	49862810	49865810
chr6	130029870	130032870
chr9	131036774	131039774
chr17	18994787	18997787
chr8	119962939	119965939
chr10	90749647	90752647
chr16	30995019	30998019
chr13	33858392	33861392
chr13	76443687	76446687
chr3	157153078	157156078
chr1	110932204	110935204
chr22	24320839	24323839
chr8	1702444	1705444
chr1	43853979	43856979
chr10	119300455	119303455
chr17	58154792	58157792
chr11	6623461	6626461
chr2	190647311	190650311
chr5	150156008	150159008
chr11	111792946	111795946
chr4	156774390	156777390
chr6	105626370	105629370
chr1	43854053	43857053
chr9	120465110	120468110
chr3	29320973	29323973
chr4	76930837	76933837
chr5	132008178	132011178
chr5	143548778	143551778
chr11	102667391	102670391
chr3	49448139	49451139
chr4	39406973	39409973
chr20	2794157	2797157
chr5	115176055	115179055
chr3	100209963	100212963
chr6	56818273	56821273
chr12	54409215	54412215
chr2	24396438	24399438
chr4	26576559	26579559
chr14	85993443	85996443
chr12	54387179	54390179
chr7	84120540	84123540
chr19	44616048	44619048
chr3	52738548	52741548
chr16	67021073	67024073
chr17	46113639	46116639
chr22	41345851	41348851
chr12	56914213	56917213
chr1	186263905	186266905
chr17	66452153	66455153
chr2	26466094	26469094
chr7	130793355	130796355
chr20	2794114	2797114
chr21	47400151	47403151
chr15	72083477	72086477
chr12	27233947	27236947
chr9	35488624	35491624
chr3	145879940	145882940
chr16	2960480	2963480
chr17	21476281	21479281
chrX	153028151	153031151
chr5	94889278	94892278
chr19	18495468	18498468
chr5	74806081	74809081
chr11	82903254	82906254
chr12	109249866	109252866
chr5	94889211	94892211
chr7	107218922	107221922
chr4	40335846	40338846
chr6	33167130	33170130
chr2	219470988	219473988
chr3	49234361	49237361
chr6	75914267	75917267
chr3	9920438	9923438
chr11	46297712	46300712
chr7	22764003	22767003
chr2	233413726	233416726
chr3	64252155	64255155
chr5	143548896	143551896
chrX	38079196	38082196
chr9	130615535	130618535
chr1	21765121	21768121
chrX	134123468	134126468
chr18	43302592	43305592
chr3	121467102	121470102
chr6	43542387	43545387
chr6	35308835	35311835

## Sheet: Myeloid
chr22	42826901	42829901
chr9	137808309	137811309
chr16	3305127	3308127
chr19	36397711	36400711
chr2	219245252	219248252
chr6	41194562	41197562
chr14	94855530	94858530
chr14	21358058	21361058
chr19	18506915	18509915
chr20	1470733	1473733
chr1	153328830	153331830
chr5	176324833	176327833
chrX	154111817	154114817
chr1	153362164	153365164
chr19	54745630	54748630
chr19	38915445	38918445
chr15	82823472	82826472
chr19	54783539	54786539
chr19	54822909	54825909
chr14	21422111	21425111
chr1	161473720	161476720
chr1	161183524	161186524
chr12	2026502	2029502
chr19	823597	826597
chr19	54565707	54568707
chr16	21662481	21665481
chr19	54745102	54748102
chr12	69740621	69743621
chr19	47811604	47814604
chr19	8566022	8569022
chr9	139925962	139928962
chr19	54326148	54329148
chr19	2280681	2283681
chr12	125365714	125368714
chr4	76822224	76825224
chr19	52148651	52151651
chr1	27960288	27963288
chr19	51626665	51629665
chr17	72707617	72710617
chr19	55103547	55106547
chr16	31365009	31368009
chr19	7740443	7743443
chr19	10957606	10960606
chr19	51644058	51647058
chr19	52148554	52151554
chr1	183558511	183561511
chr19	42131942	42134942
chr19	55083846	55086846
chr11	59822560	59825560
chr21	35883073	35886073
chr1	36947379	36950379
chr22	39347246	39350246
chr20	30638491	30641491
chr11	47398627	47401627
chr19	50471357	50474357
chr16	31269788	31272788
chr19	850791	853791
chr17	72526113	72529113
chr7	101926905	101929905
chr20	62491066	62494066
chr19	55082887	55085887
chr16	1537410	1540410
chr19	55835208	55838208
chr2	32489423	32492423
chr9	133767725	133770725
chr16	28516655	28519655
chr2	71289974	71292974
chr3	54999615	55002615
chrY	1336193	1339193
chr19	839485	842485
chr3	46248387	46251387
chr19	52253650	52256650
chr12	8607022	8610022
chr19	52262683	52265683
chr3	151045836	151048836
chrX	12923239	12926239
chr12	129336472	129339472
chr9	139266633	139269633
chr16	31115928	31118928
chr1	120934437	120937437
chr5	131629508	131632508
chr19	55384049	55387049
chrX	1386193	1389193
chr19	54808452	54811452
chr7	141645307	141648307
chr1	20913941	20916941
chr5	139971837	139974837
chr12	96388643	96391643
chr19	35939117	35942117
chr17	79003815	79006815
chr19	11405324	11408324
chr12	8274728	8277728
chr7	128048806	128051806
chr22	44567336	44570336
chr12	50425419	50428419
chr2	42989901	42992901
chr1	17633190	17636190
chr14	103587844	103590844
chr12	8692059	8695059
chr1	153346625	153349625
chr6	41252957	41255957
chr20	44142764	44145764
chr14	103588279	103591279
chr1	1710396	1713396
chr19	7732472	7735472
chr12	10281357	10284357
chr20	1599155	1602155
chr5	176936775	176939775
chr2	71046232	71049232
chr16	57700657	57703657
chr20	4054312	4057312
chr1	40809022	40812022
chr22	37308170	37311170
chr2	218988512	218991512
chr19	51919557	51922557
chr17	72618397	72621397
chr11	6225296	6228296
chr1	158799607	158802607
chr3	122042591	122045591
chr9	71627539	71630539
chr11	102550541	102553541
chr16	57727213	57730213
chr19	51726820	51729820
chr19	42298869	42301869
chr12	54756771	54759771
chr3	71832857	71835857
chr18	19993330	19996330
chr19	46525056	46528056
chr6	154676426	154679426
chr20	62710026	62713026
chr5	147580857	147583857
chr20	62709823	62712823
chr19	47842540	47845540
chr1	149752727	149755727
chr11	72523853	72526853
chr10	49891421	49894421
chr19	52003543	52006543
chr6	31552401	31555401
chr6	31581461	31584461
chr8	82372314	82375314
chr4	157562106	157565106
chr1	54648214	54651214
chr3	10333131	10336131
chr17	3818460	3821460
chr14	73928848	73931848
chr7	87934706	87937706
chr17	72540782	72543782
chr16	16315851	16318851
chr19	18283079	18286079
chr10	94446445	94449445
chr3	134315143	134318143
chr1	153084491	153087491
chr22	37255530	37258530
chrX	47488204	47491204
chr6	133054404	133057404
chr11	59950639	59953639
chr15	78233591	78236591
chrX	100639683	100642683
chr19	14887853	14890853
chr15	58428868	58431868
chr16	1991827	1994827
chr8	145085082	145088082
chr4	15703073	15706073
chr17	3180768	3183768
chr16	50726014	50729014
chr5	131628636	131631636
chr5	78064344	78067344
chr3	38322285	38325285
chr8	145085440	145088440
chr19	55153840	55156840
chr15	83774659	83777659
chr19	54583134	54586134
chr3	48263337	48266337
chr16	75732589	75735589
chr3	183747832	183750832
chr19	14784230	14787230
chr21	45768546	45771546
chr3	39321726	39324726
chr10	35534453	35537453
chr11	64215046	64218046
chr1	192126087	192129087
chr11	58978952	58981952
chr15	99549524	99552524
chr9	214393	217393
chr19	42699237	42702237
chr2	71679352	71682352
chr2	102606806	102609806
chr15	41699106	41702106
chr19	8640961	8643961
chr8	22940368	22943368
chr2	68590805	68593805
chr22	50966985	50969985
chr17	39392797	39395797
chr19	49889975	49892975
chr3	132034711	132037711
chr19	7795557	7798557
chr8	6794360	6797360
chr1	28197555	28200555
chr7	48209555	48212555
chr19	41881162	41884162
chr11	6148340	6151340
chr5	147547796	147550796
chr8	92220222	92223222
chr20	44636047	44639047
chr11	18475871	18478871
chr9	97089426	97092426
chr8	8096391	8099391
chr17	43510287	43513287
chr20	23065477	23068477
chr15	69305534	69308534
chr17	76571976	76574976
chr2	219030225	219033225
chr10	90518452	90521452
chr11	104892395	104895395
chr10	45868161	45871161
chr3	121772713	121775713
chr1	247333810	247336810
chr9	108423238	108426238
chr11	60144455	60147455
chr12	54693486	54696486
chr12	54693405	54696405
chr11	60144503	60147503
chr6	35991145	35994145
chrX	154113135	154116135
chrX	153208732	153211732
chr12	123186390	123189390
chr7	99963653	99966653
chr2	113592980	113595980
chr1	207667992	207670992
chr9	213354	216354
chr7	142917630	142920630
chr19	10380017	10383017
chr13	49108372	49111372
chr12	7654989	7657989
chrX	37637764	37640764
chrX	154686776	154689776
chr13	113029133	113032133
chr13	77521132	77524132
chr6	201813	204813
chr1	149822681	149825681
chr21	46962816	46965816
chr17	7460109	7463109
chr2	130954534	130957534
chr12	57326689	57329689
chr19	6886082	6889082
chr7	127232165	127235165
chr1	110157226	110160226
chr4	185733273	185736273
chr15	91425425	91428425
chr11	5152372	5155372
chr12	80798274	80801274
chr1	11794641	11797641
chr17	7741722	7744722
chr5	140011786	140014786
chr19	4538548	4541548
chr19	44173002	44176002
chr17	7989522	7992522
chr11	59280886	59283886
chr16	89041901	89044901
chr2	169919799	169922799
chr19	54848921	54851921
chr7	150752797	150755797
chr9	33636535	33639535
chr17	56356796	56359796
chr8	142125877	142128877
chr12	123199939	123202939
chr8	6874278	6877278
chr12	66581159	66584159
chr19	43881776	43884776
chr7	26330041	26333041
chr19	858165	861165
chr4	2793250	2796250
chr19	43097582	43100582
chr18	61562908	61565908
chr5	141060288	141063288
chr16	33776244	33779244
chr1	110154179	110157179
chr8	6874323	6877323
chr1	39345789	39348789
chr2	16846099	16849099
chr13	50200935	50203935
chr14	23587325	23590325
chr12	57867728	57870728
chr1	247577958	247580958
chr7	74266347	74269347
chr16	66598794	66601794
chr16	28504493	28507493
chr21	34440950	34443950
chr10	99077522	99080522
chr11	63604900	63607900
chr16	28761608	28764608
chr17	6982100	6985100
chr7	37721946	37724946
chr19	11448844	11451844
chr16	31125575	31128575
chr7	37721899	37724899
chr4	74717406	74720406
chr17	2698232	2701232
chr1	147623101	147626101
chr9	115651693	115654693
chr10	73531837	73534837
chrX	41546726	41549726
chr11	63272056	63275056
chr8	11995086	11998086
chr6	6319746	6322746
chr1	156115657	156118657
chrY	24453470	24456470
chr11	7959641	7962641
chr1	149831214	149834214
chr12	322236	325236
chr7	74186809	74189809
chr19	39804476	39807476
chr2	218898183	218901183
chr16	16324952	16327952
chr5	135230016	135233016
chr6	52709486	52712486
chr19	17632610	17635610
chr7	144105820	144108820
chr17	5136637	5139637
chr12	40589046	40592046
chr1	161599417	161602417
chrX	23783092	23786092
chr10	22632899	22635899
chr17	80407194	80410194
chr22	24307589	24310589
chr1	12915441	12918441
chr20	18792870	18795870
chr15	77284200	77287200
chr1	9147037	9150037
chr11	65816700	65819700
chr7	31724829	31727829
chrX	35814959	35817959
chr9	107297637	107300637
chr1	161600253	161603253
chr17	7481422	7484422
chr20	24928366	24931366
chr4	681730	684730
chr8	7272885	7275885
chr11	2290682	2293682
chr10	97708244	97711244
chr19	10396150	10399150
chr12	6755126	6758126
chr17	80290421	80293421
chr20	4989439	4992439
chr6	110796344	110799344
chr1	26196244	26199244
chr17	4335719	4338719
chr14	62035758	62038758
chr20	43751606	43754606
chr3	52278341	52281341
chr14	75734486	75737486
chr17	72461022	72464022
chr19	19752955	19755955
chr11	60009061	60012061
chr5	76144326	76147326
chr9	35114499	35117499
chr1	158433772	158436772
chr11	59632548	59635548
chr19	41933135	41936135
chr6	116781033	116784033
chr17	27572377	27575377
chrX	50652284	50655284
chr2	74781317	74784317
chr2	89997759	90000759
chr8	20053378	20056378
chr6	112667032	112670032
chr11	66275050	66278050
chr19	12776056	12779056
chr10	135088872	135091872
chrX	49017561	49020561
chr19	12776114	12779114
chr3	38178469	38181469
chr15	65132588	65135588
chr10	115673030	115676030
chr15	65132582	65135582
chr11	77011232	77014232
chr11	2919451	2922451
chr12	8217567	8220567
chr16	85059875	85062875
chr1	153387445	153390445
chr14	25043966	25046966
chr3	197877737	197880737
chr11	102596281	102599281
chr7	81398254	81401254
chr16	31159915	31162915
chr22	50969509	50972509
chr9	114555788	114558788
chr5	101630753	101633753
chr10	15072726	15075726
chr1	158531894	158534894
chr14	68167103	68170103
chr20	58629480	58632480
chr1	192776669	192779669
chr17	7904488	7907488
chr6	17881109	17884109
chr1	169428407	169431407
chr6	31164037	31167037
chr7	112061523	112064523
chr1	158148237	158151237
chr2	131860920	131863920
chr9	125131324	125134324
chrX	41581908	41584908
chr19	35848002	35851002
chr10	103984585	103987585
chr19	10678155	10681155
chr4	40631392	40634392
chr7	127879837	127882837
chr1	120835772	120838772
chr19	7556362	7559362
chr12	96435798	96438798
chr19	1038602	1041602
chr11	119065979	119068979
chr17	8867524	8870524
chr6	30295859	30298859
chr6	36209480	36212480
chr1	223315124	223318124
chr17	34638293	34641293
chr7	74506864	74509864
chr7	36762654	36765654
chr14	92787425	92790425
chr16	31226914	31229914
chr10	94589435	94592435
chr6	36971922	36974922
chr3	186078526	186081526
chr2	37570217	37573217
chr17	39141753	39144753
chr16	12896238	12899238
chr16	55541410	55544410
chr14	70922717	70925717
chr8	144653641	144656641
chr15	77374826	77377826
chr17	37616239	37619239
chr7	127229963	127232963
chr7	76827643	76830643
chr6	10837264	10840264
chr4	88140260	88143260
chr22	18256036	18259036
chr12	29540727	29543727
chr2	239007298	239010298
chr12	116995686	116998686
chr16	2878670	2881670
chr20	57580802	57583802
chrX	11774778	11777778
chr22	37569594	37572594
chr7	46797949	46800949
chr16	29084663	29087663
chr1	202896264	202899264
chr8	133877703	133880703
chr15	40598636	40601636
chr12	8378714	8381714
chr12	53643535	53646535
chr12	52683818	52686818
chr7	113089627	113092627
chr11	60718502	60721502
chr1	149811265	149814265
chrX	134969744	134972744
chr16	81811407	81814407
chr19	13212181	13215181
chr20	23418822	23421822
chr11	65342009	65345009
chr9	120465110	120468110
chr12	7902701	7905701
chr4	68748250	68751250
chr6	36094086	36097086
chr15	90357133	90360133
chr6	18154060	18157060
chr2	220584893	220587893
chrX	9429835	9432835
chr14	104393106	104396106
chr11	6940705	6943705
chr2	114255161	114258161
chr7	128576166	128579166
chr12	51716952	51719952
chr11	125701711	125704711
chr19	13028576	13031576
chr6	133033688	133036688
chr19	17390954	17393954
chr17	25955324	25958324
chr19	6771222	6774222
chr5	175083533	175086533
chr19	49467066	49470066
chr6	29405583	29408583
chr19	10675213	10678213
chr14	75743977	75746977
chr10	82296158	82299158
chr20	236877	239877
chr5	136932568	136935568
chr13	47010825	47013825
chr10	98478771	98481771
chr5	10440136	10443136
chr11	64106190	64109190
chr17	44437663	44440663
chr12	10181776	10184776
chr14	104393299	104396299
chr11	126521247	126524247
chr6	144470163	144473163
chr16	90140838	90143838
chr10	90610075	90613075
chr11	2321727	2324727
chr1	160831192	160834192
chr9	27295637	27298637
chr4	24980326	24983326
chr20	62714212	62717212
chr1	221050199	221053199
chr3	160202061	160205061
chr17	29247198	29250198
chr11	61733632	61736632
chr1	145588961	145591961
chr12	55613309	55616309
chr16	30204127	30207127
chr16	30204243	30207243
chr6	131892784	131895784
chr4	100736490	100739490
chr7	123205564	123208564
chr22	45635150	45638150
chr22	21320590	21323590
chr7	102310682	102313682
chr11	72927843	72930843
chr17	27223212	27226212
chr2	219261479	219264479
chr11	63972650	63975650
chr1	203241269	203244269
chr16	84650183	84653183
chr1	54702210	54705210
chr19	10448845	10451845
chr17	44655588	44658588
chr16	2302238	2305238
chr6	2840740	2843740
chr17	58225802	58228802
chrX	109600544	109603544
chr11	1778781	1781781
chr14	24779155	24782155
chr14	24779156	24782156
chr4	74733610	74736610
chr9	136037801	136040801
chr7	92099238	92102238
chr9	136037832	136040832
chr17	4612284	4615284
chr6	18153805	18156805
chr10	36811662	36814662
chr14	70192117	70195117
chr21	31988396	31991396
chrX	134969874	134972874
chr11	67804983	67807983
chr20	32317963	32320963
chr17	39092336	39095336
chr2	239138818	239141818
chr1	9713144	9716144
chrX	108866893	108869893
chr5	70362016	70365016
chr4	38856938	38859938
chr11	10631736	10634736
chr16	3095182	3098182
chrX	118891076	118894076
chr11	118094309	118097309
chr9	36135230	36138230
chr6	31673181	31676181
chr9	115911722	115914722
chr16	88715957	88718957
chr6	31673140	31676140
chr15	64664468	64667468
chr11	1872700	1875700
chr3	57739677	57742677
chr2	143633567	143636567
chr5	180241152	180244152
chr8	74902087	74905087
chr1	17444448	17447448
chr14	21057482	21060482
chr8	42650035	42653035
chr17	73839298	73842298
chr5	79864807	79867807
chr16	28606930	28609930
chr10	125851706	125854706
chr15	80262288	80265288
chr3	46393725	46396725
chr16	30203717	30206717
chr17	80184793	80187793
chr6	43611283	43614283
chr7	74986929	74989929
chr10	134256331	134259331
chr22	22305709	22308709
chr16	31212813	31215813
chr17	47306628	47309628
chr19	15750195	15753195
chr13	24879804	24882804
chr19	39341487	39344487
chr7	142722782	142725782
chr10	102221298	102224298
chr19	10211925	10214925
chr9	140170701	140173701
chr17	39464005	39467005
chr22	31606725	31609725
chr11	1858719	1861719
chr17	75423397	75426397
chr8	119292981	119295981
chr22	30661329	30664329
chr19	693961	696961
chr15	68496917	68499917
chr19	41081257	41084257
chr20	35232637	35235637
chr5	101833220	101836220
chr12	14719783	14722783
chr21	42732370	42735370
chr5	127993378	127996378
chr17	39021962	39024962
chr1	112014914	112017914
chr20	23730405	23733405
chr1	111060297	111063297
chr8	74789645	74792645
chr12	8660571	8663571
chr10	99159627	99162627
chr1	176175129	176178129

## Sheet: NeuroProg
chr12	103350688	103353688
chr14	29240410	29243410
chr19	19321282	19324282
chr12	103349964	103352964
chr14	29233550	29236550
chr1	156398993	156401993
chr6	108485762	108488762
chr6	108485558	108488558
chr1	61329431	61332431
chr19	11590303	11593303
chr6	123099120	123102120
chrX	110654103	110657103
chr12	58130296	58133296
chr19	51069802	51072802
chr9	67925261	67928261
chr22	26563940	26566940
chr1	11537723	11540723
chr2	163693740	163696740
chr17	7552754	7555754
chr5	114514743	114517743
chr17	54229336	54232336
chr2	105470469	105473469
chr8	26370108	26373108
chr2	230577774	230580774
chr8	31495402	31498402
chr8	26370047	26373047
chr9	42366803	42369803
chr19	38718854	38721854
chr7	103967604	103970604
chr1	39545488	39548488
chr8	145558443	145561443
chr17	27331958	27334958
chr3	236779	239779
chr8	4850994	4853994
chr11	35440110	35443110
chr10	133998904	134001904
chr1	41826094	41829094
chr8	63159650	63162650
chr18	31802015	31805015
chr20	654944	657944
chr16	754329	757329
chr12	58025638	58028638
chrX	25032565	25035565
chr6	123315616	123318616
chr6	71665241	71668241
chr7	100822057	100825057
chr10	106399359	106402359
chr15	68869808	68872808
chrX	14545920	14548920
chr8	140713799	140716799
chr19	51813602	51816602
chr20	655325	658325
chr1	205324666	205327666
chr19	12947759	12950759
chr4	48483860	48486860
chr1	156609682	156612682
chr4	66534713	66537713
chr11	75378665	75381665
chr19	19005453	19008453
chr16	1030308	1033308
chr22	42370776	42373776
chrX	82761769	82764769
chr19	40722806	40725806
chr3	10856385	10859385
chr1	155246782	155249782
chr6	118227189	118230189
chr8	80521549	80524549
chr8	144240628	144243628
chr1	37498230	37501230
chr7	100252584	100255584
chr11	66044161	66047161
chr10	11045759	11048759
chr3	26662797	26665797
chr17	42439743	42442743
chr15	47474798	47477798
chr10	135381962	135384962
chr9	69380312	69383312
chr12	109457545	109460545
chr10	135381416	135384416
chr11	17754859	17757859
chr9	34588621	34591621
chr10	135381376	135384376
chr19	1448648	1451648
chr21	31310851	31313851
chr6	88874578	88877578
chr2	30142932	30145932
chr4	5893285	5896285
chr5	173471107	173474107
chr3	11032910	11035910
chr18	44335632	44338632
chr11	72384135	72387135
chr5	11902655	11905655
chr9	126762449	126765449
chr6	36806278	36809278
chr2	210287282	210290282
chr1	151687790	151690790
chr5	175221813	175224813
chr1	155245874	155248874
chr9	140031342	140034342
chr2	172947968	172950968
chrX	69663211	69666211
chr12	67196466	67199466
chr2	27069115	27072115
chr9	101469979	101472979
chr6	99281080	99284080
chr9	77110781	77113781
chr7	19811721	19814721
chr6	72594906	72597906
chr1	146081265	146084265
chr2	2333532	2336532
chr19	46475157	46478157
chr1	231296358	231299358
chr22	19700487	19703487
chr6	11043047	11046047
chr9	137965768	137968768
chr22	43805702	43808702
chr19	19005988	19008988
chr19	54924873	54927873
chr7	99868355	99871355
chr20	41817110	41820110
chr17	26698610	26701610
chr12	174431	177431
chr15	23808954	23811954
chr20	37351605	37354605
chr3	48698848	48701848
chr7	74377583	74380583
chr8	65284385	65287385
chr11	6675585	6678585
chr8	143529291	143532291
chr2	226263864	226266864
chr2	63275692	63278692
chrX	74143820	74146820
chr11	112830497	112833497
chr13	25744926	25747926
chr6	6005700	6008700
chr20	20347265	20350265
chr16	88133065	88136065
chr6	96462360	96465360
chr14	48142657	48145657
chr22	48883772	48886772
chr19	18722182	18725182
chr11	56947721	56950721
chr2	210635217	210638217
chr11	131238873	131241873
chr7	143058363	143061363
chr2	98961118	98964118
chr6	84417910	84420910
chr1	177132609	177135609
chr10	25462491	25465491
chr18	70533684	70536684
chr11	64489160	64492160
chr19	42571364	42574364
chr7	31090576	31093576
chr11	16633179	16636179
chr5	137773206	137776206
chr19	55794034	55797034
chr19	7937826	7940826
chr11	88797613	88800613
chr15	88798499	88801499
chr2	24271071	24274071
chr2	209053297	209056297
chr8	143694333	143697333
chr2	24270945	24273945
chr11	788623	791623
chr10	60934850	60937850
chr19	5339314	5342314
chr12	119417800	119420800
chr18	35144500	35147500
chr2	51258174	51261174
chr8	50820849	50823849
chr12	15473831	15476831
chr13	112720413	112723413
chr3	184869302	184872302
chr7	75829716	75832716
chr12	45443382	45446382
chr12	14131553	14134553
chr19	3223201	3226201
chr6	69343759	69346759
chr1	32228994	32231994
chr8	114447828	114450828
chr2	26394460	26397460
chr2	241758225	241761225
chr6	43209722	43212722
chr19	48896632	48899632
chr14	53018366	53021366
chr7	45127013	45130013
chr4	128542926	128545926
chr12	48575866	48578866
chr6	142408436	142411436
chr2	220407009	220410009
chr20	62102493	62105493
chr8	145191172	145194172
chr7	31379008	31382008
chr9	43132044	43135044
chr7	100080050	100083050
chr8	134113798	134116798
chr3	115340671	115343671
chr2	172966128	172969128
chr1	77331626	77334626
chr16	1029772	1032772
chr8	58905568	58908568
chr17	28901999	28904999
chr14	53017740	53020740
chr19	36357638	36360638
chr19	36522275	36525275
chrX	101396442	101399442
chrX	48692535	48695535
chr20	62283280	62286280
chr11	125363610	125366610
chr14	105991440	105994440
chr13	36703967	36706967
chr11	60690435	60693435
chr9	103789491	103792491
chr4	54964190	54967190
chr14	24046509	24049509
chr3	111716011	111719011
chr19	45998813	46001813
chr20	10197978	10200978
chr10	108922792	108925792
chr19	7989551	7992551
chr19	2719890	2722890
chr19	820467	823467
chr2	187557198	187560198
chr2	220406885	220409885
chr17	64959513	64962513
chr16	31020324	31023324
chr1	38229305	38232305
chr9	23824835	23827835
chr12	106975185	106978185
chr19	44142491	44145491
chr6	3156309	3159309
chr1	205423582	205426582
chr3	161089168	161092168
chr3	133613180	133616180
chr7	4997344	5000344
chr12	6808481	6811481
chr19	54411089	54414089
chr1	99469088	99472088
chr6	3230137	3233137
chr3	68051859	68054859
chr21	22369133	22372133
chr4	113737765	113740765
chr11	105479221	105482221
chr5	138209557	138212557
chr2	149631319	149634319
chr1	228644308	228647308
chr12	31077862	31080862
chr4	150997926	151000926
chr12	82151832	82154832
chr7	2717656	2720656
chr18	40694157	40697157
chr4	176922315	176925315
chr14	23525247	23528247
chr11	41479823	41482823
chr6	127839000	127842000
chr5	63800584	63803584
chr4	186876306	186879306
chr12	109745525	109748525
chr17	18312973	18315973
chr11	109291346	109294346
chr13	44359544	44362544
chr5	24643587	24646587
chr11	58670188	58673188
chr6	158955966	158958966
chr19	39988057	39991057
chr2	121102219	121105219
chr11	125364713	125367713
chr9	140770741	140773741
chr16	30040694	30043694
chr20	54579028	54582028
chr2	175198174	175201174
chr17	60499746	60502746
chr1	159139899	159142899
chrX	51810868	51813868
chr7	153582682	153585682
chr7	24322282	24325282
chr19	69466	72466
chr22	37098103	37101103
chr11	62103420	62106420
chr7	158378980	158381980
chr5	139173906	139176906
chr1	228644060	228647060
chr14	60336184	60339184
chr19	707453	710453
chr3	132755735	132758735
chr6	3230464	3233464
chr18	76738775	76741775
chr16	10911121	10914121
chr19	17444309	17447309
chr17	72356458	72359458
chr3	127346524	127349524
chr6	127839100	127842100
chr5	147160838	147163838
chr19	36264917	36267917
chrX	49234208	49237208
chr1	156050289	156053289
chr21	44072246	44075246
chr1	148554479	148557479
chr7	99773495	99776495
chrX	21391036	21394036
chr4	2059739	2062739
chr17	5972434	5975434
chr12	49581019	49584019
chr12	49581607	49584607
chr16	56223802	56226802
chr4	2042189	2045189
chr6	44236703	44239703
chr2	241524633	241527633
chr11	134280312	134283312
chr20	9818189	9821189
chr8	35091475	35094475
chr7	73080655	73083655
chr4	2042130	2045130
chr17	56831732	56834732
chr19	407670	410670
chr7	43150698	43153698
chr11	45905702	45908702
chr15	82553639	82556639
chr17	70115661	70118661
chr13	95362889	95365889
chr3	79815465	79818465
chrX	70363181	70366181
chr1	120610740	120613740
chr21	27010084	27013084
chr15	82553604	82556604
chr7	74866009	74869009
chr16	1660609	1663609
chr14	24519706	24522706
chr20	30554305	30557305
chr7	137530338	137533338
chr13	27333422	27336422
chr2	70993857	70996857
chr5	6447236	6450236
chr19	3879118	3882118
chr22	45404380	45407380
chrX	99663771	99666771
chr7	99773686	99776686
chr20	59826059	59829059
chr22	51037614	51040614
chr8	28350229	28353229
chr19	17444138	17447138
chr14	77227032	77230032
chr16	18936276	18939276
chr9	130373040	130376040
chr10	86003309	86006309
chr10	97801651	97804651
chr12	4916842	4919842
chr19	42815977	42818977
chr11	66510422	66513422
chr1	156050864	156053864
chr14	36001748	36004748
chr19	10045570	10048570
chr2	193058935	193061935
chr3	85006632	85009632
chr17	7607020	7610020
chr8	133491700	133494700
chrX	6145404	6148404
chr12	39835692	39838692
chr19	42804784	42807784
chr21	34396653	34399653
chr15	84839742	84842742
chr22	37446279	37449279
chr7	127670660	127673660
chr16	75031750	75034750
chr15	102284413	102287413
chr7	6008814	6011814
chr17	18645826	18648826
chr10	105035420	105038420
chr22	29074353	29077353
chr1	230559975	230562975
chr19	55690220	55693220
chr5	43190673	43193673
chr2	230932215	230935215
chr12	57942281	57945281
chr4	37244342	37247342
chr6	170598061	170601061
chr14	32796979	32799979
chrX	144897850	144900850
chr15	86336761	86339761
chr8	12050969	12053969
chr19	36735659	36738659
chr2	220172870	220175870
chr4	83718510	83721510
chr8	30494617	30497617
chr6	170598291	170601291
chr7	54608518	54611518
chr2	173598502	173601502
chr1	236304332	236307332
chr4	134068970	134071970
chr9	123475248	123478248
chr22	17600757	17603757
chr1	34629943	34632943
chr15	51972050	51975050
chr21	42217565	42220565
chr19	41195056	41198056
chr7	108095661	108098661
chr22	38091511	38094511
chr8	27114437	27117437
chr1	42844966	42847966
chr16	47176408	47179408
chr12	79256273	79259273
chrX	101379160	101382160
chr1	109583350	109586350
chr16	29821927	29824927
chr19	53660822	53663822
chr17	43970248	43973248
chr10	98944183	98947183
chr22	51038384	51041384
chr4	93224050	93227050
chr19	14168471	14171471
chr1	50512186	50515186
chr13	70681091	70684091
chr17	48205746	48208746
chr22	17600976	17603976
chrX	119028300	119031300
chr17	37762696	37765696
chr7	8472085	8475085
chr15	74043219	74046219
chr16	68481091	68484091
chr4	57546565	57549565
chr18	70210274	70213274
chr11	58671371	58674371
chr21	33244128	33247128
chr11	58671397	58674397
chr16	1660838	1663838
chr7	96633360	96636360
chr16	29821859	29824859
chr3	35678937	35681937
chrX	153616815	153619815
chr3	62358499	62361499
chr1	33350095	33353095
chr2	11050563	11053563
chr17	25782170	25785170
chr11	82443406	82446406
chr16	30204127	30207127
chr16	30204243	30207243
chr19	14315472	14318472
chr3	150801984	150804984
chr1	66256697	66259697
chr5	152867675	152870675
chr2	152954093	152957093
chr18	58999488	59002488
chr10	88124750	88127750
chr17	42384443	42387443
chr17	7831253	7834253
chr3	164913397	164916397
chr19	17797901	17800901
chr11	133937320	133940320
chr4	93223829	93226829
chr7	151106313	151109313
chr2	5831299	5834299
chr3	183977751	183980751
chr15	92935558	92938558
chr19	55474938	55477938
chr1	36548176	36551176
chr20	42874387	42877387
chr9	5303469	5306469
chr20	55840185	55843185
chrX	110186013	110189013
chr22	23411040	23414040
chrX	122316506	122319506
chr6	24124850	24127850
chrX	13955257	13958257
chr6	12716393	12719393
chr1	149887934	149890934
chr19	1236490	1239490
chr3	46741323	46744323
chr1	154538757	154541757
chr17	37352402	37355402
chr17	16471020	16474020
chr1	40235520	40238520
chr11	117746701	117749701
chr7	87561958	87564958
chr1	162038064	162041064
chr18	48084984	48087984
chr16	30203717	30206717
chrX	91032760	91035760
chr6	153450884	153453884
chr17	74863038	74866038
chr13	25944709	25947709
chr19	52837998	52840998
chrX	117956253	117959253
chr1	2460184	2463184
chr10	119300455	119303455
chr1	183603708	183606708
chrX	53076773	53079773
chr15	44485950	44488950
chr6	97283853	97286853
chr16	20083589	20086589
chr1	25662908	25665908
chr9	131313366	131316366
chr14	24639562	24642562
chr16	51183681	51186681
chr9	139939155	139942155
chr3	51739586	51742586
chr10	15129275	15132275
chr5	121645549	121648549
chr22	50707696	50710696
chr7	119912222	119915222
chr20	53090636	53093636
chr1	155827800	155830800
chr19	1284668	1287668
chr1	245316787	245319787
chr2	101032618	101035618
chr12	100376932	100379932
chr11	35638235	35641235
chr18	43912687	43915687
chr3	121611436	121614436
chr11	106887750	106890750
chr7	73702303	73705303
chr2	208987725	208990725
chr6	101845164	101848164
chr9	70177315	70180315
chr1	144338238	144341238
chr10	118896312	118899312
chr19	42805429	42808429

[truncated: 4 more sheets: Placenta, SmoothMuscle, StemCell, Tcells]
